# Supplementary material for: A method for rapid flow-cytometric isolation of endothelial nuclei and RNA from archived frozen brain tissue
Source: Lab Invest. 2021 Nov 13;102(2):204–11. doi: 10.1038/s41374-021-00698-z (PMC8784313; doi:10.1038/s41374-021-00698-z)
Supplement: Supplementary file 3 — SI Table 1 [file 41374_2021_698_MOESM3_ESM.xlsx]

## Sheet: Sheet1
Gene name	transcript_id(s)	TPM_unfixed_Erg	Count_unfixed_Erg	TPM_unfixed_NeuN	Count_unfixed_NeuN	TPM_fixed_Erg	Count_fixed_Erg	TPM_fixed_NeuN	Count_fixed_NeuN	FilteredCellType
Malat1	NR_002847	9019.13	566	23472	18607.1	15	26	12.1	24	ast
Syne1	NM_001079686,NM_022027,NM_153399	299.05	26	518.18	553.16	637.9	3377.05	1731.7	8870.02	ast
Ccdc88a	NM_176841	143.53	12	98.42	104	53.2	149	103.7	162.999	ast
Gnao1	NM_001113384,NM_010308	320.6	11	160.9	65.15	410.1	166	164.1	71.0019	ast
Leng8	NM_172736	219.84	10	454.6	261	749.1	381.015	746.3	258.988	ast
Ank2	NM_001034168,NM_178655	174.18	9	318.78	202.22	910	564.999	1339.9	632.024	ast
Notch2	NM_010928	94.75	9	9.99	12	10.3	38	5.9	4	ast
Adcy2	NM_153534	160.38	6	129.27	61	4.3	7	51.8	61	ast
Aldoc	NM_009657	414.85	6	55.13	10	296.5	171.003	109.5	40	ast
Astn1	NM_007495	93.14	6	141.31	115	28.8	43.0026	97	103.998	ast
Cdh2	NM_007664	144.96	6	57.44	30	42.8	74	55.6	63	ast
Dclk1	NM_001111051,NM_001111052,NM_001111053,NM_001195538,NM_001195539,NM_001195540,NM_019978	85.39	6	441.81	342	136.2	90.0028	350.6	138.999	ast
Rorb	NM_001043354,NM_146095	245.21	6	38.97	14	3.8	3.9997	3.8	3	ast
Slc1a2	NM_001077514,NM_001077515,NM_011393	107.51	6	185.84	176	281.5	197.018	109.2	59.0011	ast
Mapk4	NM_172632	121.69	5	40.51	21	2.7	5	3.1	4	ast
Ahcyl1	NM_145542	117.24	4	167.36	72	344.7	153	325.9	96.9995	ast
Ckb	NM_021273	322.21	4	289.47	45	457.5	242.889	305	116.833	ast
Dmd	NM_007868	31.85	4	144.19	229	117.6	214.997	482.5	484	ast
Enah	NM_001083120,NM_001083121,NM_008680,NM_010135	129.92	4	72.14	34	61.8	37.9991	166.2	53.995	ast
Enho	NM_027147	388.29	4	46.62	6	2.2	1	0	0	ast
Fmn2	NM_019445	69.18	4	87.65	64	90.7	23	285.1	50	ast
Hmgcr	NM_008255	101.53	4	94.56	47	72.1	27.9995	84.4	34.0003	ast
Igfbp5	NM_010518	76.28	4	33.23	22	1.8	3	6.7	8	ast
Mtx3	NM_001162945	71.08	4	36.59	26	3	2	1.1	2	ast
Nsdhl	NM_010941	208.52	4	20.73	5	12.1	9	6.8	4	ast
Ptch1	NM_008957	104.52	4	20.71	10	41.1	45.9999	38.7	31.0004	ast
Ptprf	NM_011213	58.1	4	45.98	40	34.3	38	53.7	36.9993	ast
Ptprt	NM_021464	69.11	4	58.82	43	11.1	29	29.3	56.0001	ast
Tmem44	NM_172614	106.14	4	29.45	14	84.7	43.001	31.5	5	ast
Aldh6a1	NM_134042	101.73	3	26.91	10	60.1	18.0005	2.1	2	ast
Frmpd1	NM_001081172	69.92	3	3.69	2	4.8	3	13.3	3	ast
Grhl1	NM_001161406,NM_145890	110.17	3	11.66	4	4.7	6	7.8	7	ast
Rfx3	NM_001166414,NM_011265	36.34	3	42.17	44	39.3	25.9981	38.4	24.0005	ast
Sall2	NM_015772	66.53	3	17.57	10	0	0	0	0	ast
Scara3	NM_172604	99.87	3	0	0	1.4	2	0	0	ast
Tubb2b	NM_023716	155.23	2.67	11.54	2.57	80.3	11	0	0	ast
Abcb9	NM_019875	68.05	2	43.2	16	12.9	3.9998	11.8	6.0003	ast
Abhd3	NM_134130	123.8	2	9.86	2	9.1	4	18.9	6	ast
Acsbg1	NM_053178	82.38	2	0	0	36.4	36	10.1	8	ast
Acsl3	NM_001033606,NM_001136222,NM_028817	66.86	2	28.21	12	95.3	88.9123	76.3	51.0005	ast
Acss1	NM_080575	62.96	2	0	0	41.1	12	2	2	ast
Adamts6	NM_001081020	46.51	2	11.06	6	4.6	11.9996	18	11.0003	ast
Ankrd29	NM_001190371	69.74	2	0	0	5.5	1	22.8	4	ast
Aqp4	NM_009700	44.07	2	0	0	28.7	11	3.5	1	ast
Arhgef4	NM_183019	84.32	2	60.29	18	25.9	16.0001	38.9	14.0001	ast
Atxn7	NM_139227	32.49	2	48.86	38	19.2	17.9993	81.7	21.0001	ast
Bmpr1a	NM_009758	40.79	2	16.16	10	13.9	5	46.2	16	ast
Bmpr1b	NM_007560	41.93	2	3.32	2	6.6	6	3.9	2	ast
Ccdc157	NM_001164620,NM_177616	44.69	2	15.93	9	11.3	20.999	7.3	3	ast
Celsr1	NM_009886	20.01	2	0	0	3.4	9	0.3	1	ast
Chic1	NM_009767	30.04	2	24.96	21	2.4	7	2.9	6	ast
Chst10	NM_145142	72.93	2	34.74	12	4.4	4	27.4	5.9999	ast
Clcn2	NM_009900	62.05	2	81.21	33	60.7	32.9993	66.9	26.0001	ast
Cldn10	NM_001160096,NM_001160097,NM_001160098,NM_001160099,NM_021386,NM_023878	305.27	2	0	0	7.5	4	0	0	ast
Cry2	NM_001113333,NM_009963	56.35	2	154.21	51	41	34	53.2	35	ast
Ctnnd2	NM_008729	37.54	2	99.59	67	207.6	124	178.9	129.002	ast
Dgkb	NM_178681	40.32	2	71.86	45	45.3	50.9985	89.1	77.996	ast
Dio2	NM_010050	38.4	2	0	0	0.4	1	0	0	ast
Dlg5	NM_001163513,NM_027726	28.54	2	18.07	16	27.9	82	46.5	47	ast
Dpy19l3	NM_178704	28.97	2	16.05	14	0.6	2	102.4	13	ast
Evc	NM_021292	52.18	2	12.41	6	7.8	5.9996	28.8	12.0002	ast
Fads1	NM_146094	65.56	2	62.42	24	84.7	23.0001	17.8	6	ast
Farp1	NM_134082	46.17	2	98.78	54	181.2	109	67.2	41	ast
Fbln1	NM_010180	67.53	2	5.36	2	11.7	10	4.9	3	ast
Fezf2	NM_080433	100.15	2	11.95	3	0	0	1.9	1	ast
Fgf1	NM_010197	57.72	2	16.02	7	34.2	3	0	0	ast
Fgfr1	NM_001079908,NM_001079909,NM_010206	44.8	2	30.13	17	61.8	52.9986	151.5	97.9993	ast
Fndc4	NM_022424	101.74	2	60.69	15	108	20	159.8	21	ast
Fzd10	NM_175284	76.26	2	0	0	0	0	0	0	ast
Gabrb1	NM_008069	125.72	2	80.12	16	30.9	14	79.8	20	ast
Gfap	NM_001131020,NM_010277	84.22	2	0	0	72.8	42.0006	16.8	4	ast
Gpld1	NM_008156	48.18	2	28.64	15	44.8	43	2.7	4	ast
Gpr19	NM_001167693,NM_001167694,NM_001167695,NM_001167696,NM_001167697,NM_001167699,NM_001167700,NM_008157	149.74	2	11.95	2	23.5	4	0	0	ast
Hdac8	NM_027382	136.39	2	27.18	5	76.3	23.0004	35.4	15.9995	ast
Hhatl	NM_029095,NR_027967	134.29	2	0	0	4.9	2	2.1	1	ast
Hrh1	NM_008285	59.72	2	11.84	5	0	0	0	0	ast
Kcna2	NM_008417	65.56	2	98.83	38	8.8	9	1.8	2	ast
Lgi4	NM_144556	65.8	2	10.44	4	1.9	3	0	0	ast
Lonrf3	NM_028894	30.16	2	9.55	8	50.6	56	62	37	ast
Ltbp1	NM_019919,NM_206958	40.64	2	6.44	4	2.6	5.0001	7	3.9998	ast
Mras	NM_008624	55.91	2	44.33	20	68.8	20	107.7	18	ast
Msi1	NM_008629	152.88	2	12.2	2	62.1	19.9999	15.7	4	ast
Mvd	NM_138656,NR_028354	133.31	2	10.63	2	12.4	8	0	0	ast
Ncan	NM_007789	31.04	2	98.28	80	10.2	29	14.2	29	ast
Ngef	NM_001111314,NM_019867	83.13	2	148.59	45	54.9	48	71.6	51	ast
Nme7	NM_138314,NM_178071	96.7	2	60.74	12	20.8	5	23.6	6.0004	ast
Npas2	NM_008719	53.87	2	51.25	24	86.8	21	78.6	19	ast
Npas3	NM_013780	37.97	2	4.51	3	9.5	17	4.9	8	ast
Nphp3	NM_028721,NM_172460	37.88	2	34.96	20	64.2	37.0003	28.1	18.0002	ast
Npr2	NM_173788	61.85	2	66.24	27	87.5	26.9994	181.8	61.9994	ast
Nrcam	NM_001146031,NM_176930	30.2	2	209.05	180	76.1	89.0014	268.7	266.005	ast
Ntsr2	NM_008747	153.31	2	0	0	39.7	14	3.9	1	ast
Pcdh10	NM_001098170,NM_001098171,NM_001098172,NM_011043	53.16	2	88.49	59	20.6	11	14.4	7.9995	ast
Per3	NM_011067	37.49	2	62.35	42	59.7	90.9995	37.4	52.9997	ast
Plagl1	NM_009538	42.54	2	10.11	6	19	5.9998	36.4	5	ast
Ppargc1a	NM_008904,NR_027710	34.48	2	21.84	16	14.8	10.0006	22.9	16	ast
Psd2	NM_028707	48.76	2	11.59	6	34.1	35.0008	19.8	8	ast
Ptpn13	NM_011204	26.79	2	10.6	10	8	25	3.1	4.9999	ast
Rasa2	NM_053268	39.2	2	31.05	20	26.6	16.0003	26.6	26	ast
Rfx2	NM_009056,NM_027787	69.28	2	0	0	7.5	3	0	0	ast
Rnf182	NM_183204	65.58	2	10.41	4	58.4	9	45.1	4	ast
Sall3	NM_178280	32.31	2	0	0	0.7	1.0001	0	0	ast
Serpine2	NM_009255	113.22	2	0	0	30.6	25.0004	42.6	10.0002	ast
Sfxn5	NM_178639	61.91	2	34.37	14	125.6	39.0003	139.7	21.9996	ast
Slc15a2	NM_001145899,NM_021301	56.27	2	6.69	3	102	22.9999	70.1	21	ast
Slc1a3	NM_148938	53.55	2	4.25	2	312.9	126.996	105.4	24	ast
Slc4a4	NM_001136260,NM_018760	30.06	2	46.96	40	437.9	211.002	673.5	196	ast
Slc7a10	NM_017394	119.54	2	0	0.13	117.7	26	0	0	ast
Sorl1	NM_011436	32.08	2	93.95	74	94	125	198.7	278	ast
Spry2	NM_011897	111.21	2	39.83	9	5.1	4	0	0	ast
Sybu	NM_001032727,NM_176998,NM_178765	78.06	2	34.65	12	1.7	2	23.7	21.0011	ast
Tekt5	NM_001099275	189.11	2	0	0	11	5	3.1	1	ast
Tmem229a	NM_177013	44.95	2	3.56	2	0	0	0	0	ast
Tmem47	NM_138751	55.2	2	8.75	4	11.5	5	0	0	ast
Tnik	NM_001163007,NM_001163008,NM_001163009,NM_026910	48.55	2	163.49	114	270.2	226.024	697.9	448.027	ast
Tprkb	NM_001170488,NM_176842	108.72	2	17.3	4	109.6	21.0005	30.9	5.0002	ast
Trim9	NM_001110202,NM_001110203,NM_053167	50.59	2	251.84	134	27.3	32.0021	42.6	29.9992	ast
Trpm3	NM_001035239,NM_001035240,NM_001035241,NM_001035242,NM_001035243,NM_001035244,NM_001035245,NM_001035246,NM_177341	43.42	2	81.84	33	186.5	169.982	194.6	175.985	ast
Ttyh1	NM_001001454,NM_001109765,NM_021324	66.62	2	115.07	49.94	127.4	33.0007	137.5	29.9986	ast
Usp2	NM_016808,NM_198091,NM_198092	70.42	2	41.92	15	80.8	25.9981	39.4	13.0009	ast
Vegfa	NM_001025250,NM_001025257,NM_001110266,NM_001110267,NM_001110268,NM_009505	68.22	2	76.24	23	94.6	24.9994	106.1	14.9999	ast
Vit	NM_028813	87.07	2	0	0	6.2	6	4.3	3	ast
Zfpm2	NM_011766	45.06	2	14.28	8	15.4	15.0013	78.3	62.0021	ast
Bdh2	NM_001172055,NM_027208	112.1	1	0	0	0	0	0	0	ast
Cadm2	NM_001145977,NM_178721	11.62	1	72.37	78.98	24.7	12.0007	201.5	68	ast
Fzd2	NM_020510	31.17	1	0	0	0	0	0	0	ast
Gli3	NM_008130	13.16	1	3.13	3	22.5	20	13.2	8.0001	ast
Glis3	NM_175459	28.8	1	4.57	2	3.3	2.9999	21.7	3	ast
Grin2c	NM_010350	22.9	1	3.63	2	28.9	50	86.1	111	ast
Hgf	NM_010427	41.5	1	0	0	2.4	2	9.6	5.9995	ast
Igsf11	NM_170599	33.22	1	42.17	16	8.8	5	12.1	5	ast
Ikzf2	NM_011770	11.76	1	3.72	4	14.1	2.0001	3.5	1	ast
Mamdc2	NM_174857	33.98	1	5.39	2	0	0	0	0	ast
Pank1	NM_001114339,NM_023792	32.74	1	10.39	4	8.6	7	3.4	6	ast
Rgs7	NM_011880	47.78	1	75.97	20	59.5	49	184.9	112	ast
Rimklb	NM_027664	28.06	1	26.7	12	91.5	13	39	8	ast
Serpinf1	NM_011340	79.61	1	0	0	0	0	5.7	1	ast
Slc1a4	NM_018861	28.73	1	34.18	15	4.7	7	5.5	6	ast
Slc22a4	NM_019687	51.11	1	28.46	7	10	8	26.2	10	ast
Slc41a1	NM_173865	24.1	1	7.64	4	6.2	5	2.3	3	ast
Sqle	NM_009270	41.61	1	29.75	9	5	5	5.6	4.0001	ast
Tox	NM_145711	40.03	1	22.25	7	1.4	1	3.8	2	ast
Ttpa	NM_015767	37.29	1	0	0	0	0	0	0	ast
Ttyh3	NM_175274	24.12	1	65	34	12.6	22	27.7	25.9995	ast
Zfp280c	NM_001166648,NM_001166649,NM_001166650,NM_153532	25.83	1	45.05	22	36.7	48.9996	32.6	20.0002	ast
5031434O11Rik	NR_033624	0	0	0	0	14.7	4	54.3	10	ast
9430041J12Rik	NR_033568	0	0	0	0.06	6.5	1	1.7	1	ast
Abat	NM_001170978,NM_172961	0	0	23.04	12	72.8	34	92.5	28	ast
Abcd2	NM_011994	0	0	14.38	9	0.9	2	82	19	ast
Acot11	NM_025590	0	0	0	0	14.3	16	10.8	3	ast
Acsl6	NM_001033597,NM_001033598,NM_001033599,NM_144823	0	0	179.3	51	122.9	101.999	154.5	99.0031	ast
Adcyap1r1	NM_001025372,NM_007407	0	0	45.25	32	44	20.9986	70.1	23.0004	ast
Adhfe1	NM_175236,NR_027664	0	0	5.83	2	2.8	3.0002	10.9	1	ast
Agl	NM_001081326	0	0	12.74	14	48.1	42.002	18.3	20.0017	ast
Agpat5	NM_026792	0	0	42.09	18	3.7	5	7.7	7	ast
Agt	NM_007428	0	0	10.14	2	12.8	9	0	0	ast
Aifm3	NM_175178	0	0	174.68	51	165.3	57.0002	423.1	132.994	ast
Alcam	NM_009655	0	0	69.83	39	86.1	43.9997	69.1	27.0004	ast
Aldh1l1	NM_027406	0	0	17.57	6	70.5	44.9986	11.2	4.0001	ast
Aldh5a1	NM_172532	0	0	31.35	20	6.3	14	10.7	17	ast
Aldh7a1	NM_001127338,NM_138600	0	0	34.9	12	54.2	32	138.1	26.9992	ast
Amigo2	NM_001164563,NM_001164602,NM_178114	0	0	12.78	4	2.8	3	0	0	ast
Appl2	NM_145220	0	0	49.18	16	1272.1	378.995	1947.1	352.996	ast
Aqp9	NM_022026	0	0	0	0	0	0	0	0	ast
Arhgef19	NM_172520	0	0	0	0	36.2	24.0001	1.1	1	ast
Arhgef26	NM_001081295	0	0	8.52	5	40.1	11	29	5.9999	ast
Arxes2	NM_029823	0	0	24.59	3.52	0	0	0	0	ast
Aspg	NM_001081169	0	0	0	0	10.8	3	1.3	1	ast
Atp13a4	NM_001164612,NM_001164613,NM_172613	0	0	0	0	79.1	49.0006	1.3	1	ast
B3galt1	NM_020283	0	0	35.68	20	34	4	22.3	4	ast
Bcan	NM_001109758,NM_007529	0	0	70.69	22	185.4	196.003	37.9	12.0003	ast
Bcl6	NM_009744	0	0	10.97	4	4.4	6	2	2	ast
Bdh1	NM_001122683,NM_175177	0	0	17.49	6	11.4	3	62.3	8	ast
Bmp1	NM_009755,NR_033241	0	0	125.4	57	42.4	46.9978	155.3	129.997	ast
Btbd17	NM_028055	0	0	0	0	0	0	0	0	ast
C130071C03Rik	NR_015561	0	0	63.06	9	15.4	6	52.8	9.0002	ast
C4a	NM_011413	0	0	9.92	6	33.4	10.5799	23.6	6.5966	ast
Camk2g	NM_001039138,NM_001039139,NM_178597	0	0	157	63	353.7	69.9992	550.6	70.001	ast
Cbs	NM_144855,NM_178224	0	0	0	0	85.3	26.9999	5	2	ast
Ccdc136	NM_145574	0	0	93.38	40	128.8	81.0051	414.5	160	ast
Ccdc18	NM_028481	0	0	0	0	21.8	6	10.1	7	ast
Ccnd2	NM_009829	0	0	16.86	11	30.3	5	0	0	ast
Cd44	NM_001039150,NM_001039151,NM_001177785,NM_001177786,NM_001177787,NM_009851	0	0	4.04	2	2.1	1	3	1	ast
Cdh10	NM_009865	0	0	81.89	31	20.3	16.9983	14.9	10.9991	ast
Cdh20	NM_011800	0	0	0	0	15.5	24	2.7	3	ast
Cenpq	NM_031863	0	0	0	0	1.4	1	5.8	3	ast
Chrdl1	NM_001114385,NM_031258	0	0	0	0	0	0	0	0	ast
Chst1	NM_023850	0	0	189.92	56	2	2	4.1	3	ast
Cideb	NM_009894	0	0	0	0	2.3	1	0	0	ast
Clu	NM_013492	0	0	36.14	7	282.4	132.002	64.6	28.0003	ast
Clybl	NM_029556	0	0	0	0	6.9	3	9.6	3	ast
Col16a1	NM_028266	0	0	28.96	17	158.2	109.999	159.1	33.9991	ast
Cpe	NM_013494	0	0	202.94	46	192.9	130	416.4	102	ast
Csdc2	NM_145473	0	0	36.7	10	9.6	4.9999	0	0	ast
Csgalnact1	NM_172753	0	0	15.9	7	39.4	5	6.5	2	ast
Cspp1	NM_026493	0	0	55.28	27	255.7	87.999	760.3	195.003	ast
Cxcl14	NM_019568	0	0	10.22	2	10.4	7	2.1	1	ast
Cyp7b1	NM_007825	0	0	17.01	4	3.7	3	1.7	1	ast
Daam2	NM_001008231	0	0	0	0	130.5	177.995	55.1	54	ast
Dab1	NM_010014,NM_177259	0	0	100.6	46	34.9	22	274.4	82.0006	ast
Dbx2	NM_207533	0	0	0	0	0.8	1	1	1	ast
Dclk2	NM_001195496,NM_001195497,NM_001195498,NM_001195499,NM_001195500,NM_027539	0	0	53.03	21	26.7	20.0013	55.2	35	ast
Ddhd1	NM_001039106,NM_001042719,NM_176845	0	0	72.05	41	243.3	93.0002	130.3	37.9997	ast
Dhtkd1	NM_001081131	0	0	35.57	14	4.9	4.9999	6.7	2	ast
Dkk3	NM_015814	0	0	40.21	15	4.7	6	18.3	17	ast
Dmrta2	NM_172296	0	0	0	0	3.6	4	0	0	ast
Dock7	NM_026082	0	0	90.02	72	30.6	50.9986	168.1	161.999	ast
Dok7	NM_172708	0	0	14.72	4	1.1	1	0	0	ast
Dpf3	NM_058212	0	0	0	0	59.7	33.001	235.7	73.9964	ast
Drp2	NM_010078	0	0	79.46	63	14.9	15	44.1	35.0005	ast
Dtna	NM_010087,NM_207650	0	0	138.9	55	103.4	70.0002	227.7	93.9998	ast
Dtx1	NM_008052	0	0	24.13	10	15	6	29	15	ast
Dusp18	NM_173745	0	0	11.52	6	0.6	1	0	0	ast
Dzip1	NM_025943	0	0	69.64	35	45.2	43.9992	173.7	111.997	ast
Dzip1l	NM_028258	0	0	20.5	9	11.2	15.9986	27.5	29	ast
Echdc2	NM_026728	0	0	37.83	5	25.4	5	53.7	13.9999	ast
Ednrb	NM_001136061,NM_007904	0	0	0	0	3.9	3.9996	0	0	ast
Efs	NM_010112	0	0	0	0	4.1	2	0	0	ast
Egfr	NM_007912,NM_207655	0	0	0	0	65.8	16.9996	0	0	ast
Elmod3	NM_144917	0	0	17.07	4	30.4	5	10.2	1	ast
Elovl2	NM_019423	0	0	0	0	5.4	8	0.9	1	ast
Emx2	NM_010132	0	0	7.01	2	18.4	3	1.2	1	ast
Emx2os	NR_002863	0	0	3.54	2	1	2	2.8	4	ast
Entpd2	NM_009849	0	0	0	0	19.9	13	2.1	1	ast
Entpd6	NM_172117	0	0	14.61	4	19.9	13	34.4	24.0009	ast
Epdr1	NM_134065	0	0	26.86	7	12	6	3.1	2	ast
Ephx2	NM_007940	0	0	9.09	2	11.9	9	9.3	4.9995	ast
Etv4	NM_008815	0	0	0	0	64.5	12.9998	0	0	ast
Exd1	NM_172857	0	0	0	0	6.4	1	0	0	ast
Eya1	NM_010164	0	0	4.12	2	30.1	7.9996	6.8	1	ast
F3	NM_010171	0	0	4.96	1	23.3	16	6.3	1	ast
Fabp5	NM_010634	0	0	0	0	125	41.9928	28.7	6.9658	ast
Fads2	NM_019699	0	0	6.29	1	45.2	27	33.7	15	ast
Fam171b	NM_175514	0	0	84.81	32	12.7	24	85.3	60	ast
Fam181a	NM_001195726	0	0	0	0	4.8	1	6.7	1	ast
Fam184a	NM_001081428	0	0	15.85	7	45.1	36.0013	91	85.9994	ast
Fbxo2	NM_176848	0	0	15.72	2	2.2	1	6.1	2	ast
Fbxo44	NM_001161851,NM_001161852,NM_173401	0	0	48.09	8	50.6	15.9999	110.3	21.0002	ast
Fgd4	NM_139232,NM_139233,NM_139234	0	0	33.34	10	15.7	17	60.2	39.9995	ast
Fgfr3	NM_001163215,NM_001163216,NM_001163217,NM_008010	0	0	0	0	148.2	52.0022	5.9	1.9998	ast
Fjx1	NM_010218	0	0	15.08	4	0	0	0	0	ast
Fndc5	NM_027402	0	0	13.47	4	3.8	4	7.9	6	ast
Foxg1	NM_001160112,NM_008241	0	0	73.74	26	0	0	0	0	ast
Fras1	NM_175473	0	0	46.72	84.99	26.6	24	20.2	77	ast
Fut9	NM_010243	0	0	43.71	60	0	0	0.6	2	ast
Fxyd1	NM_019503,NM_052991,NM_052992,NM_194321	0	0	0	0	24.4	1.9999	33.1	1	ast
Gabbr1	NM_019439	0	0	212.41	107	266.7	268	337.1	179.012	ast
Gabra2	NM_008066	0	0	72.72	19	5	2	39	21	ast
Gabra4	NM_010251	0	0	75.81	35	3.1	2	57	13	ast
Gabrg1	NM_010252	0	0	11.18	6	4.2	3	6.2	4.0002	ast
Gadd45g	NM_011817	0	0	18.32	2	16.3	6	4.8	1	ast
Gale	NM_178389	0	0	12.32	2	14.3	1.9999	28.1	3.0001	ast
Gas1	NM_008086	0	0	0	0	0	0	0	0	ast
Gca	NM_145523	0	0	13.7	5	32.3	6	14.8	3	ast
Gcnt4	NM_001166065	0	0	17.42	10	0.5	1	0	0	ast
Ggnbp1	NM_027544	0	0	0	0	29	7.7254	3.5	1	ast
Gjb2	NM_008125	0	0	0	0	0	0	0	0	ast
Gjb6	NM_001010937,NM_008128	0	0	0	0	212.5	9	0	0	ast
Glb1l	NM_029010	0	0	0	0.25	22.7	8.0001	1.8	1.0001	ast
Gldc	NM_138595	0	0	0	0	11.9	15	0	0	ast
Gli1	NM_010296	0	0	0	0	1.9	3	0	0	ast
Gm266	NM_001033248	0	0	0	0	0	0	0	0	ast
Gpam	NM_008149	0	0	44.44	19	93.9	64	4.5	4	ast
Gpc4	NM_008150	0	0	7.89	2	2	2	0	0	ast
Gpm6a	NM_153581	0	0	180.8	67	72.3	89	133.9	119	ast
Gpr156	NM_153394	0	0	0	0	0.6	1	2.3	3	ast
Gpr37l1	NM_134438	0	0	8.16	2	0	0	0	0	ast
Gpt	NM_182805	0	0	26.74	5	45.1	15.0003	0	0	ast
Gramd1c	NM_001172107,NM_153528	0	0	0	0	7.5	3	3.8	2	ast
Gramd3	NM_026240	0	0	0	0	29.5	19	2.4	1.0001	ast
Gramd4	NM_172611	0	0	56.6	26	67	35.0009	77.3	33	ast
Greb1	NM_015764	0	0	2.17	2	1	3.0002	0	0	ast
Grm3	NM_181850	0	0	104.13	41	19.7	23	10.7	9	ast
Gys1	NM_030678	0	0	12.18	5	30.4	15	13.8	10.9999	ast
Hapln1	NM_013500	0	0	0	0	0.4	1	0	0	ast
Hectd2	NM_001163471,NM_172637	0	0	22.41	11.72	24.3	8	29.3	14.9998	ast
Hepacam	NM_175189	0	0	0	0	31.9	41	4.3	4	ast
Hes5	NM_010419	0	0	0	0	0	0	0	0	ast
Hibch	NM_146108	0	0	0	0	30	14	103.6	9	ast
Hif3a	NM_001162950,NM_016868	0	0	0	0	12.1	10	1.7	1	ast
Hmgn3	NM_026122,NM_175074	0	0	35.37	3	186.2	34.0001	190.8	33	ast
Hsd11b1	NM_001044751,NM_008288	0	0	0	0	5.9	2	0	0	ast
Htra1	NM_019564	0	0	9.08	2	80.8	58.9974	5.7	3	ast
Id2	NM_010496	0	0	45.59	6	40	18	21.6	7	ast
Id4	NM_031166	0	0	0	0	2	3	4.7	5	ast
Idua	NM_008325	0	0	8	3	12.9	14.9996	46.7	10.9995	ast
Igdcc4	NM_020043	0	0	25.57	18	11.1	25.9984	10	10	ast
Igfbp2	NM_008342	0	0	0	0	4.4	1.9999	0	0	ast
Il18	NM_008360	0	0	0	0	14.1	4.0001	6.2	1	ast
Il33	NM_001164724,NM_133775	0	0	0	0	55.3	37.9995	36.7	9	ast
Intu	NM_175515	0	0	19.45	14	0.4	1.092	11.1	4.337	ast
Islr	NM_001195431,NM_012043	0	0	0	0	0	0	0	0	ast
Itih3	NM_008407	0	0	0	0	71.4	67	14.9	12	ast
Ivd	NM_019826	0	0	44.71	10	136.3	40.9999	63.5	17	ast
Kcng4	NM_025734	0	0	4.71	2	0	0	0	0	ast
Kcnn2	NM_080465	0	0	49.72	11	12.1	3	43.6	9	ast
Kcnn3	NM_080466	0	0	19.62	17	0.9	1	0	0	ast
Kctd15	NM_146188	0	0	0	0	4.2	1	5.8	1	ast
Kirrel2	NM_172898	0	0	0	0	16	6.0005	0	0	ast
Klf15	NM_023184	0	0	12	3	0	0	0	0	ast
Lcat	NM_008490	0	0	0	0	10.4	5	0	0	ast
Ldhb	NM_008492	0	0	82.28	11	342.3	158.534	210.4	70.3508	ast
Lgr4	NM_172671	0	0	10.52	6	8.3	3.9998	11.5	8	ast
Lhx2	NM_010710	0	0	16.06	4	2	2	4.5	2	ast
Lix1	NM_025681	0	0	11.65	4	0.9	1.104	1.3	1.1161	ast
Lrp4	NM_001145857,NM_172668	0	0	5.54	4.41	27.7	63	13.8	6	ast
Lrrc2	NM_028838	0	0	0	0	0	0	0	0	ast
Lrrc9	NM_001142728,NM_001142729,NM_030070	0	0	7.5	4	7.7	8	3.2	3	ast
Lsamp	NM_175548	0	0	66.67	18	105.8	93.0001	72.2	52	ast
Mboat2	NM_001083341,NM_026037	0	0	47.07	14	13.6	12	12.5	3.0002	ast
Megf10	NM_001001979	0	0	4.68	4	21.4	37	3.2	3	ast
Meis2	NM_001136072,NM_001159567,NM_001159568,NM_001159569,NM_001159570,NM_010825	0	0	11.55	6	171.8	20.9999	184.3	20.0005	ast
Metrnl	NM_144797	0	0	0	0	0	0	0	0	ast
Mfap3l	NM_001177881,NM_001177882,NM_027756	0	0	20.42	15	0.4	1	2	1	ast
Mlc1	NM_133241	0	0	0	0	1	1	0	0	ast
Mmd2	NM_175217	0	0	34.36	8	8.6	11	5.4	5	ast
Mpp6	NM_001164733,NM_001164734,NM_019939	0	0	46.46	11	53.9	36.0006	26.1	14.9997	ast
Mro	NM_027741	0	0	0	0	4.6	3	0	0	ast
Mt3	NM_013603	0	0	43.11	2	103.4	16	9	1	ast
Naaa	NM_001163687,NM_025972	0	0	15.13	4	10.6	9	3.2	2	ast
Nkain4	NM_001141933,NM_021426	0	0	0	0	12.7	3.9999	23.4	2	ast
Nln	NM_029447	0	0	49.76	21	37	23	22.2	16	ast
Nphs1	NM_019459	0	0	0	0	14	11.8864	1.2	1.1386	ast
Nqo1	NM_008706	0	0	0	0	3.5	2	9.8	4	ast
Nr2e1	NM_152229	0	0	0	0	7.9	2	0	0	ast
Nr2f1	NM_010151	0	0	22.58	6	4.3	2.0001	21	5	ast
Nrxn1	NM_020252,NM_177284	0	0	276	284	225.3	133.011	507.1	383.015	ast
Ntm	NM_172290	0	0	149.74	29	15.1	9.9998	199.1	56	ast
Ntrk2	NM_001025074,NM_008745	0	0	268.03	157	94.2	76.0072	214.5	133.998	ast
Nwd1	NM_176940	0	0	10.25	9	33.8	63.9997	14.1	14.0006	ast
Ocrl	NM_177215	0	0	35.94	21	47.7	63.0045	55.7	63.0036	ast
Olfml1	NM_172907	0	0	0	0	4.5	1	0	0	ast
Oplah	NM_153122	0	0	0	0	24.4	30	8.4	7	ast
P4ha2	NM_001136076,NM_011031	0	0	20.15	5	43.4	8	61.1	9.9992	ast
P4ha3	NM_177161	0	0	0	0	0	0	0	0	ast
Pacrg	NM_027032	0	0	0	0	23.3	4	5.2	2	ast
Palld	NM_001081390	0	0	0	0	6.2	3	13	2	ast
Pamr1	NM_173749	0	0	28.61	9	9.3	10	11.6	3	ast
Paqr6	NM_198410	0	0	0	0	12.3	3.03	0.1	0.0108	ast
Paqr8	NM_028829	0	0	12.09	6	1.9	2	2.7	1	ast
Pax6	NM_013627	0	0	0	0	87.3	18.0006	183.5	34.999	ast
Pde9a	NM_001163748,NM_008804	0	0	44.85	10	16.5	5.9998	125.9	43.0042	ast
Pdlim4	NM_019417	0	0	0	0	44.6	10	17.7	3	ast
Pdpn	NM_010329	0	0	0	0	4.1	1	0	0	ast
Pdzrn3	NM_018884	0	0	17.4	8	0	0	20.9	10	ast
Pex11a	NM_011068	0	0	0	0	0	0	3.9	1	ast
Pfkm	NM_001163487,NM_001163488,NM_021514	0	0	196.46	61	164.7	102.002	300.2	149.014	ast
Phf21b	NM_001081166,NR_030731	0	0	4.84	2	74.6	15.9987	20.1	6.9996	ast
Phka1	NM_008832,NM_173021	0	0	22.33	15	15.6	34.0019	36.5	31.0034	ast
Phkb	NM_199446	0	0	19.27	10	49.1	43.9996	45.4	42.0002	ast
Phkg1	NM_011079	0	0	0	0	16.7	5	1.6	1	ast
Pigs	NM_201406	0	0	44.05	12	26.5	25	17.6	12	ast
Pla2g3	NM_172791	0	0	20.83	6	1	0.9999	2.8	2	ast
Pla2g7	NM_013737	0	0	9.71	2	148.2	79.9988	64.4	16.0011	ast
Plcd4	NM_001081456,NM_148937	0	0	6.65	2	45.2	31.9998	16.7	13.9986	ast
Pmm1	NM_013872	0	0	54.78	7	47.2	8.9996	80.4	11.9993	ast
Pnpla3	NM_054088	0	0	38.27	20	20.7	3	23.7	8	ast
Pou3f2	NM_008899	0	0	0	0	0	0	0	0	ast
Pou3f3	NM_008900	0	0	5.9	2	0	0	0	0	ast
Pou3f4	NM_008901	0	0	0	0	0	0	0	0	ast
Ppil6	NM_028430	0	0	0	0	27.2	6	0	0	ast
Ppp1r3g	NM_029628	0	0	0	0	2.3	2	0	0	ast
Ppp2r2b	NM_027531,NM_028392	0	0	75.49	16	14.7	11	66.6	23.9997	ast
Prdx6	NM_007453	0	0	23.57	6	49.8	10.0008	7.6	2.0001	ast
Prkd1	NM_008858	0	0	14.23	6	9.9	14	3.9	4	ast
Prodh	NM_011172	0	0	0	0	126.1	36.9991	48.9	5	ast
Psph	NM_133900	0	0	0	0	3.8	2	2.2	1	ast
Ptprz1	NM_001081306	0	0	22.76	20.92	114.2	223.013	37.5	52.0007	ast
Pxdn	NM_181395	0	0	110.66	83	8.9	19	52.7	71.998	ast
Pxmp2	NM_008993	0	0	0	0	2.8	1	0	0	ast
Pygl	NM_133198	0	0	0	0	10	4	8.9	3.0002	ast
Rab30	NM_029494	0	0	0	0	17.4	4	18.1	3	ast
Rab34	NM_001159482,NM_033475	0	0	49.02	9	77.7	10.9994	37.8	4.9994	ast
Ranbp3l	NM_198024	0	0	0	0	1.6	2	0	0	ast
Raver2	NM_183024	0	0	38.43	17.21	1.8	2	1.3	1	ast
Rb1	NM_009029	0	0	55.79	29	55	99	136.4	107	ast
Rfx4	NM_001024918,NM_027689	0	0	0	0	13.2	15.9993	2.6	1	ast
Rgs20	NM_001177795,NM_021374	0	0	22.58	4	17.6	3	16.4	5	ast
Rmst	NR_028262	0	0	47.39	14	41.8	12	121.4	18.0073	ast
Rnf180	NM_027934	0	0	35.5	15	6.4	6	26.7	10	ast
Rnft1	NM_029788	0	0	16.07	8	2.3	4	25.9	10	ast
Rsad1	NM_001013381	0	0	21.51	10	3.8	6	3.5	4	ast
Scg3	NM_001164790,NM_009130	0	0	33.61	8	135.3	87	179.7	91	ast
Sctr	NM_001012322	0	0	0	0	1.5	1	0	0	ast
Sdc4	NM_011521	0	0	0	0	19.2	9	10.7	2	ast
Sema4a	NM_001163489,NM_001163490,NM_001163491,NM_013658	0	0	50.33	18	12.4	9.9988	75.3	17.0002	ast
Sema4b	NM_013659	0	0	15.87	7	12.5	13	1.9	2	ast
Sfrp1	NM_013834	0	0	0	0	0	0	0.8	1	ast
Sfrp4	NM_016687	0	0	0	0	1.5	1	0	0	ast
Sfxn1	NM_027324	0	0	6.46	2	13.2	14	21	16	ast
Sh3pxd2b	NM_177364	0	0	9.47	8	1.7	5	0.9	2	ast
Slc14a1	NM_001171010,NM_001171011,NM_028122	0	0	0	0	9.2	7	5.4	3	ast
Slc20a1	NM_001159593,NM_015747	0	0	268.02	80	81.1	35.9984	108.8	40.0014	ast
Slc20a2	NM_011394	0	0	29.42	12	13.8	19	15.1	15	ast
Slc25a35	NM_028048	0	0	10.21	2	6.1	5	2	2	ast
Slc26a6	NM_134420	0	0	0	0	0	0	3.3	2	ast
Slc27a1	NM_011977	0	0	58.45	18	90.2	60.9995	21.4	16	ast
Slc29a2	NM_007854	0	0	0	0	25.8	3	12.2	3	ast
Slc39a12	NM_001012305	0	0	0	0	18.9	19	1.4	1	ast
Slc39a14	NM_001135151,NM_001135152,NM_144808	0	0	18.02	10	48.8	9.9994	28.8	5	ast
Slc6a1	NM_178703	0	0	62.3	30	87.4	67.998	36.6	16.9993	ast
Slc6a11	NM_172890	0	0	2.2	1	23.7	38	3.5	4	ast
Slc7a11	NM_011990	0	0	0	0	3.2	7	0.4	1	ast
Slitrk2	NM_001161431,NM_198863	0	0	22.68	20	0	0	0.5	1	ast
Snta1	NM_009228	0	0	8.73	2	6.3	5	0	0	ast
Soat1	NM_009230	0	0	20.43	11	98.7	19	10.1	5	ast
Sorcs2	NM_030889	0	0	27.83	18	19.4	17.9998	13.4	13.0001	ast
Sox1	NM_009233	0	0	0	0	0	0	0	0	ast
Sox2	NM_011443	0	0	7.44	2	0	0	0	0	ast
Sox21	NM_177753	0	0	0	0	0	0	0	0	ast
Spag1	NM_012031	0	0	33.61	12	11.5	14.0007	69.7	45	ast
Spag5	NM_017407	0	0	51.55	22	27.8	6	50.5	28	ast
Spata1	NM_027617	0	0	0	0	29.4	12	11.7	2	ast
Spire1	NM_176832,NM_194355	0	0	81.12	46	47.1	49.9969	37.9	34.9979	ast
St3gal4	NM_009178	0	0	9.12	2	100.7	13.0001	17.4	4	ast
St6galnac5	NM_012028	0	0	37.07	8	0.5	1	7.2	3	ast
Ston2	NM_175367	0	0	1.77	2	4.3	3	7.1	2	ast
Sycp2	NM_177191	0	0	0	0	3.1	7	1.5	2	ast
Tagln3	NM_019754	0	0	67.23	8	111.9	49	98.1	31	ast
Tank	NM_001164071,NM_001164072,NM_011529	0	0	55.14	12	59.7	19.0011	115.4	47	ast
Tet1	NM_027384	0	0	23.07	37	0.6	3	20.6	10.0005	ast
Tex9	NM_009359	0	0	0	0	7	2.9999	38.2	11	ast
Thrb	NM_001113417,NM_009380	0	0	20.63	14	19.5	5	10.9	4	ast
Thrsp	NM_009381	0	0	0	0	0	0	0	0	ast
Timp4	NM_080639	0	0	13.49	2	3.1	1	0	0	ast
Tlcd1	NM_026708	0	0	15.05	2	49.8	51	20.3	15	ast
Tm7sf2	NM_028454	0	0	12.86	2	11.1	4	2.6	1	ast
Tmem218	NM_025464	0	0	19.53	2	1	1	1.4	1	ast
Tnc	NM_011607	0	0	0	0	3	8	0.6	0.9999	ast
Tom1l1	NM_028011	0	0	8.82	2	28.2	13	6.3	2.9999	ast
Tpbg	NM_001164792,NM_011627	0	0	5.12	2	0	0	0	0	ast
Tpmt	NM_016785	0	0	0	0	5.4	1.9999	7.5	2.9999	ast
Tspan7	NM_019634	0	0	205.55	39	59.9	39	100.2	46	ast
Tulp3	NM_011657	0	0	40	15	13.7	13	13.9	13	ast
Ucp3	NM_009464	0	0	0	0	0	0	0	0	ast
Vav3	NM_020505,NM_146139	0	0	17.95	9	20.9	15.0001	38.1	21	ast
Wnk2	NM_029361	0	0	135.9	101.94	31.8	82.0067	129.8	189.016	ast
Wnt7a	NM_009527	0	0	0	0	1.6	2	4.6	4	ast
Wnt7b	NM_001163633,NM_001163634,NM_009528	0	0	0	0	0	0	0	0	ast
Wwc1	NM_170779	0	0	32.59	12	14.5	20	18	12	ast
Zdhhc21	NM_026647	0	0	36.09	36	29.9	13	24.7	9	ast
9330162012Rik						0	0	1.9	2	ast
9830144P21Rik						0	0	0	0	ast
A330048O09Rik						0	0	0	0	ast
A830082K12Rik						0	0	5.2	2	ast
AI480526						16.2	5	9.2	2	ast
AI849053						0	0	0	0	ast
Amer2						1	1	1.4	1	ast
AW047730						0	0	0	0	ast
B930095G15Rik						0	0	0	0	ast
C030005K06Rik						18.8	3	0	0	ast
Cluh						39.2	69	41	35.0001	ast
Cspg4b						0	0	0	0	ast
Etnppl						16.8	9	2.6	1	ast
Eva1a						6.8	2	0	0	ast
F630040K05Rik						0	0	0	0	ast
Fam228a						17.5	5	14.6	3	ast
Fam228b						22.3	11	21.4	7	ast
Gm10561						0	0	0	0	ast
Gm11266						0	0	0	0	ast
Gm11627						0	0	0	0	ast
Gm13872						5.9	3	2.7	1	ast
Gm15601						0	0	0	0	ast
Gm16153						0.6	1	0	0	ast
Gm20501						0	0	0	0	ast
Gm20515						0	0	0	0	ast
Gm26512						0	0	0	0	ast
Gm26703						0	0	0	0	ast
Gm26779						0	0	0	0	ast
Gm26843						0	0	1.3	1	ast
Gm3764						61.8	22.9996	69.7	15	ast
Gsap						79.9	49.9973	3.8	2	ast
Mir22hg						0	0	0	0	ast
Nadk2						40.1	13	20.5	3	ast
Oacyl						23.6	4	1.1	1	ast
Ptchd4						0	0	3.6	4	ast
SMIM39						0	0	0	0	ast
Tenm3						7.2	4.0001	67	36.0003	ast
Tfcp2l1						0	0	0	0	ast
Tlcd5						4.3	3	1.5	1	ast
Tmem200c						2.4	3	0	0	ast
Cxcl12	NM_001012477,NM_013655,NM_021704	2476.75	98	0	0	352.6	330	2	1	end_filtered
Spock2	NM_052994	2362.85	82	228.51	100	758.5	652	80.2	62	end_filtered
Flt1	NM_010228	1207.07	68	2.81	2	1144.3	1343	5.4	3	end_filtered
Utrn	NM_011682	597.44	67	16.22	23	922.6	2801.12	152.3	227.003	end_filtered
Epas1	NM_010137	1379.4	66	3.31	2	303.2	610	3.9	6	end_filtered
Ahnak	NM_001039959,NM_009643	358.8	59	2.88	6	357	156.001	0	0	end_filtered
Ptprb	NM_029928	547.07	59	1.47	2	285.7	840	2.6	5.0001	end_filtered
Pltp	NM_011125	2854.5	43.87	10.34	2	1043.3	664.005	2.4	1	end_filtered
Hmcn1	NM_001024720	240.38	40	0.95	2	103.8	546	13.3	13	end_filtered
Igf1r	NM_010513	368.83	40	30.63	42	213.8	327	49.6	43	end_filtered
Kitl	NM_013598	779.74	38	13	8	278.8	57.9978	12.5	4	end_filtered
Tns1	NM_027884	410.89	37	1.76	2	248	209.011	1.3	1	end_filtered
Ablim1	NM_001103177,NM_001103178,NM_178688	642.79	36	104.62	74	430.9	283.003	284.6	167.999	end_filtered
Fn1	NM_010233	387.08	29	13.73	13	835.5	1150.04	12.5	19.0009	end_filtered
Abhd2	NM_018811	1021.7	26	112.34	36	60.2	154.963	9.8	19	end_filtered
Tek	NM_013690	627.07	26	0	0	183.2	299.974	0	0	end_filtered
Tjp1	NM_001163574,NM_009386	421.12	26	52.57	41	1117.9	563.014	346.3	91.0054	end_filtered
Podxl	NM_013723	524.71	25	9.98	6	71.4	150	0	0	end_filtered
Bsg	NM_001077184,NM_009768	2044.74	24	129.27	21	8094.8	1889.04	344	63.0038	end_filtered
Sgms1	NM_001168525,NM_001168526,NM_144792	730.95	23	38.8	16	270.7	118	200.9	31	end_filtered
Slc2a1	NM_011400	981.25	22	17.72	5	257.4	271	0	0	end_filtered
Slco1c1	NM_001177772,NM_021471	786.75	22	0	0	303.8	300.998	1.4	1	end_filtered
Vwf	NM_011708	264.02	21	0	0	154.9	298	1.4	2	end_filtered
Ltbp4	NM_001113549,NM_175641	438.98	20	31.77	19	396.3	511.034	26.4	12.9999	end_filtered
Rgs5	NM_009063	1295.2	20	0	0	182.7	119	0	0	end_filtered
Slc7a5	NM_011404	644.6	20	17.9	7	117.6	139	7.5	5	end_filtered
Arhgap29	NM_172525	396.03	18	43.58	25	231.3	196	18.1	11.9999	end_filtered
Ctnnb1	NM_001165902,NM_007614	596.13	18	76.21	29	382.1	229.995	74	40.9999	end_filtered
Eng	NM_001146348,NM_001146350,NM_007932	594.69	18	0	0	251.1	293.993	1.1	1	end_filtered
Itga6	NM_008397	481.85	18	8.49	4	201.7	248.384	2.1	1.9998	end_filtered
Myh9	NM_022410	271.44	18	40.58	34	972.9	963.422	251.6	176	end_filtered
Heg1	NM_175256	375.45	16	18.59	10	154	196	5.2	6	end_filtered
Prom1	NM_001163577,NM_001163578,NM_001163581,NM_001163582,NM_001163583,NM_001163584,NM_001163585,NM_008935	486.16	16	6.86	2	321.5	210.016	68	26.0002	end_filtered
Slc7a1	NM_007513	247.84	16	14.71	12	57.4	52	6.6	2	end_filtered
Tsc22d1	NM_001177751,NM_009366,NM_207652	966.38	16	188.14	64	99.9	65.9993	34.6	16	end_filtered
Arl4a	NM_001039515,NM_007487	463.76	15	14.71	6	28.2	32.0002	6.9	3	end_filtered
Ccdc141	NM_001025576	264.16	15	2.79	2	456.2	324.006	9.6	8	end_filtered
Esam	NM_027102	947.27	15	0	0	307	117.001	25	4	end_filtered
Ceacam1	NM_001039185,NM_001039186,NM_001039187,NM_011926	471.23	14.54	0	0	66.7	30.8324	11.6	2.82	end_filtered
Abcc4	NM_001033336,NM_001163675,NM_001163676	272.93	14	9.65	6	160.4	250.998	10.6	11	end_filtered
Cav1	NM_007616	646.86	14	0	0	108.1	15.0012	0	0	end_filtered
Cdh5	NM_009868	396	14	4.49	2	120.4	186	1.8	2	end_filtered
Itm2a	NM_008409	1012.82	14	11.54	2	368.6	236	2.2	1	end_filtered
Kif26a	NM_001097621	225.19	14	2.55	2	26.9	24	1	2	end_filtered
Ly6a	NM_010738	2164.11	14	0	0	121.9	30.0021	0	0	end_filtered
Myo10	NM_019472	191.88	14	11.93	11	615.4	396	91.5	35	end_filtered
Pgm5	NM_175013	194.73	14	0	0	132.3	48.0011	0	0	end_filtered
Rasgrp3	NM_001166493,NM_207246	337.28	14	0	0	110	79	0.8	1	end_filtered
Sema7a	NM_011352	485.27	14	57.77	21	133.3	168	32.9	30	end_filtered
Sparc	NM_009242	702.69	14	19.96	5	257.5	100.001	23.7	4.9996	end_filtered
Cobll1	NM_027225,NM_177025	295.48	13	0	0	225.4	86.0025	6.1	1	end_filtered
Dock6	NM_177030	220.73	13	6.72	5	156.8	397.016	6	7	end_filtered
Msn	NM_010833	382.15	13	0	0	126	187	11.2	12	end_filtered
Slc30a1	NM_009579	278.19	13	15.26	8.76	19.1	32	0.7	1	end_filtered
Atp10a	NM_009728	245.31	12	16.19	10	77	163	2.6	4	end_filtered
Cd93	NM_010740	201.31	12	5.31	4	0.8	2	0	0	end_filtered
Clic5	NM_172621	228.2	12	0	0	7.9	14	0	0	end_filtered
Gbp4	NM_008620	301.31	12	3.98	2	54.5	74.7451	0	0	end_filtered
Klf6	NM_011803	320.29	12	35.97	17	11.5	9	0.8	1	end_filtered
Mpzl1	NM_001001880,NM_001083897	586.95	12	4.08	1	193.9	49.9991	27.6	3	end_filtered
Polk	NM_012048	319.59	12	6.33	3	215.6	97.0022	37.7	10.9998	end_filtered
Ptprm	NM_008984	240.85	12	20.67	13	185.4	341	22.9	32.9982	end_filtered
Slc16a1	NM_009196	304.74	12	8.05	4	17.5	30	4	5	end_filtered
Tie1	NM_011587	349.1	12	0	0	111.9	170	1.3	1	end_filtered
Wwtr1	NM_001168281,NM_133784	288.33	12	3.81	2	19.8	36	0	0	end_filtered
Ly6c1	NM_010741	1818.95	11.21	24.44	2	350	51.9919	0	0	end_filtered
Ctnna1	NM_009818	338.28	11	24.39	10	445.1	202.002	49	14.9999	end_filtered
Klf4	NM_010637	411.41	11	0	0	13.5	11.2771	0	0	end_filtered
Cd34	NM_001111059,NM_133654	513.02	10.81	62.54	18	283.6	97	29.7	10	end_filtered
Acvrl1	NM_009612	312	10	0	0	255.8	141.006	0	0	end_filtered
Apcdd1	NM_133237	408.22	10	0	0	68.9	48	0	0	end_filtered
Dlc1	NM_001194940,NM_001194941,NM_015802	180.74	10	25.32	19.8	72.4	61	40.4	20	end_filtered
Elk3	NM_013508	265.81	10	46.36	22	30.1	12.9997	0	0	end_filtered
Fgd5	NM_172731	198.74	10	0	0	101.8	75.0026	1.6	1	end_filtered
Hspg2	NM_008305	77.78	10	0	0	66.7	376	0.2	1	end_filtered
Igfbp7	NM_001159518,NM_008048	1094.11	10	0	0	175.3	68	0	0	end_filtered
Kdr	NM_010612	205.27	10	0	0	169.9	394	2.4	4	end_filtered
Lama5	NM_001081171	97.04	10	7.68	10	58.9	253	1.8	6	end_filtered
Mtus1	NM_001005863,NM_001005864,NM_001005865	271.41	10	0	0.61	89.2	95	46.9	15.9992	end_filtered
Pecam1	NM_001032378,NM_008816	349.61	10	5.55	2	182.5	208.998	0	0	end_filtered
Slc22a8	NM_001164634,NM_001164635,NM_031194	343.25	10	0	0	77.9	103	0	0	end_filtered
Slc31a1	NM_175090	301.84	10	23.94	10	5.6	8	0	0	end_filtered
Snrk	NM_001164572,NM_133741	234	10	31.52	17	99.1	42.0008	122.8	33.0016	end_filtered
St3gal1	NM_009177	193.06	10	12.23	8	11.7	11.9995	1.6	1	end_filtered
Klf2	NM_008452	580.43	9	0	0	39.6	27	0	0	end_filtered
Net1	NM_001047159,NM_019671	306.99	9	5.41	2	54.2	32	1.4	1	end_filtered
Rab11fip1	NM_001080813,NM_029423	139.35	9	0	0	15.3	22	1	1	end_filtered
Stard13	NM_001163493,NM_146258	180.24	9	15.86	10	141.7	33.4431	0	0	end_filtered
Synpo2	NM_080451	140.71	9	0	0	11	29.997	0	0	end_filtered
Abcc9	NM_001044720,NM_011511,NM_021041,NM_021042	119.62	8	0	0	28.7	54.9999	0	0	end_filtered
Arap3	NM_139206	171.36	8	0	0	137.6	159.003	3	2.9997	end_filtered
Cgnl1	NM_026599	131.86	8	1.3	1	431.9	398.005	39.2	40.0003	end_filtered
Cldn5	NM_013805	676.31	8	0	0	0	0	0	0	end_filtered
Cnn2	NM_007725	526.5	8	10.49	2	32.1	18	0	0	end_filtered
Dll4	NM_019454	262.64	8	0	0	15.6	22	0	0	end_filtered
Ece1	NM_199307	186.33	8	27.68	15	320.4	274	206.4	54	end_filtered
Ets1	NM_001038642,NM_011808	177.08	8	0	0	117.9	51	0	0	end_filtered
Foxq1	NM_008239	325.85	8	0	0	0	0	0	0	end_filtered
Hmgcs2	NM_008256	275.81	8	0	0	44	43	1.4	1	end_filtered
Lamc1	NM_010683	116.6	8	18.46	16	48.8	67	14	17	end_filtered
Lats2	NM_015771,NM_153382	284.37	8	22.65	7	1.8	2.8258	0.4	0.4167	end_filtered
Ly6e	NM_001164036,NM_001164037,NM_001164038,NM_001164039,NM_001164040,NM_008529	501.73	8	26.83	6	435.8	77.9985	16.3	2	end_filtered
Maoa	NM_173740	216.49	8	4.29	2	52.7	85	8.6	10	end_filtered
Map3k1	NM_011945	127.87	8	10.12	8	133.5	139	19.8	19	end_filtered
Notum	NM_175263	464.68	8	0	0	77.3	24	0	0	end_filtered
Parp14	NM_001039530	122.67	8	0	0	11.6	17	0.9	2	end_filtered
Rgs3	NM_001081650,NM_019492,NM_134257	233.67	8	4.8	2	66	71.5624	14.3	5.3873	end_filtered
Robo4	NM_028783	245.12	8	4.86	2	73.2	95.0004	3.3	3	end_filtered
Sema3c	NM_013657	180.93	8	0	0	195.6	151	5.4	2	end_filtered
Slfn5	NM_183201	149.05	8	0	0	18.4	25	0	0	end_filtered
Synm	NM_183312,NM_201639,NM_207663	127.89	8	11.17	10	21.8	24	3.2	3	end_filtered
Tshz2	NM_080455	175.2	8	13.88	8	4.3	6	0.8	1	end_filtered
Arhgef5	NM_133674	144.78	7	0	0	26.9	20.9993	7.7	1	end_filtered
Golim4	NM_175193	190.04	7	4.3	2	333	243	18.1	14.0002	end_filtered
Nck1	NM_010878	489.25	7	16.72	3	34.1	26	31.8	8	end_filtered
Nod1	NM_001171007,NM_172729	193.74	7	0	0	24.2	30	0.8	1	end_filtered
Parvb	NM_133167	213.52	7	9.68	4	76.8	75	0	0	end_filtered
Afap1l1	NM_178928	199.86	6	37	14	124.1	144	3.8	2.9997	end_filtered
Arhgef15	NM_177566	163.38	6	8.64	4	81.2	100.005	0.8	1	end_filtered
Ctsh	NM_007801	436.67	6	0	0	112.7	32.0004	12.6	1	end_filtered
Dab2	NM_001008702,NM_001037905,NM_001102400,NM_023118	149.22	6	0	0	141.2	56.0016	4	2	end_filtered
Egfl7	NM_001164564,NM_178444,NM_198724,NM_198725	629.38	6	0	0	903.7	289.009	0	0	end_filtered
Esyt1	NM_011843	184.05	6	4.87	2	71.8	82	23.7	20.0004	end_filtered
Foxc1	NM_008592	169.54	6	4.48	2	0	0	0	0	end_filtered
Fzd4	NM_008055	184.05	6	4.87	2	1.5	4	0	0	end_filtered
Itga1	NM_001033228	111.92	6	2.95	2	76.6	133.57	0	0	end_filtered
Itpkb	NM_001081175	131.72	6	1.74	1	15.1	37	0.6	1	end_filtered
Jag1	NM_013822	126.73	6	0	0	32.4	48	15.8	6	end_filtered
Ldlrad3	NM_178886	177	6	9.36	4	44	65	15	16	end_filtered
Lef1	NM_010703	280.79	6	3.72	1	331.8	130.992	17.8	3	end_filtered
Mmrn2	NM_153127	172.03	6	4.55	2	175.8	38	9.4	1	end_filtered
Nes	NM_016701	109.24	6	0	0	2.7	6	0	0	end_filtered
Ocln	NM_008756	213.59	6	0	0	191.5	166	30.6	18	end_filtered
Rgs12	NM_001163512,NM_173402	132.75	6	15.79	6	131.1	38.9991	31.9	5.9998	end_filtered
Sh3bgrl	NM_019989	241.6	6	0	0	38.4	14	16.4	1	end_filtered
Sox17	NM_011441	217.99	6	0	0	25.4	8.0007	0	0	end_filtered
Sp100	NM_013673	322	6	0	0	169.1	95.9983	0	0	end_filtered
Thbd	NM_009378	182.36	6	24.11	10	0	0	0	0	end_filtered
Tmod3	NM_016963	189.09	6	15	6	93.5	40	58.8	13.9995	end_filtered
Tnfaip1	NM_001159392,NM_009395	183.48	6	29.11	12	13.2	19	2.8	3	end_filtered
Unc45b	NM_178680	191.24	6	0	0	61.3	20.0005	0	0	end_filtered
Ushbp1	NM_181418	191.35	6	0	0	91.7	89	0	0	end_filtered
Cyyr1	NM_144853	285.87	5	0	0	5.4	10.25	0	0	end_filtered
Lamb2	NM_008483	99.33	5	0	0	101.6	200	3.8	6	end_filtered
Acer2	NM_139306	107.1	4	4.25	2	51	21	3.4	1	end_filtered
Acta2	NM_007392	263.57	4	0	0	18.4	8	0	0	end_filtered
Adcy4	NM_080435	133.57	4	0	0	85.4	112	1	1	end_filtered
Akap12	NM_031185	71.4	4	7.07	5	3.7	9	1.7	3	end_filtered
Bcam	NM_020486	191.29	4	0	0	112.4	101	1.5	1	end_filtered
Bche	NM_009738	71.83	4	0	0	16.3	12	0	0	end_filtered
Cald1	NM_145575	111.73	4	13.29	6	623.3	165.997	44.3	15.0001	end_filtered
Clec14a	NM_025809	98.98	4	3.92	2	0	0	0	0	end_filtered
Crip2	NM_024223	332.25	4	39.81	6	288.5	85	6.9	1	end_filtered
Ebf1	NM_007897	205.87	4	16.38	4	360.8	110.999	95.1	22	end_filtered
Eif2ak2	NM_011163	104	4	4.12	2	41.2	32	0	0	end_filtered
Fli1	NM_008026	147.43	4	0	0	109.5	57	1.1	1	end_filtered
Fzd6	NM_001162494,NM_008056	110.49	4	0	0	47	42	0	0	end_filtered
Gata2	NM_008090	140.16	4	0	0	138.2	54	0	0	end_filtered
Hes1	NM_008235	328.75	4	0	0	19.6	7	0	0	end_filtered
Hspa12b	NM_028306	154.96	4	6.15	2	87.5	56	7.2	1	end_filtered
Itgb1	NM_010578	107.37	4	23.41	11	98.4	106	22.7	21	end_filtered
Jag2	NM_010588	111.19	4	26.45	12	49.4	73	12.8	7	end_filtered
Kank4	NM_172872	93.44	4	0	0	3.2	6	1.5	2	end_filtered
Kcnj8	NM_008428	211.55	4	0	0	0	0	0	0	end_filtered
Klf11	NM_178357	113.32	4	4.49	2	2.5	4	1.8	2	end_filtered
Lama4	NM_010681	73.81	4	39.45	27	42.7	101	6.4	11	end_filtered
Lnx2	NM_080795	98.89	4	3.92	2	14.7	26	4.7	6	end_filtered
Lpar6	NM_175116	186.31	4	29.62	8	0	0	0	0	end_filtered
Lsr	NM_001164184,NM_001164185,NM_017405	236.36	4	18.82	4	91.5	69	0	0	end_filtered
Ly75	NM_013825	86.58	4	0	0	25.8	52	1.4	2	end_filtered
Meox1	NM_010791	209.52	4	0	0	2.4	2	0	0	end_filtered
Myl12b	NM_023402	534.44	4	53.73	5	195	18.7169	32.4	2.1268	end_filtered
Nos3	NM_008713	109.27	4	2.17	1	124	198	0.9	1	end_filtered
Nostrin	NM_181547	259.65	4	0	0	201.3	134	0	0	end_filtered
Npr1	NM_008727	110.88	4	0	0	36.7	33	2.6	3	end_filtered
Pglyrp1	NM_009402	780.54	4	0	0	68.8	15	0	0	end_filtered
Phldb2	NM_153412	81.41	4	3.22	2	59.2	39.9995	16.6	13.9998	end_filtered
Prkd2	NM_178900	124.8	4	9.9	4	59.1	37	9.3	3	end_filtered
Rad54b	NM_001039556	158.96	4	0	0	15.4	13	0	0	end_filtered
Rhobtb1	NM_001081347	104.1	4	0	0	77.9	24.001	11.1	0.9999	end_filtered
Rhoc	NM_007484	467.59	4	0	0	92.2	20	0	0	end_filtered
Rnf144b	NM_001170643,NM_146042	98.96	4	13.73	7	12.5	15	1.2	1	end_filtered
Sh2d3c	NM_013781	148.03	4	11.75	4	11.9	14	5.5	4	end_filtered
Shroom4	NM_001040459	101.53	4	0	0	24.7	23	0	0	end_filtered
Sik1	NM_010831	99.66	4	7.9	4	9.4	13	1.4	1	end_filtered
Slc35f2	NM_028060	178.7	4	0	0	12.4	12	0	0	end_filtered
Slc39a8	NM_001135149,NM_001135150,NM_026228	138.52	4	0	0	4.9	6	0	0	end_filtered
Smtn	NM_001159284,NM_013870	136.06	4	5.4	2	161.5	82.9983	2.4	2	end_filtered
St3gal6	NM_018784	297.24	4	5.93	1	94.1	60	1.9	1	end_filtered
St8sia4	NM_001159745,NM_009183	213.07	4	8.19	5	17.6	37	3.7	5	end_filtered
Swap70	NM_009302	111.76	4	0	0	70.8	72	6.8	3	end_filtered
Tbc1d4	NM_001081278	67.07	4	10.62	8	38.5	41.9996	12.9	14.0001	end_filtered
Tes	NM_207176	188.4	4	3.74	1	9.8	9	0	0	end_filtered
Tgfbr2	NM_009371,NM_029575	95.25	4	0	0	66.1	98	0	0	end_filtered
Tgfbr3	NM_011578	73.75	4	2.92	2	66.7	42	18	8.0002	end_filtered
Tinagl1	NM_001168333,NM_023476	238.55	4	0	0	100.1	51.0005	4.9	1	end_filtered
Tnfsf10	NM_009425	90.67	4	0	0	32.7	11	4.1	1	end_filtered
Tpm4	NM_001001491	222.98	4	8.87	2	100	79.8784	12.6	6	end_filtered
Trim25	NM_009546	80.36	4	0	0	81.5	46.9958	2.7	1	end_filtered
Xdh	NM_011723	97.92	4	0	0	88.6	118.724	21.9	6.8229	end_filtered
Yap1	NM_001171147,NM_009534	109.38	4	13.01	6	20.8	10	11.5	4	end_filtered
Zic2	NM_009574	153.65	4	0	0	56.7	22	1.5	1	end_filtered
Zic3	NM_009575	111.73	4	0	0	10.2	5	0	0	end_filtered
Dpp4	NM_001159543,NM_010074	63.75	3	5.05	3	59.1	34	13.4	2	end_filtered
Gbp7	NM_001083312,NM_145545	60.59	3	0	0	48.1	45.339	0	0	end_filtered
Ifi35	NM_027320	264.67	3	0	0	26.5	12	0	0	end_filtered
Itpripl2	NM_001033380	48.64	3	0	0	0	0	0	0	end_filtered
Palmd	NM_023245	144.28	3	19.12	5	280.3	76	12.1	2	end_filtered
Pdlim5	NM_001190852,NM_001190853,NM_001190854,NM_001190855,NM_001190856,NM_001190857,NM_019808,NM_019809,NM_022554	71.69	3	16.86	6	81.6	36.0012	3.3	1	end_filtered
S100a11	NM_016740	855.73	3	46.86	2	46.5	6.726	0	0	end_filtered
Tbx3	NM_011535,NM_198052	66.92	3	0	0	43.3	21	0	0	end_filtered
Ifitm1	NM_001112715,NM_026820	590.68	2.81	0	0	0	0	0	0	end_filtered
Abcg2	NM_011920	92.25	2	0	0	243.3	129.001	1.7	1	end_filtered
Ano1	NM_178642	51.39	2	0	0	8.3	2	0.9	0.9999	end_filtered
Anxa2	NM_007585	174.47	2	0	0	66.7	21.9998	7	1	end_filtered
Apold1	NM_001109914	69.13	2	0	0	0	0	0	0	end_filtered
Aqp11	NM_175105	182.03	2	14.56	2	0	0	0	0	end_filtered
Arhgap27	NM_133715,NM_183288	64.48	2	10.23	4	69.1	42	5.8	1.9999	end_filtered
Atp13a5	NM_175650	49.54	2	3.93	2	35.9	32.0021	0.8	1	end_filtered
AW112010	NM_001177351	334.71	2	0	0	16.1	4	0	0	end_filtered
Bcl6b	NM_007528	66.18	2	0	0	11.6	15	0	0	end_filtered
Card10	NM_130859	47.46	2	1.88	1	56.8	70.0006	3.4	3	end_filtered
Casp6	NM_009811	163.88	2	13.09	2	43.6	10	0	0	end_filtered
Cd151	NM_001111049,NM_001111050,NM_009842	141.96	2	11.32	2	162.5	30.0003	28.7	4	end_filtered
Cdkn2b	NM_007670	171.87	2	0	0	0	0	0	0	end_filtered
Cpt1a	NM_013495	52.31	2	0	0	149.9	69	7.3	2	end_filtered
Crtap	NM_019922	137.24	2	0	0	11.4	7	0	0	end_filtered
Dach1	NM_001038610,NM_007826	44.19	2	7	4	10.1	19	4.9	6	end_filtered
Ddx58	NM_172689	45.35	2	3.59	2	58.3	34.0004	5.7	1	end_filtered
Dennd3	NM_001081066	42.23	2	16.73	10	74.2	54.997	3.3	3.9998	end_filtered
Ecm2	NM_001012324	62.92	2	0	0	13.7	19	1	1	end_filtered
Ednra	NM_010332	62.08	2	0	0	1.5	2	1.1	1	end_filtered
Egflam	NM_178748	46.95	2	0	0	11.1	8.0003	0	0	end_filtered
Ehd2	NM_153068	74.45	2	5.91	2	22.3	21	0	0	end_filtered
Emcn	NM_001163522,NM_016885	168.17	2	0	0	177.6	74	0	0	end_filtered
Erg	NM_133659	104.46	2	0	0	69.5	31.998	0	0	end_filtered
Fam43a	NM_177632	74.02	2	5.88	2	0	0	0	0	end_filtered
Fcgrt	NM_010189	135.21	2	0	0	81.1	52.0023	0	0	end_filtered
Filip1	NM_001081243	53.51	2	0	0	50	17	31.7	7	end_filtered
Flt4	NM_008029	38.25	2	0	0	22	54	0	0	end_filtered
Foxf2	NM_010225	97.39	2	0	0	4.5	4	0	0	end_filtered
Foxl2os	NR_003248	60.55	2	0	0	6.8	8	0	0	end_filtered
Gch1	NM_008102	82.73	2	0	0	4.7	5	0	0	end_filtered
Gcnt2	NM_008105,NM_023887,NM_133219	57	2	8.99	4	0.7	1	0.9	1	end_filtered
Gimap1	NM_008376,NM_175860	158.65	2	0	0	0	0	2.5	1	end_filtered
Gimap6	NM_153175	146.63	2	0	0	27.2	8	0	0	end_filtered
Gjc1	NM_001159382,NM_001159383,NM_008122	117.8	2	0	0	5.7	4	1.9	1.0001	end_filtered
Gng5	NM_010318	527.8	2	0	0	73.2	12.9959	23.4	3	end_filtered
Gpd2	NM_001145820,NM_010274	39.76	2	18.9	12	34.9	76.0037	7	6	end_filtered
Grb7	NM_010346	96.06	2	0	0	15.7	4.9999	1.5	0.9999	end_filtered
Gsta4	NM_010357	261.16	2	0	0	90.4	30	12.7	3	end_filtered
Heyl	NM_013905	49.57	2	3.93	2	1.7	3	0	0	end_filtered
Hspb1	NM_013560	279.52	2	0	0	0.1	0.0198	0.2	0.0276	end_filtered
Id1	NM_010495	276.69	2	0	0	12.7	4	0	0	end_filtered
Ifih1	NM_001164477,NM_027835	41.64	2	0	0	36.6	18	6	6	end_filtered
Igsf5	NM_001177886,NM_001177887,NM_028078	149.74	2	0	0	11.4	6.6335	0	0	end_filtered
Il10rb	NM_008349	126.52	2	0	0	16.7	10.3822	0	0	end_filtered
Il17rd	NM_134437	27	2	7.48	7	4.9	6.0003	3.5	2	end_filtered
Jam2	NM_023844	181.42	2	0	0	92.5	46.0001	0	0	end_filtered
Kank3	NM_030697	87	2	24.2	7	217.8	108.002	21.1	4.0002	end_filtered
Layn	NM_001033534	131.39	2	0	0	59.6	18.9999	2.5	1	end_filtered
Lims1	NM_001193303,NM_026148,NM_201242	52	2	12.37	6	74.5	23	3.3	2	end_filtered
Mecom	NM_007963,NM_021442	50.85	2	0	0	38.3	37.0001	3.8	1.9998	end_filtered
Megf6	NM_001162977	32.37	2	0	0	59	58	10.8	2	end_filtered
Mfsd2a	NM_029662	107.97	2	0	0	96.1	72	0	0	end_filtered
Mmp25	NM_001033339	67.23	2	0	0	1.8	3	0	0	end_filtered
Mmp28	NM_080453,NM_172797	101.79	2	0	0	14	7	0	0	end_filtered
Myl6	NM_010860	443.28	2	36.09	2	379.2	79.2808	169.1	26.6085	end_filtered
N4bp3	NM_145974	89.2	2	7.09	2	14.6	13	0	0	end_filtered
Naalad2	NM_028279	85.11	2	0	0	8.2	3	0	0	end_filtered
Oasl2	NM_011854	72.52	2	0	0	61.2	19.0009	0	0	end_filtered
Osmr	NM_011019	46.38	2	0	0	48	26	4.9	1	end_filtered
Paqr5	NM_028748	64.71	2	0	0	19	15	0	0	end_filtered
Parp10	NM_001163575,NM_001163576	69.02	2	0	0	40.1	17	1.2	0.9999	end_filtered
Pcdh18	NM_130448	43.32	2	0	0	1.8	1	0	0	end_filtered
Pdgfd	NM_027924	130.6	2	0	0	20.2	16.001	0	0	end_filtered
Pdgfrb	NM_001146268,NM_008809	41.34	2	1.64	1	10.9	23	1.4	2	end_filtered
Pear1	NM_001032413,NM_001032414,NM_028460,NM_152799	52.36	2	0	0	68.4	40.0036	0	0	end_filtered
Pik3r6	NM_001004435,NM_001081566	70.44	2	0	0	31.6	39	7.2	1	end_filtered
Plin2	NM_007408	123.8	2	0	0	10.1	7	0	0	end_filtered
Plscr4	NM_178711	69.68	2	0	0	14.3	15	0	0	end_filtered
Ppic	NM_008908	187.65	2	0	0	29.8	15	0	0	end_filtered
Prkch	NM_008856	68.78	2	16.37	6	34.9	47	2.1	2	end_filtered
Prss23	NM_029614	70.42	2	0	0	1.6	2	0	0	end_filtered
Ptges	NM_022415	62.03	2	0	0	0	0	0	0	end_filtered
Ramp2	NM_019444	291.05	2	0	0	367.1	120.844	0.1	0.0212	end_filtered
Rbms2	NM_001039080,NM_019711	41.5	2	6.81	4	42.6	14	0	0	end_filtered
Rhbdf2	NM_001167680,NM_172572	62.05	2	0	0	30.1	21.9995	0.9	1	end_filtered
Ripk1	NM_009068	49.99	2	7.92	4	46.2	26	18	3	end_filtered
Rnf125	NM_026301	180.23	2	0	0	53.6	27	0	0	end_filtered
Rpl38	NM_001048057,NM_001048058,NM_023372	1330.92	2	230.85	4	121.6	9.4811	26.1	1.4698	end_filtered
Rtp4	NM_023386	150.77	2	0	0	0	0	0	0	end_filtered
S1pr3	NM_010101	50.12	2	3.97	2	0	0	0	0	end_filtered
Samd9l	NM_010156	41.98	2	3.33	2	1.4	3	0.7	1	end_filtered
Scarf1	NM_001004157	79.13	2	0	0	9.2	10	0	0	end_filtered
Serpinh1	NM_001111043,NM_001111044,NM_009825	103.72	2	0	0	46.6	37	0	0	end_filtered
Sgpp2	NM_001004173	56.4	2	22.36	10	15.5	24	8.1	9	end_filtered
Slc38a5	NM_172479	126.16	2	0	0	154.7	42.9975	0	0	end_filtered
Slc40a1	NM_016917	67.09	2	0	0	19.6	12	0.9	1	end_filtered
Slc9a3r2	NM_023055,NM_023449	139.52	2	0	0	135.6	104	9.5	3	end_filtered
Sox13	NM_011439	64.12	2	0	0	95.9	78	5.7	1	end_filtered
Sox7	NM_011446	69.52	2	0	0	0.8	1	0	0	end_filtered
Srgn	NM_011157	267.55	2	0	0	138.9	25.0001	0	0	end_filtered
St6galnac2	NM_009180	114.35	2	0	0	11.9	16.5824	0.1	0.0455	end_filtered
St6galnac2	NM_009180	114.35	2	0	0	8.8	5.4176	2.1	0.9545	end_filtered
St8sia6	NM_145838	72.02	2	0	0	18.9	17	0.5	1	end_filtered
Stap2	NM_145934	159.58	2	0	0	90.2	50	19.2	8	end_filtered
Stard4	NM_133774	76.34	2	30.31	10	41.7	10	0	0	end_filtered
Stom	NM_013515	81.13	2	0	0	23.6	16	0	0	end_filtered
Tagln2	NM_178598	173.37	2	0	0	115.8	29.9995	0	0	end_filtered
Tal1	NM_011527	54.12	2	4.29	2	5	5	0	0	end_filtered
Thsd1	NM_019576	81.22	2	0	0	4	5	0	0	end_filtered
Tnfaip8l1	NM_025566	97.43	2	0	0	0	0	0	0	end_filtered
Trpm6	NM_153417	34.23	2	0	0	10	24	1	1	end_filtered
Uaca	NM_028283	50.77	2	4.02	2	47.4	53.9992	5.3	6.0005	end_filtered
Tgtp2	NM_001145164,NM_001145164_dup1	0	1.03	0	0	11.4	2.2394	0	0	end_filtered
Ephb4	NM_001159571,NM_010144	25.95	1	0	0	51.4	76.0054	0	0	end_filtered
Ifi47	NM_008330	70.43	1	0	0	0	0	0	0	end_filtered
Isg15	NM_015783	172.1	1	0	0	4.5	1	0	0	end_filtered
Kcne4	NM_021342	46.68	1	0	0	0	0	0	0	end_filtered
Mylk	NM_139300	14.22	1	2.25	2	69.3	38	1.8	2	end_filtered
Myo1e	NM_181072	22.67	1	0	0	64.4	87.0037	3.9	5	end_filtered
Nid2	NM_008695	22.95	1	0	0	7.4	9	0	0	end_filtered
Pde5a	NM_153422	16.55	1	2.62	2	10.3	15	13	7	end_filtered
Sema3g	NM_001025379	30.67	1	0	0	18.1	32	0	0	end_filtered
Smad6	NM_008542	38.37	1	0	0	1.8	2	0	0	end_filtered
Fgfbp1	NM_008009	0	0.09	0	0	0	0	0	0	end_filtered
1700018A04Rik	NR_029439	0	0	0	0	5.6	1	0	0	end_filtered
9930111J21Rik2	NM_173434,NM_173434_dup1	0	0	7.62	1.56	0.8	1.8889	0	0	end_filtered
A4galt	NM_001004150,NM_001170954	0	0	0	0	0	0	0	0	end_filtered
Abcc6	NM_018795	0	0	0	0	16	31	0	0	end_filtered
Ace2	NM_001130513,NM_027286	0	0	0	0	1.5	2	1	1	end_filtered
Adamtsl2	NM_029981	0	0	0	0	7.9	11	0	0	end_filtered
Adora2a	NM_009630	0	0	14.4	4	8.8	1	0	0	end_filtered
Agtrap	NM_009642	0	0	4.44	2	1.9	3	0	0	end_filtered
Akr1c14	NM_134072	0	0	0	0	34.2	15	7.9	1	end_filtered
Angpt2	NM_007426	0	0	7.38	2	1.5	2	0	0	end_filtered
Angptl4	NM_020581	0	0	0	0	0.8	1	0	0	end_filtered
Anpep	NM_008486	0	0	0	0	20.9	7.9995	1	1	end_filtered
Anxa3	NM_013470	0	0	0	0	256.3	87.0008	12.7	2	end_filtered
Anxa4	NM_013471	0	0	0	0	79	33.0016	4.4	1	end_filtered
Anxa5	NM_009673	0	0	16.34	3	66.7	40	17.5	8	end_filtered
Art3	NM_181728	0	0	0	0	4.7	1	0	0	end_filtered
Asb4	NM_023048	0	0	0	0	2.5	1	0	0	end_filtered
Aspn	NM_001172481,NM_025711	0	0	0	0	4.6	4	0	0	end_filtered
Atox1	NM_009720	0	0	57.07	2	95.7	15	0	0	end_filtered
Atp2a3	NM_001163336,NM_001163337,NM_016745	0	0	9.85	5	10.8	19	3	4	end_filtered
Bmx	NM_009759	0	0	0	0	19.8	21	0	0	end_filtered
C1qtnf9	NM_183175	0	0	0	0	4.3	3	0	0	end_filtered
Capg	NM_001042534,NM_007599	0	0	0	0	19.4	7.0005	7.6	1.0001	end_filtered
Casp12	NM_009808	0	0	0	0	0	0	0	0	end_filtered
Casp7	NM_007611	0	0	0	0	20	6	5.4	1	end_filtered
Casp8	NM_001080126,NM_009812	0	0	0	0	50.5	31	0	0	end_filtered
Casq2	NM_009814	0	0	0	0	6.7	5.0001	4.4	1	end_filtered
Cast	NM_009817	0	0	3.13	1	101.7	56.9988	104.4	17.0005	end_filtered
Cav2	NM_016900	0	0	7.39	2	11.7	12	6.3	1	end_filtered
Ccdc125	NM_001168386,NM_183115	0	0	7.32	2	7	3	0	0	end_filtered
Cd248	NM_054042	0	0	0	0	0	0	0	0	end_filtered
Cd40	NM_011611,NM_170702,NM_170703,NM_170704,NR_027852	0	0	11.83	2	16.7	4	8.7	1	end_filtered
Cdc42ep3	NM_026514	0	0	18.86	4	3.5	3	0	0	end_filtered
Cdkn1a	NM_001111099,NM_007669	0	0	9.73	2	1.4	1	0	0	end_filtered
Cdkn1c	NM_001161624,NM_009876	0	0	4.89	1	28.6	5.0004	0	0	end_filtered
Chrnb1	NM_009601	0	0	0	0	8.6	3	0	0	end_filtered
Clec1a	NM_175526	0	0	0	0	36.8	9	2.3	2	end_filtered
Cmtm8	NM_027294	0	0	0	0	30	11	0	0	end_filtered
Cngb1	NM_001195413	0	0	0	0	5.7	10.9999	5.7	1	end_filtered
Col4a3	NM_007734	0	0	0	0	6.6	7	1.2	3	end_filtered
Cox4i2	NM_053091	0	0	0	0	21.6	5	0	0	end_filtered
Crip1	NM_007763	0	0	0	0	59.3	7	11.7	1	end_filtered
Crybg3	NM_174848	0	0	5.39	4	73.6	35.0002	0.3	1	end_filtered
Csrp2	NM_007792	0	0	0	0	87.9	24.9995	0	0	end_filtered
Ctla2a	NM_001145799,NM_007796	0	0	0	0	109.3	19.2249	0	0	end_filtered
Ctla2b	NM_001145801,NM_007797	0	0	0	0	1	0.6111	0	0	end_filtered
Cyth3	NM_001163548,NM_011182	0	0	16.8	7	32.3	46	25.3	6.9999	end_filtered
Dap	NM_146057	0	0	0	0	1.8	1	0	0	end_filtered
Ddx60	NM_001081215	0	0	0	0	14.2	34	0	0	end_filtered
Def6	NM_027185	0	0	0	0	34.9	16	7	2	end_filtered
Degs2	NM_001171002,NM_027299	0	0	17.78	6.24	6.6	3	0	0	end_filtered
Dennd2c	NM_177857	0	0	0	0	4.9	6	0	0	end_filtered
Dnase1l1	NM_001172154,NM_027109	0	0	0	0	0	0	0	0	end_filtered
Dok4	NM_053246	0	0	7	2	10.3	10	17.1	3	end_filtered
Dtx3l	NM_001013371	0	0	0	0	4	4	0	0	end_filtered
Ecm1	NM_007899	0	0	29.38	6	109.4	24.0004	2	1	end_filtered
Ecscr	NM_001033141	0	0	0	0	77.3	19	0	0	end_filtered
Edn1	NM_010104	0	0	0	0	16.3	13	0	0	end_filtered
Edn3	NM_007903	0	0	0	0	14.1	5.9998	0	0	end_filtered
Efna1	NM_001162425,NM_010107	0	0	0	0	4	2	0	0	end_filtered
Elf1	NM_007920	0	0	0	0	13.8	22	1.9	2	end_filtered
Enpep	NM_007934	0	0	4.24	2	18.4	5.9999	0	0	end_filtered
F2r	NM_010169	0	0	0	0	1.6	2	0	0	end_filtered
F5	NM_007976	0	0	0	0	2.4	7	0.9	2	end_filtered
Fas	NM_001146708,NM_007987	0	0	0	0	52.2	13.9992	9.6	1	end_filtered
Fmo2	NM_018881	0	0	0	0	17.4	10.9997	8.2	4.0003	end_filtered
Gbe1	NM_028803	0	0	12.74	4	24.1	27.0014	9.4	7	end_filtered
Gbp2	NM_010260	0	0	0	0	18	17	0.8	0.5714	end_filtered
Ggt1	NM_008116	0	0	0	0	13.9	2.9995	5.2	1	end_filtered
Gimap4	NM_174990,NM_175048	0	0	0	0	2.7	1	0	0	end_filtered
Gimap5	NM_175035	0	0	0	0	0	0	0	0	end_filtered
Gimap8	NM_001077410,NM_212486	0	0	0	0	6.1	6	4.3	3	end_filtered
Gja4	NM_008120	0	0	0	0	3.2	2	0	0	end_filtered
Gng11	NM_025331	0	0	0	0	22.7	7	9	2	end_filtered
Gpr4	NM_175668	0	0	12.57	4	1.8	2	0	0	end_filtered
Gprc5c	NM_001110337,NM_001110338,NM_147217	0	0	4.5	2	30.2	6	20.2	2.9999	end_filtered
Grap	NM_027817	0	0	0	0	29.6	18	0	0	end_filtered
Gypc	NM_001048207	0	0	0	0	16.2	3	0	0	end_filtered
Hhex	NM_008245	0	0	0	0	7.9	5	0	0	end_filtered
Higd1b	NM_080846	0	0	0	0	6.6	1	0	0	end_filtered
Hrct1	NM_027511	0	0	0	0	0	0	0	0	end_filtered
Icam2	NM_010494	0	0	0	0	100	18	0	0	end_filtered
Ifi44	NM_133871	0	0	0	0	40	8	9.1	1	end_filtered
Iigp1	NM_001146275,NM_021792	0	0	0	0	6	6	0	0	end_filtered
Il15	NM_008357	0	0	0	0	16.1	6	0	0	end_filtered
Il2rg	NM_013563	0	0	0	0	99.2	16.7925	0	0	end_filtered
Irf6	NM_016851	0	0	0	0	22.4	7	6.4	3	end_filtered
Irf7	NM_016850	0	0	0	0	44	14.9993	0	0	end_filtered
Ism1	NM_001126490	0	0	6.15	2	1.8	2	0	0	end_filtered
Itga5	NM_010577	0	0	0	0	18.2	21.0002	0.8	1	end_filtered
Kcnmb1	NM_031169	0	0	4.26	2	0	0	0.9	1	end_filtered
Kcnq1	NM_008434	0	0	0	0	1.8	1	0	0	end_filtered
Kcp	NM_001029985	0	0	3.65	2	48.1	40.9987	0	0	end_filtered
Kctd12b	NM_175429	0	0	0	0	0.5	1	0	0	end_filtered
Lmo2	NM_001142335,NM_001142336,NM_001142337,NM_008505	0	0	0	0	67	22	6.2	1	end_filtered
Lrrc32	NM_001113379	0	0	4.69	2	0	0	0	0	end_filtered
Magix	NM_018832	0	0	0	0	6.3	3	0	0	end_filtered
Mall	NM_145532	0	0	0	0	0	0	0	0	end_filtered
Mdfic	NM_175088	0	0	0	0	6.7	2.0001	0	0	end_filtered
Mgp	NM_008597	0	0	0	0	101.4	19	0	0	end_filtered
Mospd1	NM_027409	0	0	16.02	3	0	0	2.1	0.9999	end_filtered
Msrb3	NM_177092	0	0	2.42	1	12.1	8	0.9	1	end_filtered
Myct1	NM_026793	0	0	0	0	0.9	1	0	0	end_filtered
Myh11	NM_001161775,NM_013607	0	0	2.67	2	13.1	32	2.2	4	end_filtered
Myl9	NM_172118	0	0	0	0	25.8	4	0	0	end_filtered
Myof	NM_001099634	0	0	1.24	1	51.6	108.998	2.4	2	end_filtered
Ndufa4l2	NM_001098789	0	0	0	0	3.2	1	4.1	1	end_filtered
Nid1	NM_010917	0	0	0	0	17	39	0	0	end_filtered
Nkd2	NM_028186	0	0	0	0	0.9	1	0	0	end_filtered
Nmi	NM_001141948,NM_001141949,NM_019401	0	0	0	0	103.8	37	0	0	end_filtered
Nodal	NM_013611	0	0	0	0	2.6	2	0	0	end_filtered
Nos2	NM_010927	0	0	0	0	20.1	18	2.1	2	end_filtered
Notch4	NM_010929	0	0	2.67	2	60.7	49	15.1	3.0001	end_filtered
Nxn	NM_008750	0	0	0	0	17.2	18	2.6	2	end_filtered
P2ry14	NM_001008497,NM_133200	0	0	67.53	13	0	0	0	0	end_filtered
Parp9	NM_030253	0	0	0	0	15.7	9	0	0	end_filtered
Pcp4l1	NM_025557	0	0	12	2	34.9	20	2.4	1	end_filtered
Pir	NM_027153	0	0	0	0	38.5	20	12	1	end_filtered
Pkn3	NM_153805	0	0	0	0	53.9	25.9996	0	0	end_filtered
Pla1a	NM_134102	0	0	0	0	9.4	1	0	0	end_filtered
Pmaip1	NM_021451	0	0	0	0	1	1	0	0	end_filtered
Prelid2	NM_029942	0	0	0	0	0	0	0	0	end_filtered
Procr	NM_011171	0	0	0	0	1.7	1	0	0	end_filtered
Psma8	NM_001163609	0	0	0	0	26.5	5	0	0	end_filtered
Ptgis	NM_008968	0	0	0	0	8	5	6.6	3	end_filtered
Pth1r	NM_001083935,NM_001083936,NM_011199	0	0	0	0	10.9	8.9991	0	0	end_filtered
Rasd1	NM_009026	0	0	11.74	2	5.1	3	0	0	end_filtered
Rasgrp2	NM_011242	0	0	8.39	2	179.3	48.0016	85.1	18.9999	end_filtered
Rasip1	NM_028544	0	0	0	0	66.7	81.7734	1.1	1	end_filtered
Rasl12	NM_001033158,NM_001162923	0	0	7.54	2	1.4	1	0	0	end_filtered
Rassf3	NM_138956	0	0	0	0	22.1	23	2	2	end_filtered
Rassf9	NM_146240	0	0	0	0	1	2	0	0	end_filtered
Rbms1	NM_001141931,NM_001141932,NM_020296	0	0	43.05	12	90.8	59	52.2	12	end_filtered
Rbpms	NM_001042674,NM_001042675,NM_019733	0	0	0	0	54.5	13.9998	0	0	end_filtered
Rhod	NM_007485	0	0	0	0	2.5	1	6.9	2	end_filtered
Rhoj	NM_023275	0	0	0	0	39.6	7	0	0	end_filtered
Ripply3	NM_133229	0	0	0	0	0	0	0	0	end_filtered
Rras	NM_009101	0	0	21.31	2	44.7	12	0	0	end_filtered
Rsu1	NM_009105	0	0	13.53	2	205.2	41.0011	25.1	6.9999	end_filtered
S100a13	NM_009113	0	0	0	0	154.4	35	0	0	end_filtered
Scgb3a1	NM_054037,NM_170727	0	0	0	0	0	0	10.1	1	end_filtered
Serpinb9	NM_009256	0	0	0	0	7.5	10	1	1	end_filtered
Sertad1	NM_018820	0	0	0	0	2.3	1	0	0	end_filtered
Sgms2	NM_028943	0	0	3.06	2	1.3	3	0	0	end_filtered
She	NM_172530	0	0	0	0	8	18	0	0	end_filtered
Shroom1	NM_027917	0	0	21.83	8	9	11	0	0	end_filtered
Sigirr	NM_023059	0	0	0	0	14.2	7.9995	3.7	2	end_filtered
Slc16a4	NM_146136	0	0	8.42	2	32.1	24	3	1.9999	end_filtered
Slc16a9	NM_025807	0	0	0	0	5.7	6	2.6	1	end_filtered
Slc19a3	NM_030556	0	0	0	0	19.6	13	0	0	end_filtered
Slc25a24	NM_172685	0	0	0	0	67.5	24	0	0	end_filtered
Slc38a11	NM_177074	0	0	0	0	0	0	0	0	end_filtered
Slc46a3	NM_027872	0	0	22.67	6	18.3	10	0	0	end_filtered
Smagp	NM_001033872,NM_174992	0	0	0	0	5.1	2	0	0	end_filtered
Snai2	NM_011415	0	0	0	0	0	0	0	0	end_filtered
Sod3	NM_011435	0	0	0	0	1.4	2	1	1	end_filtered
Sox18	NM_009236	0	0	0	0	15.2	9	0	0	end_filtered
Spata6	NM_026470	0	0	0	0	29.2	6.0001	0	0	end_filtered
Stra6	NM_001162475,NM_001162476,NM_001162479,NM_009291	0	0	0	0	39.9	40.9964	18.7	13.9986	end_filtered
Syde1	NM_027875	0	0	0	0	9.5	12	0	0	end_filtered
Tbx1	NM_011532	0	0	0	0	11.7	6	0	0	end_filtered
Tbxa2r	NM_009325	0	0	0	0	2.8	2	0	0	end_filtered
Tcf7	NM_009331	0	0	0	0	56.3	23	0	0	end_filtered
Tead4	NM_001080979,NM_011567	0	0	0	0	18.2	15.9989	37.4	4	end_filtered
Tecrl	NM_153801	0	0	0	0	0	0	0	0	end_filtered
Tfpi	NM_001177319,NM_001177320,NM_011576	0	0	0	0	6.9	3	0	0	end_filtered
Tm4sf1	NM_008536	0	0	9.78	2	273	67	5.6	1	end_filtered
Tmem123	NM_133739	0	0	0	0	15.3	17	9.7	1	end_filtered
Tmem140	NM_197986	0	0	6.97	0.86	1	1	0	0	end_filtered
Tmem154	NM_177260	0	0	0	0	5.5	7	1.1	1	end_filtered
Tmem204	NM_001001183	0	0	21.02	4	13.3	9	0	0	end_filtered
Tmem88	NM_025915	0	0	11.92	2	0	0	0	0	end_filtered
Tnfrsf10b	NM_020275	0	0	5.69	2	3.8	4	1.3	1	end_filtered
Trim56	NM_201373	0	0	0	0	34.7	10	0	0	end_filtered
Tspan12	NM_173007	0	0	0	0	123.1	15	56.5	3	end_filtered
Tspo	NM_009775	0	0	0	0	25	6	5	1	end_filtered
Ube2l6	NM_019949	0	0	0	0	24.5	10.0003	18	1	end_filtered
Usp18	NM_011909	0	0	0	0	13.9	9	0	0	end_filtered
Vil1	NM_009509	0	0	0	0.2	5.2	6	1.2	1	end_filtered
Vim	NM_011701	0	0	10.17	2	687.5	231	23.4	4	end_filtered
Vsig2	NM_020518	0	0	0	0	50.9	17.9997	0	0	end_filtered
Vtn	NM_011707	0	0	10.73	2	83.9	43	0	0	end_filtered
Wfdc1	NM_023395	0	0	0	0	85.1	36	0	0	end_filtered
Xaf1	NM_001037713	0	0	0	0	33.9	5.9999	0	0	end_filtered
Zap70	NM_009539	0	0	4.22	1	22.7	6	5.2	1	end_filtered
Zc3hav1	NM_028421,NM_028864	0	0	0	0	23.4	31.0003	2.3	2.0002	end_filtered
2310001H17Rik						0	0	0	0	end_filtered
4930556M19Rik						31.5	3	0	0	end_filtered
A530084C06Rik						0	0	0	0	end_filtered
Ackr3						3.4	4	0	0	end_filtered
Ajuba						0	0	0	0	end_filtered
Ccm2l						49.1	28.9994	0	0	end_filtered
Cutal						0	0	0	0	end_filtered
Eogt						486	244.996	41.4	7	end_filtered
Foxf1						15.4	14	0	0	end_filtered
Galnt15						9.5	15	1.7	3	end_filtered
Gm12002						0	0	0	0	end_filtered
Gm13861						0	0	0	0	end_filtered
Gm16046						5.9	2	0	0	end_filtered
Gm9917						0	0	0	0	end_filtered
Gper1						1	1	0	0	end_filtered
Helz2						15.4	43	0.9	1.9998	end_filtered
Myl12a						24.3	6.3835	0	0	end_filtered
Niban1						42.3	20.9988	10.6	2	end_filtered
Nxpe2						34.2	9.0005	18.8	2	end_filtered
Piezo1						68.6	140	9.7	4.0001	end_filtered
Proser2						6.3	2	0	0	end_filtered
Rnf213						38.9	259	1.1	5	end_filtered
Slc52a3						3.4	3	1.6	1	end_filtered
Tdrp						146.4	20	1.5	1	end_filtered
Tmem252						0.5	1	0.7	1	end_filtered
Vstm4						5.8	6	0	0	end_filtered
Mef2c	NM_001170537,NM_025282	192.3	11	96.28	69	216.2	58.0014	326	63.996	mic
Slc36a1	NM_153139	212.16	10	25.21	15	52.5	19	9.5	4	mic
Tanc2	NM_181071	83.83	9	142.02	192.79	232.8	122	253.6	136	mic
Cdh23	NM_023370	73.26	7	3.31	4	2.5	9.0021	6.1	14.9998	mic
Lpin2	NM_001164885,NM_022882	118.83	6	67.5	44	62.8	28.0006	57.4	28.9996	mic
Rogdi	NM_133185	516.01	6	123.71	18	34.7	7.0003	140.1	32.0005	mic
Hivep3	NM_010657	61.42	5	43.74	45	13.1	15	11.2	6	mic
Lrp1	NM_008512	37.01	5	132.87	227	124.5	569	159.8	616.01	mic
Cyfip1	NM_001164661,NM_001164662,NM_011370	68.93	4	51.12	37.45	103.8	101.995	92.8	42.0007	mic
Dennd4a	NM_001162917	51.25	4	51.71	51	65.7	87	103.1	69	mic
Eef2k	NM_007908	147.83	4	93.89	32	56.3	23.001	55.9	26.9996	mic
Man1c1	NM_207237	95.19	4	11.32	6	10.5	14	13.4	15	mic
Plagl2	NM_018807	82.73	4	6.55	4	1.4	3	0	0	mic
Plxna4	NM_175750	35.08	4	63.82	92	9.8	50	14.1	52	mic
Rnf19b	NM_029219	181.44	4	7.21	2	18.5	13.9996	9.4	5	mic
Rreb1	NM_001039188,NM_001177868,NM_001177869,NM_026830,NR_033218,NR_033615	52.8	4	66.63	72	100.4	51.9996	99.7	46.001	mic
Slc25a37	NM_026331	108.22	4	32.17	15	2.4	2	1.7	1	mic
Myo7a	NM_008663	45.3	3	7.17	6	34.1	19.9989	14.9	26	mic
Abcc3	NM_029600	44.8	2	0	0	42.5	18.0008	5.2	7.0002	mic
Acer3	NM_025408	55.54	2	22.02	10	8.6	2	35.7	6	mic
Angptl7	NM_001039554	112.64	2	8.97	2	1.2	1	0	0	mic
Coro1a	NM_009898	148.12	2	88.63	15	39.4	14.9998	40.6	8.0001	mic
Daglb	NM_144915	70.06	2	38.92	14	12.7	23	8.5	11	mic
Dgkd	NM_177646	39.23	2	66.81	43	120.9	78	201.8	115	mic
Gmip	NM_198101	57.48	2	13.67	6	36.4	19	29.6	7	mic
Gtf2h2	NM_022011	137.85	2	10.99	2	181	59.0004	127.7	22.0009	mic
Heatr1	NM_144835	32.86	2	15.61	12	58.7	41	60.7	33	mic
Hk2	NM_013820	40.57	2	0	0	14.1	15	2.6	2	mic
Hpgds	NM_019455	68.84	2	27.32	10	37	10	0	0	mic
Hs6st1	NM_015818	60.79	2	55.45	23	2.1	3	0	0	mic
Ifngr2	NM_008338	112.18	2	17.86	4	9.2	13	18	4	mic
Itgb3	NM_016780	38.65	2	3.06	2	6.2	14	0.6	1	mic
Maf	NM_001025577	62.1	2	17.24	7	0.8	1	0	0	mic
Mafb	NM_010658	66.91	2	5.31	2	0	0	0	0	mic
Med12l	NM_177855	21.6	2	76.68	89.7	22.2	51	190.2	211.011	mic
Myc	NM_001177352,NM_001177353,NM_001177354,NM_010849	96.11	2	0	0	1.2	1	0	0	mic
Nav3	NM_001081035	28.54	2	90.36	80	103.7	69.9998	100.3	79	mic
Nuak1	NM_001004363	44.65	2	31.84	18	2.8	6	10.6	6	mic
Ophn1	NM_052976	57.37	2	59.15	26	191.3	154.999	105.7	81	mic
P2rx7	NM_001038839,NM_001038845,NM_001038887,NM_011027	45.46	2	3.6	2	46.2	19.9989	0	0	mic
Pik3r5	NM_177320	51.54	2	0	0	8.7	6	0.8	1	mic
Plekho1	NM_023320	176.73	2	21.19	3	8.6	1	118.9	18	mic
Pnpo	NM_134021	114.17	2	0	0	19.2	5	0	0	mic
Rgs2	NM_009061	75.71	2	24.04	8	4.1	1	24.5	5	mic
Rnasel	NM_011882	47.16	2	22.43	12	1	0.9999	19.9	6.0002	mic
Rptor	NM_028898	32.1	2	50.83	40	61.2	70.0012	57.2	59.0002	mic
Scamp2	NM_022813	98.44	2	23.48	6	38	10.0003	20.7	5	mic
Sirpa	NM_001177646,NM_001177647,NM_007547	68.07	2	197.16	85	132.9	33.9992	97.9	28.0002	mic
Ssh2	NM_177710	51.48	2	34.69	17	59.1	42	19	24	mic
Stk10	NM_009288	44.15	2	13.99	8	16.4	32	31.1	44	mic
Tep1	NM_009351	27.19	2	8.61	8	40.4	52.9996	12.8	16	mic
Timp2	NM_011594	62.45	2	32.2	13	100.9	29	18.3	8	mic
Trpm2	NM_138301	30.5	2	32.59	27	32.7	38	133.6	46.9999	mic
Ttc7	NM_028639	48.65	2	11.57	6	36.6	6.9999	50.8	7	mic
Nfkbie	NM_008690	56.61	1.51	0	0	2.2	2	1.6	1	mic
Tm6sf1	NM_145375	44.79	1.13	14.5	3.55	24.5	9	10.3	2	mic
Akr1b10	NM_172398	89.6	1	0	0	17.7	8	23.3	6	mic
Etv3	NM_001083318,NM_012051	21.79	1	32.78	19	0.5	1	10.7	8.0005	mic
Pld4	NM_178911	58.87	1	0	0	57.5	29	0	0	mic
Ctsa	NM_001038492,NM_008906	0	0.14	29.29	12	52.4	48.0002	97.1	21.9999	mic
2610203C22Rik	NR_015470	0	0	0	0	18.1	2.9998	8.4	1	mic
4933406I18Rik	NR_029437,NR_029438	0	0	18.99	2	3.3	1	13.8	3	mic
Abcd1	NM_007435	0	0	10.58	4	6.9	8	4.8	3	mic
Abhd15	NM_026185	0	0	0	0	0	0	0	0	mic
Adam33	NM_001163529,NM_033615	0	0	26.33	9	11	4.9996	6.8	3.9999	mic
Agmo	NM_178767	0	0	0	0	0	0	0	0	mic
Ap1b1	NM_007454	0	0	81.68	36	101.7	89.9999	93.5	62.9989	mic
Apbb1ip	NM_019456	0	0	0	0	51.6	35	1.3	1	mic
Arhgap30	NM_001005508	0	0	0	0	5.7	10	0	0	mic
Arhgap4	NM_001162423,NM_001162424,NM_138630	0	0	0	0	24.8	22.7397	16.9	7.2839	mic
Arhgap9	NM_146011	0	0	0	0	3.5	3	0	0	mic
Arl4c	NM_177305	0	0	2.26	1	0	0	0	0	mic
Arrb2	NM_145429	0	0	65.07	12	80.5	18.9987	86.5	18.9987	mic
Asph	NM_001177849,NM_001177850,NM_001177851,NM_001177852,NM_001177853,NM_001177854,NM_001177855,NM_001177856,NM_023066,NM_133723	0	0	153.67	48.21	129.4	64.997	275.9	82.0011	mic
Atp8a2	NM_015803	0	0	92.46	38	46.2	56	203.3	165	mic
Bank1	NM_001033350	0	0	0	0	12.4	15	0	0	mic
Batf3	NM_030060	0	0	0	0	0	0	0	0	mic
Bhlhe41	NM_024469	0	0	13.44	2	21.3	6	0	0	mic
Bid	NM_007544	0	0	0	0	0	0	0	0	mic
Blnk	NM_008528	0	0	0	0	27.3	18	2.2	1	mic
Btbd19	NR_024078	0	0	0	0	15.8	4	15	2	mic
C1qa	NM_007572	0	0	0	0	14	5	0	0	mic
C1qb	NM_009777	0	0	0	0	8	3	0	0	mic
C1qc	NM_007574	0	0	0	0	4.7	2	0	0	mic
C3ar1	NM_009779	0	0	0	0	0	0	0	0	mic
Camk1	NM_133926	0	0	26.6	4	101.2	55	62.3	25	mic
Capn3	NM_001109761,NM_001177799,NM_007601	0	0	6.94	2	44.2	20.5754	8.7	2	mic
Card9	NM_001037747	0	0	0	0	13	9	0	0	mic
Ccdc86	NM_023731	0	0	6.02	2	1.1	1	1.5	1	mic
Cd14	NM_009841	0	0	0	0	6.9	2	0	0	mic
Cd37	NM_007645	0	0	0	0	42	10	0	0	mic
Cd52	NM_013706	0	0	0	0	0	0	0	0	mic
Cd68	NM_009853	0	0	0	0	8.4	3	4	1	mic
Cd84	NM_013489	0	0	0	0	26.3	9	0	0	mic
Cds1	NM_173370	0	0	59.36	26	45.5	24	63	12	mic
Chst12	NM_021528	0	0	10.46	2	2.3	2	0	0	mic
Cotl1	NM_028071	0	0	0	0	27.6	15	20.4	5	mic
Cryl1	NM_030004	0	0	0	0	4	2	5.1	2	mic
Csf1r	NM_001037859	0	0	2.31	1	93.9	86.0008	5.6	6	mic
Ctsb	NM_007798	0	0	65.05	34.62	122.5	78	100.7	47	mic
Ctss	NM_021281	0	0	0	0	105.4	51	5.8	2	mic
Cx3cr1	NM_009987	0	0	0	0	1.3	2	0	0	mic
Cybb	NM_007807	0	0	0	0	0.5	1	0	0	mic
Cyth4	NM_028195	0	0	0	0	435.2	68.996	14.1	1	mic
D030028A08Rik	NR_003293	0	0	19.3	6	3	3.0001	0	0	mic
Dapp1	NM_011932	0	0	0	0	8.9	2.9999	0	0	mic
Dennd1c	NM_153551	0	0	0	0	11.4	9.9999	4.7	4	mic
Dock8	NM_028785	0	0	0	0	18.6	50.0003	7.3	2	mic
Dok3	NM_013739	0	0	24.49	4	1.8	1	4.9	2	mic
Dqx1	NM_033606	0	0	0	0	5.6	2	0	0	mic
Dtx4	NM_172442	0	0	35.25	23	2	4	3.4	5	mic
Edem1	NM_138677	0	0	12.07	8	46	11.0004	22.4	7	mic
Edem2	NM_145537	0	0	16	4	28.5	7.9997	15.2	7	mic
Egr2	NM_010118	0	0	6.1	2	0	0	0	0	mic
Elmo1	NM_080288	0	0	44.86	10.6	91.7	90.0005	50.7	28	mic
Engase	NM_172573	0	0	13.69	6	18.6	8.0003	17.7	4	mic
Eno3	NM_001136062,NM_007933	0	0	26.48	4	11.9	4	20.1	3.0001	mic
Evl	NM_001163394,NM_001163395,NM_001163396,NM_007965	0	0	46.72	10.76	63.3	33.0018	58.5	30	mic
Fcer1g	NM_010185	0	0	0	0	4.8	1	16.4	1	mic
Fcgr2b	NM_001077189,NM_010187	0	0	0	0	13.9	3.9998	0	0	mic
Fgd2	NM_001159538,NM_013710	0	0	6.95	2	49.8	21.0012	0	0	mic
Fgd3	NM_015759	0	0	0	0	14.1	15	3.2	3.0002	mic
Fgl2	NM_008013	0	0	0	0	0	0	0	0	mic
Fkbp5	NM_010220	0	0	10.25	4	9.4	3	16.9	4.0002	mic
Fmnl1	NM_001077698,NM_019679	0	0	71.63	31	67.6	65.0007	53.5	37	mic
Frrs1	NM_001113478,NM_009146	0	0	0	0	76.8	12	65.3	10	mic
Fscn1	NM_007984	0	0	13.65	4	55.3	11.9996	125.2	11	mic
Fyb	NM_011815	0	0	0	0	81.9	44	0	0	mic
Gcnt1	NM_001136484,NM_010265,NM_173442	0	0	0	0	0.6	1	0	0	mic
Glipr1	NM_028608	0	0	0	0	5.3	2	0	0	mic
Gmfg	NM_001039192,NM_022024	0	0	0	0	32.9	5.908	0.3	0.024	mic
Gns	NM_029364	0	0	39.47	17	29.6	26.0003	50.7	15	mic
Gpr34	NM_011823	0	0	9.8	2	1.4	1	0	0	mic
Gramd1a	NM_027898	0	0	166.24	49	88.8	60.0004	82.6	57.9942	mic
Hexa	NM_010421	0	0	39.95	8	36.4	27	18.7	10	mic
Hexb	NM_010422	0	0	9.77	2	96.5	68	11.9	6	mic
Hpgd	NM_008278	0	0	0	0	21.1	13	2.2	1	mic
Hpn	NM_001110252,NM_008281	0	0	10.57	2	6.2	3	0	0	mic
Hps4	NM_138646	0	0	31.87	10	16.9	13.999	10.5	9	mic
Hs1bp3	NM_021429	0	0	18.36	6	11.8	1	8	3	mic
Idh2	NM_173011	0	0	11.05	2	56.8	27.001	135.3	23.0012	mic
Igfbp4	NM_010517	0	0	35.79	8	46.1	10.0001	10.2	1	mic
Il17ra	NM_008359	0	0	20.28	9	28.1	15	0	0	mic
Irf8	NM_008320	0	0	0	0	22.9	12	0	0	mic
Itgae	NM_008399,NM_172944	0	0	0	0	1.3	2	2.8	3	mic
Itgam	NM_001082960,NM_008401	0	0	0	0	39.6	46.7112	4.2	3.9076	mic
Itgb2	NM_008404	0	0	0	0	16.2	17	0	0	mic
Itpkc	NM_181593	0	0	5.6	2	5.9	5	2.2	2	mic
Kcnd1	NM_008423	0	0	37.95	8	0	0	0.7	1	mic
Kcnk12	NM_199251	0	0	9.51	2	0	0	0	0	mic
Kif21b	NM_001039472	0	0	97.1	101	74.2	262	41	108	mic
Lair1	NM_001113474,NM_178611	0	0	0	0	20.4	4	0	0	mic
Lat2	NM_020044,NM_022964	0	0	0	0	34.5	5.0001	0	0	mic
Lgmn	NM_011175	0	0	9.93	2	70.7	52	32.5	15	mic
Limd2	NM_172397	0	0	3.07	1	3.8	0.9999	26.7	5	mic
Liph	NM_001083894,NM_153404	0	0	0	0	0	0	0	0	mic
Lpcat2	NM_173014	0	0	0	0	40.8	34	6.3	2	mic
Lpxn	NM_134152	0	0	0	0	3.2	2	0	0	mic
Lrwd1	NM_027891	0	0	16.9	4	6.3	6	6.4	3	mic
Ly86	NM_010745	0	0	0	0	10.1	4	0	0	mic
Man2b1	NM_010764	0	0	24.74	12	34.6	51	37.6	17	mic
Map3k14	NM_016896	0	0	8.56	4	10.9	18	3.4	4	mic
Matk	NM_010768	0	0	329.55	61	24.7	11.9992	129.2	66.9987	mic
Mknk1	NM_021461	0	0	29.31	8	249.5	45.9997	86.9	17.0002	mic
Mlec	NM_175403	0	0	53.45	36	84.3	20	39	11	mic
Mlxip	NM_133917,NM_177582	0	0	31.42	26	13	20	69.8	38	mic
Ms4a7	NM_001025610,NM_027836	0	0	0	0	3.4	1	0	0	mic
Mtr	NM_001081128	0	0	43.66	20	28.5	31.0004	46.4	29	mic
Nckap1l	NM_153505	0	0	3.77	2	15	25	2	2	mic
Nfkbid	NM_172142	0	0	13.82	3	2.8	1.9998	3.7	2	mic
Npl	NM_028749	0	0	0	0	0	0	4.4	2	mic
Npnt	NM_001029836,NM_033525	0	0	9.78	4	8.9	4	6.4	3.9998	mic
Ntpcr	NM_025636	0	0	33.91	4	72.1	10	10.6	2	mic
Numb	NM_001136075,NM_010949	0	0	77.13	15	304.7	77.0002	266.1	52.0015	mic
Olfml3	NM_133859	0	0	0	0	1.5	3	0	0	mic
Orai2	NM_178751	0	0	30.24	12.66	13.8	3	6.4	1	mic
P2rx4	NM_011026	0	0	9.3	2	9.1	6	25.9	8	mic
P2ry12	NM_027571	0	0	11.76	3	37.2	7	0	0	mic
Pag1	NM_001195031,NM_053182	0	0	19.3	18	32.6	7	37.8	6	mic
Pde3b	NM_011055	0	0	23.48	14	10.9	28	79.1	29	mic
Pecr	NM_023523	0	0	0	0	35	11	17.7	4.0004	mic
Pfkfb4	NM_173019	0	0	24.1	9	8.7	2.0001	18.3	4	mic
Pik3cd	NM_001029837,NM_001164049,NM_001164050,NM_001164051,NM_001164052,NM_008840	0	0	24.96	13	94.6	33.0039	10.4	11.0001	mic
Pkib	NM_001039050,NM_001039051,NM_001039052,NM_001039053,NM_001190402,NM_008863	0	0	6.76	4	3	3	116	21	mic
Pla2g15	NM_133792	0	0	23.52	7	20.9	4.9998	31.2	4	mic
Plcg2	NM_172285	0	0	0	0	30.6	51	0.8	1	mic
Plcl2	NM_013880	0	0	90.46	41	6.2	10	23.9	28	mic
Plek	NM_019549	0	0	4.34	2	12.5	14.0001	2.7	3	mic
Pnpla7	NM_146251	0	0	1.94	1	25.1	25.999	6.3	5.0003	mic
Pou2f2	NM_001163554,NM_001163555,NM_001163556,NM_011138	0	0	22.21	8	5.2	3	48.3	7.0001	mic
Ppcdc	NM_176831	0	0	13.21	4	70.1	32.6813	51.7	9.0973	mic
Pprc1	NM_001081214	0	0	37.19	22	24	8.0002	14.8	5.9999	mic
Prex1	NM_177782	0	0	22.96	17	107.1	261	19.5	32	mic
Prkcd	NM_011103	0	0	32.42	9	134.6	86.0056	65.7	25.0002	mic
Ptgs1	NM_008969	0	0	6.33	2	25.4	6	16.4	4	mic
Ptk2b	NM_001162365,NM_001162366,NM_172498	0	0	148.8	65	64	67.9991	97	79.0051	mic
Ptpn18	NM_011206	0	0	0	0	1.8	1	4.1	1	mic
Ptprc	NM_001111316,NM_011210	0	0	0	0	41.9	31	2.2	3	mic
Ptprj	NM_001135657,NM_008982	0	0	62.2	54	27.6	50.0451	35.4	47.5102	mic
Ptpro	NM_001164401,NM_001164402,NM_001164403,NM_011216	0	0	10.8	8	29.8	26	14.7	18	mic
Pyroxd2	NM_029011	0	0	0	0	7.7	6	0	0	mic
Rab27a	NM_023635	0	0	18.27	6	4.7	1	1.2	1	mic
Rab3il1	NM_144538	0	0	0	0	45.2	27.9985	1.8	2.0001	mic
Rapsn	NM_009023	0	0	0	0	0	0	0	0	mic
Rbm47	NM_001127382,NM_139065,NM_178446	0	0	0	0	9.3	1.9998	0	0	mic
Rgs19	NM_026446	0	0	13.07	2	26.7	3.9998	16.5	3	mic
Rtn4rl1	NM_177708	0	0	21.78	8	0	0	0	0	mic
Scpep1	NM_029023	0	0	13.38	3	0	0	7.1	4	mic
Selplg	NM_009151	0	0	0	0	2.9	2	2	1	mic
Sfmbt1	NM_001166531,NM_001166532,NM_019460	0	0	26.28	23	22	22	57.7	38.9968	mic
Sgpl1	NM_009163	0	0	15.17	7	17.7	12.9995	25.8	11	mic
Sh2b2	NM_018825	0	0	0	0	1.5	1.0001	1.2	1	mic
Sla	NM_001029841,NM_009192	0	0	0	0	7.5	3	0	0	mic
Slc15a3	NM_023044	0	0	7.82	2	5.7	6	0	0	mic
Slc16a6	NM_001029842,NM_134038	0	0	12.88	6	4.5	4	6.3	4	mic
Slc16a7	NM_011391	0	0	37.82	10	1.1	0.9999	142.7	11	mic
Slc29a1	NM_022880	0	0	0	0	12.9	2.0001	26.7	2.9995	mic
Slc38a7	NM_172758	0	0	32.94	12	15.4	18.9993	19	10.9999	mic
Slc46a1	NM_026740	0	0	0	0	0	0	0	0	mic
Slc7a8	NM_016972	0	0	50.95	23	3.2	5	7.9	9	mic
Slco4a1	NM_148933	0	0	0	0	4.6	2	5.2	3.9997	mic
Smad3	NM_016769	0	0	19.17	11	71.6	20	0	0	mic
Smap2	NM_133716	0	0	81.08	26	58	57	32.5	26	mic
Snn	NM_009223	0	0	62.39	20	0	0	2.5	2	mic
Snx29	NM_028964	0	0	5.81	1	99	76.9978	61.9	40	mic
Snx5	NM_024225	0	0	7.71	2	55.2	51.9976	52.1	18.0003	mic
Srrd	NM_027323	0	0	0	0	3.6	1	10	2	mic
St3gal5	NM_001035228,NM_011375	0	0	106.9	26	95.4	23.9986	132.1	30.9986	mic
Stambpl1	NM_029682	0	0	9.37	2	52.1	7	4.6	2	mic
Stxbp2	NM_011503	0	0	97.55	29	53.4	28	231.5	52.0001	mic
Susd3	NM_025491	0	0	0	0	19.4	3	0	0	mic
Tbxas1	NM_011539	0	0	0	0	62.6	16	0	0	mic
Tgfbr1	NM_009370	0	0	6.25	4	41.4	28	6.6	3.0003	mic
Tlr7	NM_133211	0	0	0	0	0	0	0	0	mic
Tmem119	NM_146162	0	0	8.89	2	26.9	3	0	0	mic
Traf3ip3	NM_153137	0	0	0	0	12.2	7	2	1	mic
Trem2	NM_031254	0	0	0	0	8	3	0	0	mic
Trpv2	NM_011706	0	0	33.02	10	2	2	13.1	9.0001	mic
Ttf2	NM_001013026	0	0	0	0	21.2	7	2.4	3	mic
Ubash3b	NM_176860	0	0	8.34	3	32	14	26.5	20	mic
Uhrf1bp1	NM_001080769	0	0	22.54	22	52.8	29	42.5	13	mic
Usp35	NM_001177412	0	0	17.96	8	3.2	5	29.1	13	mic
Was	NM_009515	0	0	0	0	9	3	0	0	mic
Wdr81	NM_138950	0	0	17.85	14	2.5	5	7.1	1	mic
Bin2						29.6	9	0	0	mic
Col6a3						9.5	15	1.1	1	mic
Ctc1						45.3	43.0004	84	22.0007	mic
Cyb561a3						31.4	5.9999	0	0	mic
Gm10134						0	0	0	0	mic
Gm27008						0	0	0	0	mic
Ifitm10						8.6	3	6.8	2	mic
Ighm						8	5	18	7	mic
Lacc1						6.5	6	1.6	1	mic
Mfsd12						5.1	2	2.7	3	mic
Nabp1						9.4	2.9998	6.5	1	mic
Sowahc						0	0	0	0	mic
Spi1						0	0	0	0	mic
Syk						3	2.9998	0.7	1	mic
Tfe3						51.4	12	64	7.9996	mic
Nbea	NM_030595	161.05	16	227.71	286	67.7	289	163.9	515	neu
Igsf3	NM_207205	212.32	14	19.21	16	2.7	4	5.4	4	neu
Vamp2	NM_009497	749.12	14	127.72	30	60	45.0018	29.7	10	neu
Snap25	NM_011428	711.27	13	522.47	120	689	351	1099.8	350	neu
Snhg11	NM_175692	190.37	10	4103.03	2721.52	230	68.002	1643.3	418	neu
Ywhah	NM_011738	665.33	10	137.88	26	152.4	98.802	96.2	45	neu
Fat3	NM_001080814	53.63	9	114.48	243	4.8	36	10.7	55	neu
Gprasp1	NM_001004359,NM_001005385,NM_026081	177.16	9	301.56	193.45	10.8	13.8033	86.7	26.1736	neu
A330023F24Rik	NR_015566	172.41	8	312.44	183	8	9	63.8	58	neu
Cacna1a	NM_007578	112.02	8	228.28	206	68.6	178	353.8	710.045	neu
Celsr3	NM_080437	76.55	8	166.5	220	15.1	24.9997	198.6	114.002	neu
Ttc3	NM_009441	121.92	8	279.86	232	641.7	367.993	1456.3	755.035	neu
Aak1	NM_001040106,NM_177762	34.56	6	135.7	298	122.1	121	338.6	252.001	neu
Bcl11b	NM_001079883,NM_021399	86.47	6	23.64	21	0.9	1	3.8	3	neu
Bsn	NM_007567	41.48	6	126.26	231	2.4	15	7.6	35	neu
Cacna1e	NM_009782	52.16	6	268.83	391	39.4	76.999	351.7	454	neu
Cntnap2	NM_001004357,NM_025771	95.57	6	76.91	61	57	27	358	148	neu
Ebf3	NM_001113414,NM_001113415,NM_010096	137.6	6	3.63	2	2.9	2	18.4	4.0003	neu
Eef1a2	NM_007906	340.73	6	194.37	43	216.2	168	278.2	156	neu
Gabra1	NM_010250	162.93	6	71.05	33	137.1	29	330.7	65.0006	neu
Madd	NM_001177719,NM_001177720,NM_001177721,NM_001177722,NM_001177723,NM_001177724,NM_001177725,NM_001177726,NM_001177727,NM_001177728,NM_001177729,NM_145527	114.24	6	161.99	109	89.7	123.991	235	219.012	neu
Ncdn	NM_011986	183.23	6	89.62	37	54.8	49	58.9	38	neu
Ndrg4	NM_001195006,NM_145602	233.76	6	567.51	186	255.3	98.0003	459.4	99.9987	neu
Peg3	NM_008817	100.87	6	380.64	283.96	94	40	472.5	159	neu
Pgm2l1	NM_027629	77.13	6	59	58	7.9	11	49.9	39	neu
Rab9b	NM_176971	180.21	6	9.53	4	0.6	1	0	0	neu
Strbp	NM_009261	40.43	6	152.91	287	137.4	105	494.2	265	neu
Stxbp1	NM_001113569,NM_009295	174.78	6	291.09	126.01	132.1	187	239.7	243	neu
Syt7	NM_018801,NM_173067,NM_173068	105.44	6	231.04	171	134	47.9935	234.1	74.0055	neu
Thsd7a	NM_001164805	60.31	6	14.31	18	9	19	20.4	25.9992	neu
Camta1	NM_001081557,NM_001195565	102.02	5.96	156.22	67.3	233.9	49.9996	479.1	119.004	neu
Tubb2a	NM_009450	400.36	5.33	197.27	33.43	42.6	25	9.4	4	neu
Akap6	NM_198111	53.9	5	237.07	278	29.9	65	74.2	123	neu
Ankrd34a	NM_001024851	221.75	5	21.15	6	1	1	0	0	neu
Btbd11	NM_001017525,NM_028709	96.48	5	9.17	6	5.1	5.9998	11.3	11.9999	neu
Cadps2	NM_153163	117.25	5	55.75	30	31.4	37.0016	262	289.012	neu
Calm2	NM_007589	499.11	5	343.66	43	3577.4	501.836	3878.8	418.818	neu
Epha7	NM_001122889,NM_010141	173.47	5	115.6	63	2.3	2.0002	73.7	41.0014	neu
Meg3	NR_003633,NR_027651,NR_027652	249.48	5	5381.9	4911.44	483.8	121.149	7496.3	1182.22	neu
Sphkap	NM_172430	85.53	5	96.16	71	4.8	8	45.9	56	neu
Trank1	NM_001164659	52.57	5	775.2	932	93.5	67.9996	771.1	419	neu
Scn1a	NM_018733	57.29	4.27	137.24	129.57	23.3	33	215.3	234.005	neu
Adcy8	NM_009623	88.92	4	54.6	31	1.1	3	14.4	25.0017	neu
Apba2	NM_007461	136.74	4	168.2	62	151.7	54	242.4	84	neu
Asns	NM_012055	242.12	4	38.56	8	29.7	22.0002	33.6	18.0002	neu
B3galt2	NM_020025	98.12	4	17.5	9	0	0	0.8	2	neu
Basp1	NM_027395	252.31	4	10.05	2	30.7	21	30.4	15	neu
Bcl11a	NM_001159289,NM_001159290,NM_016707	159.28	4	64.05	21	2.9	2	49.8	11	neu
Camk4	NM_009793	35.82	4	43.91	62	44.5	30	136.1	60.9996	neu
Cdr1	NM_001166658	199.49	4	670.27	169	0	0	0	0	neu
Epha5	NM_007937	57.05	4	65.47	58	5.7	9	21.9	29.0022	neu
Fmn1	NM_001043322,NM_010230	37.39	4	19.22	26	10.4	15	22.7	18.0011	neu
Got1	NM_010324	225.86	4	58.43	13	111.5	59	61.6	22	neu
Gpr61	NM_175470	122.66	4	17.03	7	0	0	5.3	4	neu
Grin2a	NM_008170	99.59	4	215.1	109	8.8	15	62.6	85	neu
Homer1	NM_011982,NM_147176,NM_152134	111.08	4	244.12	73.01	71.8	23.9997	139.5	35.9989	neu
Hs3st5	NM_001081208	155.62	4	6.18	2	0	0	1.5	1	neu
Kcna4	NM_021275	92.59	4	60.85	33.19	0	0	0	0	neu
Kcnh7	NM_133207	118.93	4	162.71	69	1.4	7	22.6	37	neu
Kcnt1	NM_001145403,NM_175462	119.84	4	152.08	99	41.9	58.9989	319	234.008	neu
Kif5c	NM_008449	65.09	4	113.36	88	437.5	208	766.3	272	neu
Lgi2	NM_144945	242.12	4	9.64	2	0	0	4	7	neu
Lrrc7	NM_001081358	75.44	4	289.75	194	6.7	16.0006	115.8	136.011	neu
Mast1	NM_019945	91.09	4	95.63	53	10.7	20	117.7	101	neu
Myt1l	NM_001093775,NM_001093776,NM_001093778,NM_008666	62.63	4	162.87	132.09	73.4	63.0018	222	175.008	neu
Napb	NM_019632	122.42	4	89.82	37	20.5	35	46.1	56	neu
Pdp1	NM_001033453,NM_001098230,NM_001098231	108.57	4	47.34	22	3.1	3.0002	9.8	6	neu
Ppm1e	NM_177167	70.6	4	86.61	61.97	3.5	2	14.5	16	neu
Ppp2r2c	NM_172994	111.84	4	117.5	53	24.2	28	33.9	35	neu
Prkar2b	NM_011158	135.09	4	18.76	7	31.4	19	18.3	8	neu
Prmt8	NM_201371	235.09	4	46.8	10	14.5	15	22.8	17	neu
Rab3a	NM_001166399,NM_009001	329.99	4	210.87	32	144.3	72.0019	106.2	28	neu
Reep1	NM_178608	125.09	4	64.5	26	9.4	12	11	8	neu
Reln	NM_011261	37.78	4	27.64	37	11.9	36.0018	172.4	366.006	neu
Rnf157	NM_027258	96.45	4	70.7	37	20.7	20.9999	39.8	34.0007	neu
Rph3a	NM_011286	109.11	4	80.02	37	112.2	87.0084	196.6	99.9993	neu
Ryr2	NM_023868	26.2	4	286.9	554	55.4	167.999	974.2	1253.98	neu
Satb2	NM_139146	84.67	4	36.89	22	2.7	6	2.5	4	neu
Scn8a	NM_001077499,NM_011323	39.36	4	235.83	303	97.6	71.0001	268	247.988	neu
Shank2	NM_001081370,NM_001113373	70.1	4	123.79	87	16.2	33.0009	35	37.0004	neu
Shisa9	NM_001174086,NM_028277	93.54	4	40.35	22	6.2	3	17.2	5	neu
Sms	NM_009214	134.31	4	42.63	16	14.6	1.0234	17.9	5.4678	neu
Snca	NM_001042451,NM_009221	377.89	4	8.19	1	96.4	43	192.2	61.0032	neu
Srgap3	NM_080448	49.89	4	157.92	160	67.6	75.9991	276.1	184.003	neu
Stmn2	NM_025285	245.24	4	63.48	13	64.7	50	78.9	44	neu
Sv2c	NM_029210	105.86	4	8.39	4	1.2	1	13.6	12.0001	neu
Tspyl5	NM_001085421	112.47	4	22.3	10	0	0	0	0	neu
Unc5a	NM_153131	113.5	4	60.75	27	35.3	12.0003	79	44	neu
Wdr47	NM_181400	106.61	4	78.18	37	71.2	25.9993	86.1	47	neu
Aff3	NM_010678	55.69	3	60.28	41	44.7	30.0004	107.4	54.0002	neu
Cdh8	NM_001039154,NM_007667	95.3	3	102.85	42	2	1	48.6	36.0035	neu
Celsr2	NM_001004177,NM_017392	31.91	3	82.98	100	20.2	15	51.9	37	neu
Elavl4	NM_001038698,NM_001163397,NM_001163399,NM_010488	90.05	3	35.71	15	23.6	9.9996	44.2	7.9995	neu
Fstl5	NM_178673	70.62	3	11.19	6	5.5	1	43.5	35	neu
Gabbr2	NM_001081141	84.6	3	181.11	81	89.3	61.0006	242.3	164.002	neu
Gria1	NM_001113325,NM_008165	59.16	3	217.1	139	103.3	50	88.6	134	neu
Grm8	NM_008174	92.21	3	60.95	25	24.6	15	49.5	32.0015	neu
Pfn2	NM_019410	172.79	3	96.29	21	45.2	13	68.5	14	neu
Plekha7	NM_172743	78.26	3	28.95	14	7.3	10.0004	99.4	30.9988	neu
Ss18l1	NM_178750	77.23	3	48.97	24	6.5	11	17.3	21	neu
Tubb3	NM_023279	204.71	3	59.84	11	55.3	38	18.3	9	neu
Unc5d	NM_153135	36.05	3	31.37	33	1.6	2	23.1	21.0015	neu
6330403K07Rik	NM_134022	148.02	2	70.86	12	3.7	2	5.1	2	neu
Ache	NM_009599	106.03	2	105.45	25	1.3	1	5.1	3	neu
Adarb1	NM_001024837,NM_130895,NR_004429,NR_021486	33.98	2	71.78	54	16.5	16.0007	428.5	69.9997	neu
Adcy1	NM_009622	18.02	2	161.73	227	9.7	47	51.6	175	neu
AI854703	NR_027236	63.34	2	25.12	10	0	0	0	0	neu
Ankrd35	NM_001081139	55.59	2	13.22	6	21.1	5	0	0	neu
Ankrd45	NM_028664	60.7	2	31.3	13	11.5	3	20.2	4.9998	neu
Arx	NM_007492	83.84	2	0	0	0	0	0	0	neu
Atcay	NM_178662	61.49	2	92.67	38	28.9	23	63.1	26	neu
Atl1	NM_178628	81.07	2	83.71	26	113.6	36	302.4	66	neu
Atp2b2	NM_001036684,NM_009723	32.23	2	351.53	277	73.2	134.997	228.1	341.015	neu
Atp6v1g2	NM_023179	159.23	2	146.21	23	111.5	30	42.8	12.9999	neu
B3galnt1	NM_020026	122.83	2	48.92	10	9.3	7	7.3	4	neu
Cacna1b	NM_001042528,NM_007579	31.86	2	210.71	168.17	28.1	24.9982	138.5	192.002	neu
Cadm3	NM_053199	54.15	2	182.45	85	24.4	20.0004	317.9	109.004	neu
Cadps	NM_001042617,NM_012061	40.95	2	309.23	191	96.8	104.997	273.2	299.993	neu
Calb2	NM_007586	166.88	2	33.33	5	64.3	26	137.2	41	neu
Celf3	NM_172434	83.36	2	198.65	60	62.8	12.9997	482.3	67.0039	neu
Celf5	NM_176954	51.22	2	211.11	104	29.8	18	152	49.9984	neu
Celf6	NM_175235	82.69	2	32.84	10	8.4	2.0002	9.7	6.0001	neu
Chd5	NM_001081376,NM_029216	23.63	2	115.85	125	22	78.9965	267.3	295	neu
Chn1	NM_001113246,NM_001166603,NM_001166604,NM_029716,NM_175752	69.86	2	161.97	67	149.2	47.0008	157	37.9996	neu
Chrnb2	NM_009602	41.55	2	29.62	18	3	4	6.5	6.9996	neu
Clstn2	NM_022319	51.69	2	45.07	22	11.7	19	53.2	65	neu
Clstn3	NM_153508	56.27	2	223.08	100	58	45.9998	144	141.999	neu
Cnih3	NM_001160211,NM_001160212,NM_028408	85.78	2	51.11	15	5.5	1	16.7	2.9998	neu
Cnksr2	NM_177751	41.29	2	174.97	107	39.5	78	214.3	277.999	neu
Cntnap3	NM_001081129	46.06	2	7.3	4	1.2	3	12.5	10	neu
Coch	NM_007728	89.31	2	21.29	6	4.3	4	9	6	neu
Cyfip2	NM_133769	35.1	2	197.31	142	115.8	184.995	276.8	350.011	neu
Dapk1	NM_029653,NM_134062	42.23	2	65.23	42	37.3	37.0005	79.5	54.0004	neu
Disp2	NM_170593	33.6	2	115.71	87	23.2	14	33.6	13.9997	neu
Dlg2	NM_011807	30.66	2	157.77	130	270	119.005	648.3	245.005	neu
Dlgap2	NM_001145965,NM_172910	51	2	211.39	107	4.2	5.9997	47.4	56.9983	neu
Dlx1	NM_010053	82.26	2	16.33	5	26.7	7	5.2	1	neu
Dnm1	NM_010065	59.69	2	338.5	143	294.7	320.99	658.7	507.092	neu
Elavl2	NM_001177883,NM_010486,NM_207685,NM_207686	61.28	2	41.31	19	2.2	1	9.1	6	neu
Eno2	NM_013509	87.11	2	370.3	107	171.3	56.9979	476.7	95.0002	neu
Epha10	NM_177671	196.06	2	54.93	7	0	0	10	11	neu
Erbb4	NM_010154	52.87	2	33.53	16	44.2	59	83.7	74.9968	neu
Erc2	NM_177814	36.68	2	219.27	151	112.2	74.9992	656.3	390.007	neu
Fabp3	NM_010174	421.08	2	34.23	2	17.7	4.7897	24.6	4.7958	neu
Fam110b	NM_173426	116.67	2	18.58	4	0	0	0	0	neu
Fam169a	NM_001100458,NM_001146045	49.71	2	43.33	22	7.4	13	6.3	8	neu
Fam78b	NM_001160261,NM_001160262,NM_175461	48.11	2	17.16	9	1.1	0.9999	1.6	1	neu
Fbxl16	NM_001164225	64.77	2	136.17	53	21	23	29.2	11.9998	neu
Fbxo41	NM_001001160	33.95	2	65.85	49	0.8	2	6.7	11.9991	neu
Fgf12	NM_010199,NM_183064	74.6	2	56.14	19	40.2	11	108.9	25	neu
Frmpd4	NM_001033330	25.76	2	31.6	31	7.2	12.0012	11.6	14.9972	neu
Fstl4	NM_177059	72.98	2	26.07	9	4.1	7	9	11	neu
Gabrb2	NM_008070	29.43	2	73.36	63	48.4	15	218.4	55	neu
Gabrb3	NM_001038701,NM_008071	40.66	2	135.16	85	9.6	4	186.7	47.0004	neu
Gad2	NM_008078	39.73	2	20.45	13	10.7	24	30.2	27	neu
Gng2	NM_001038637,NM_010315	61.47	2	43.88	18	30.8	4.9997	14.2	3	neu
Gnl3l	NM_001168600,NM_198110	46.3	2	72.86	40	153.1	48.9982	311.1	74.0006	neu
Gpr158	NM_001004761	31.15	2	104.79	85	0.7	1	28.1	34	neu
Grin2b	NM_008171	29.61	2	283.61	242	5.9	15	314.6	77.0012	neu
Grm2	NM_001160353	68.35	2	40.68	15	3.8	4	0	0	neu
Grm5	NM_001081414,NM_001143834	26.32	2	194.76	187	24.9	13.9999	134.7	79.9959	neu
Hecw1	NM_001081348	23.41	2	66.69	72	13.7	21	70.3	58.9961	neu
Igf1	NM_001111274,NM_001111275,NM_001111276,NM_010512,NM_184052	226.29	2	0	0	0	0	0	0	neu
Igsf9	NM_001145800,NM_033608	54.47	2	8.64	4	16	3	0	0	neu
Ipcef1	NM_001033391,NM_001170800,NM_001170801,NM_001170802	70.65	2	36.68	20	21.5	9.0001	108.2	22.9996	neu
Iqsec3	NM_001033354	32.54	2	79.87	62	7	20	15.6	30	neu
Islr2	NM_001161535,NM_001161536,NM_001161537,NM_001161538,NM_001161539,NM_001161540,NM_001161541,NM_177193	58.17	2	32.29	14	0	0	0	0	neu
Kcnb2	NM_001098528	42.15	2	31.72	19	0.7	1	0.9	1	neu
Kcnf1	NM_201531	46.86	2	37.13	20	0	0	0	0	neu
Kcnma1	NM_010610	44.35	2	223.14	127	58.6	59.997	191.1	139.976	neu
Kcns2	NM_181317	51.58	2	16.35	8	0	0	0	0	neu
Kctd16	NM_026135	175.74	2	337.14	48	12.5	6	14.4	8	neu
Khdrbs3	NM_010158	123.38	2	127.76	26	263.9	61.003	335	64	neu
Kifc2	NM_010630	72.35	2	292.9	102	67.3	78.0049	194.1	161.998	neu
Klc1	NM_001025360,NM_001081959,NM_008450	92.68	2	416.06	109	728.9	441.98	1413.5	487.025	neu
Lancl1	NM_001190984,NM_001190985,NM_021295	53.06	2	63.91	32	70.6	38	89.5	32.9996	neu
Lmo3	NM_207222	110.42	2	30.76	7	53.2	9	8.1	2	neu
Lrrc3b	NM_146052	142.24	2	34.03	6	1.7	1	0	0	neu
Map3k9	NM_001174107,NM_177395	66.89	2	102.98	80	15.1	19.001	29.6	27	neu
Megf9	NM_172694	74.34	2	41.31	14	7.1	10	4.5	10	neu
Mgat4c	NM_001162368,NM_001162369,NM_026243	60.55	2	23.19	10	23.6	4	61.9	10	neu
Miat	NR_003718,NR_033657	25.44	2	703.43	700	46.2	8.0001	545.3	80	neu
Mmp24	NM_010808	52.27	2	39.36	18.67	7.9	13	44	53	neu
Nap1l2	NM_008671	87.98	2	59.43	17	0	0	0	0	neu
Neurod2	NM_010895	72.5	2	40.28	14	0	0	1.2	1	neu
Neurod6	NM_009717	107.6	2	25.68	6	2.5	2	17.2	10	neu
Nipsnap1	NM_008698	124.72	2	49.67	10	64.5	12	57.8	8.9998	neu
Nrg3	NM_001190187,NM_001190188,NM_008734	56.9	2	95.87	43	5	4	38.2	22	neu
Nrgn	NM_022029	186.53	2	246.2	33	152.9	80	137.7	52	neu
Nrip3	NM_020610	57.66	2	32.01	14	2	3	7.4	8	neu
Nsf	NM_008740	60	2	109.46	46	233	191	339.2	151	neu
Nsg2	NM_008741	103.03	2	102.44	25	71.1	17	176.1	28	neu
Olfm1	NM_001038612,NM_001038613,NM_001038614,NM_019498	85.24	2	227.84	62	138.5	60	184.2	67.0052	neu
Paqr9	NM_198414	100.11	2	7.96	2	0	0	0	0	neu
Pde1a	NM_001009978,NM_001009979,NM_001159582,NM_016744	52.45	2	57.39	28	45.8	26	54.1	26.9982	neu
Penk	NM_001002927	169.34	2	94.71	14	8.7	2	48.4	8	neu
Pgbd5	NM_171824	80.89	2	77.09	24	68	15.9999	28.6	22	neu
Plcxd2	NM_001134480	30.31	2	21.59	18	0.7	2	1.5	3	neu
Ppp3cb	NM_008914	58.15	2	32.28	14	106.6	45.997	135.8	74.9994	neu
Ppp3r1	NM_024459	80.74	2	134.67	42	96.6	70.1979	114.6	40.9192	neu
Prkar1b	NM_008923	87.07	2	96.86	28	127.3	49.001	220	55	neu
Rasgrp1	NM_011246	43.87	2	119.91	69	41.3	43	53.1	41	neu
Rbfox2	NM_001110827,NM_001110828,NM_001110829,NM_001110830,NM_053104,NM_175387	33.95	2	149.35	112	168.8	54.9978	416.2	86.9986	neu
Rbfox3	NM_001024931,NM_001039167,NM_001039168	75.76	2	132.41	52	39.3	22	292.2	117.999	neu
Rgs7bp	NM_029879	38.31	2	54.62	36	5.4	15	9	18	neu
Rgs8	NM_026380	38.48	2	39.61	26	22.1	5	84.6	16.0001	neu
Rhof	NM_175092	108.13	2	8.6	2	25.3	3.0002	0	0	neu
Rims3	NM_182929	255.36	2	30.78	3	9	3	25	6	neu
Rnf165	NM_001164504	30.46	2	14.47	12	12.6	5	46.8	4	neu
Rtn1	NM_001007596,NM_153457	64.44	2	323.74	69	102	34	176.6	56.0034	neu
Rundc3b	NM_198620	61.52	2	24.4	10	10	9	29.7	15	neu
Runx1t1	NM_001111026,NM_001111027,NM_009822	38.21	2	29.41	20	5.7	6	42.8	29	neu
Rusc1	NM_001083807,NM_001083808,NM_028188	59.74	2	141.16	52	35.4	9.2945	89	18.8456	neu
Sema4f	NM_001113481,NM_011350	83.64	2	41.74	19	12	3	16.8	9	neu
Sertad4	NM_001177794,NM_198247	73.64	2	11.69	4	0	0	0	0	neu
Sgtb	NM_144838	84.61	2	43.69	13	53.4	16	15.5	6	neu
Shank1	NM_001034115	29.25	2	178.28	154	115.8	91.0033	241.2	150.001	neu
Slc12a5	NM_020333	37.05	2	186.3	127	163	56.9978	372.2	153.991	neu
Slc24a2	NM_001110240,NM_172426	21.06	2	134.97	162	127.5	53.9999	234.7	66.9976	neu
Slc2a6	NM_001177627,NM_172659	118.12	2	32.92	7	18.6	13	5.3	3.0001	neu
Slc32a1	NM_009508	81.46	2	12.94	4	2.8	3	3.9	3	neu
Slc5a7	NM_022025	43.24	2	3.43	2	0.5	1	0	0	neu
Slc7a14	NM_172861	25.08	2	57.55	58	4.2	6	7.1	10	neu
Slc7a4	NM_144852	70.3	2	61.38	22	0	0	4.4	2	neu
Snap91	NM_013669	54.14	2	90.13	42	40.5	57.0003	241	98.001	neu
Sobp	NM_175407	45	2	53.48	30	4.6	9	13.6	19	neu
Srrm4	NM_026886	29.73	2	43.54	37	4.8	11	39.1	66	neu
St8sia3	NM_009182	35.5	2	43.57	31	4	5	26.9	16	neu
Stau2	NM_001111272,NM_025303	82.88	2	62.55	19	54.2	15.9978	173.3	50.0042	neu
Sult4a1	NM_013873	96.66	2	146.02	38	12.9	10	14.1	9	neu
Syn1	NM_001110780,NM_013680	71.59	2	139.23	49	26.1	32	82.3	73	neu
Syn2	NM_001111015,NM_013681	67.86	2	124.55	51	24.8	23.9989	77.8	51.0026	neu
Syngr1	NM_009303,NM_207708	53.74	2	144.85	68	11.2	6	25.8	5	neu
Thy1	NM_009382	135.46	2	215.97	40	51.2	21	19.3	5	neu
Tmem151b	NM_001013749	46.24	2	45.02	24.28	3.2	6	3.7	5	neu
Tmem169	NM_175564	81.16	2	25.78	8	4.6	1	6.3	3	neu
Tmem25	NM_027865	97.91	2	140.14	36	33.3	9	28.2	13	neu
Tmem59l	NM_182991	160.04	2	146.96	23	17.1	8	35.3	10	neu
Tspyl4	NM_030203	57.86	2	89.47	39	0	0	0	0	neu
Unc80	NM_175510	16.31	2	300.45	466	52.1	188	412.2	1059	neu
Vsnl1	NM_012038	120.59	2	38.41	8	95.2	67	65	33	neu
Vstm2a	NM_145967	62.33	2	49.44	20	10	3	13	4.0002	neu
Ywhag	NM_018871	62.99	2	162.41	65	87	51	54.3	23	neu
Zbtb16	NM_001033324	43.79	2	72.86	42	7.4	7	14.6	10	neu
Zwint	NM_025635	85.57	2	129.18	38	359.2	164.002	356.2	117.973	neu
Snrpn	NM_001082961,NM_001082962,NM_013670	59.12	1.46	185.95	43.27	147.9	105.863	363.5	187.851	neu
Nrsn2	NM_001009948	173.64	1.22	41.63	6	1.9	1	7.9	3	neu
Amigo1	NM_001004293,NM_146137	22.43	1	59.98	34	0.5	1	0	0	neu
Armcx1	NM_001166377,NM_001166378,NM_001166379,NM_001166380,NM_030066	53.56	1	39.05	10	16.1	8.9995	46.2	7.0002	neu
Bmp3	NM_173404	36.55	1	0	0	0	0	0	0	neu
Camk1g	NM_144817	46.88	1	7.45	2	3.9	1	22.9	6	neu
Cdkl5	NM_001024624	34.98	1	94.4	34	31.3	39	44.4	40	neu
Cit	NM_007708	16.14	1	94.53	74	110.3	112.997	584.6	277	neu
Csrnp3	NM_153409,NM_178634	10.52	1	51.64	63	21.6	12.0008	56.7	19.0006	neu
Cxadr	NM_001025192,NM_009988	67.81	1	52.88	25	40.9	10.0001	46.9	7	neu
Dync1i1	NM_001191023,NM_001191025,NM_001191026,NM_001191027,NM_010063	43.12	1	47.97	14	32.9	32.9973	83.1	59.9954	neu
Gpr22	NM_175191	24.48	1	38.8	20	1.2	2	3.8	5	neu
Hcn1	NM_010408	14.03	1	44.43	40	2.9	16	4.4	18	neu
Kcnq5	NM_001160139,NM_023872	16.08	1	44.57	35	11.3	6.9994	15.8	10	neu
Nefl	NM_010910	58.15	1	55.55	12	49.3	64	38.4	36	neu
Nptx1	NM_008730	21.18	1	115.75	69	1.5	3	28.6	42	neu
Npy1r	NM_010934	37.88	1	42.11	14	0.9	1	3.9	3	neu
Pacsin1	NM_011861,NM_178365	27.5	1	179.28	69	108	74	269.2	135.01	neu
Pkia	NM_008862	30.7	1	29.22	12	30.3	7	63.1	9.9997	neu
Ppfia4	NM_001144855	18.39	1	53.88	37	16.4	31	272.4	399.004	neu
Ptprn	NM_008985	32.02	1	383.61	151	81	41	181.6	179.001	neu
Rufy3	NM_027530	28.1	1	133.71	60	104.6	91.0081	208	121	neu
Scn3b	NM_001083917,NM_153522,NM_178227	27.13	1	61	29	7.5	4.0002	30.4	4	neu
Scn9a	NM_018852	11.28	1	12.5	14	0	0	11.3	5.0002	neu
Slitrk4	NM_178740	28.66	1	50.01	22	0.6	2	0.4	1	neu
Vwc2l	NM_177164	24.11	1	11.47	6	0	0	3.3	1	neu
Wscd2	NM_177292	26.15	1	29.02	14	3.8	6	14.1	17	neu
Nptxr	NM_030689	0	0.62	23.54	21.83	3.4	6.516	3.4	4.7728	neu
5330434G04Rik	NR_015552	0	0	65.16	25	6	3	87.1	31.9998	neu
Abcc8	NM_011510	0	0	41.24	23	42	31	120	118	neu
Abcg4	NM_138955	0	0	37.11	15	5.7	6.0002	46.7	21	neu
Ablim3	NM_001164491,NM_198649	0	0	19.06	9	16.6	27	66.9	79	neu
Acta1	NM_009606	0	0	26.62	4	0	0	0	0	neu
Actl6b	NM_031404	0	0	158.96	26	39.2	4	84.1	26.0005	neu
Adarb2	NM_052977	0	0	22.73	14	7.8	13	13.4	15.0015	neu
Adra1a	NM_013461	0	0	25.9	12	1.1	1	0	0	neu
Agbl4	NM_001048189,NM_030231	0	0	46.75	9	5.9	3	37.7	11.9993	neu
Agtpbp1	NM_001048008,NM_023328	0	0	174.47	74	527.4	172.002	660.3	207.008	neu
Ahi1	NM_001177776,NM_026203	0	0	410.1	222.12	58.7	72.9999	314.2	353	neu
AI504432	NR_033498	0	0	6.39	4	0.5	1	0	0	neu
Ajap1	NM_001099299	0	0	32.41	11	5.6	2	15.3	5	neu
Ak5	NM_001081277	0	0	101.86	35	21.2	17	52.2	48	neu
Akap5	NM_001101471	0	0	48.79	37	1.7	4	5.3	7	neu
Akap7	NM_018747	0	0	23.13	8	154	25	355.2	42	neu
Aloxe3	NM_011786	0	0	0	0	6.1	3	37.4	8	neu
Angpt1	NM_009640	0	0	8.77	4	3.6	6	1.7	2	neu
Ankrd34b	NM_175455	0	0	11.35	5	25	7	0.9	1	neu
Ankrd55	NM_001168403,NM_001168404,NM_001168405,NM_029898	0	0	19.97	4	1	1	20.2	5	neu
Ap3b2	NM_021492	0	0	141.17	60	53	61.9961	135	118.003	neu
Ar	NM_013476	0	0	6.03	2	0.3	1	0.3	1	neu
Arhgap15	NM_001025377,NM_153820	0	0	3.43	1	1	1	4.2	3	neu
Arhgap44	NM_001099288,NM_175003	0	0	48.89	22	20.4	26	29.8	33	neu
Arhgdig	NM_008113	0	0	19.26	2	11.3	4	4	1	neu
Asphd1	NM_001039645	0	0	45.14	2	0	0	9.4	1	neu
Atp1a3	NM_144921	0	0	528.64	230	371.5	324.026	418.5	318.028	neu
Atp1b1	NM_009721	0	0	328.6	87	364.4	85.9959	680.3	146.005	neu
Atp2b3	NM_177236	0	0	129.12	65	19.9	33	226.5	259	neu
Atp6ap1l	NM_001145879	0	0	16.61	2	4	1	0	0	neu
B230217C12Rik	NM_001080935	0	0	16.39	2	7.7	3	14.4	5	neu
B4galnt4	NM_177897	0	0	93.06	32	13.4	12.0001	55.9	46	neu
B630019K06Rik	NM_175327	0	0	0	0	1	1	4.3	3	neu
Bbs4	NM_175325	0	0	53.83	15	24.1	8	47.6	12	neu
BC030500	NM_173411	0	0	17.65	3	0	0	0	0	neu
Bdnf	NM_001048139,NM_001048141,NM_001048142,NM_007540	0	0	22.3	10	0	0	0.9	1	neu
Bend6	NM_177235	0	0	52.06	13	12.6	9	37	25	neu
Bex1	NM_009052	0	0	0	0	43.5	12.478	46.7	9.6865	neu
Bhlhe22	NM_021560	0	0	5.65	2	0	0	0	0	neu
Brsk2	NM_001009929,NM_001009930,NM_029426	0	0	95.52	43	72.9	49.0011	123.9	71.9964	neu
Cacna2d1	NM_001110843,NM_001110844,NM_001110845,NM_001110846,NM_009784	0	0	147.12	124	15.3	19.9983	222	184.041	neu
Cacna2d2	NM_001174047,NM_001174048,NM_001174049,NM_001174050,NM_020263	0	0	35.34	22	13.6	18.0032	60.1	54.0055	neu
Cacna2d3	NM_009785	0	0	206.23	85	66.3	65.9985	368.6	231.004	neu
Cacnb2	NM_023116	0	0	45.7	15	57.8	12.9994	91.5	16.9999	neu
Cacng2	NM_007583	0	0	50.22	16	1.4	3	1.3	2	neu
Cacng3	NM_019430	0	0	99.58	16	0	0	33.7	7	neu
Cacng5	NM_080644	0	0	12.19	5	0.8	1	0	0	neu
Calb1	NM_009788	0	0	25.29	8	45.5	37	70.1	36	neu
Caln1	NM_021371,NM_181045	0	0	70.86	18	28.7	19	129.7	39.9979	neu
Caly	NM_001190385,NM_001190386,NM_026769	0	0	77.46	9	26.5	9	121.4	28.9977	neu
Camk2b	NM_001174053,NM_001174054,NM_007595	0	0	384.39	172	112.4	89.9995	422.1	222.996	neu
Camkv	NM_145621	0	0	259.49	87	66.8	20.9982	309.4	72.9999	neu
Cbln2	NM_172633	0	0	16.72	4	0	0	1.9	1	neu
Cbln4	NM_175631	0	0	3.24	1	0	0	1.3	1	neu
Ccdc148	NM_001001178	0	0	31.99	14	6.4	10.0001	4.5	5	neu
Cck	NM_031161	0	0	31.43	2	14	3	14.9	1.9999	neu
Cdh12	NM_001008420	0	0	34.52	22	2.2	5	13	22	neu
Cdh4	NM_009867	0	0	13.91	10	4.5	9	3.7	6	neu
Cdh7	NM_172853	0	0	13.42	5	3.1	4.0003	49.5	37.9997	neu
Cdh9	NM_009869	0	0	56.19	18	0.8	1	8.2	8	neu
Cdk5r1	NM_009871	0	0	69.12	32	0	0	0	0	neu
Cdkl2	NM_016912,NM_177270	0	0	27.24	12	4.6	5.0001	19.7	12.9999	neu
Celf4	NM_001146292,NM_001146293,NM_001146294,NM_001146295,NM_001174074,NM_133195	0	0	190.34	76	60.7	39.0008	120	61.0044	neu
Cend1	NM_021316	0	0	68.11	12	8	5	30.7	14	neu
Cgn	NM_001037711	0	0	10.57	6	10.9	16.9999	16.9	17.7012	neu
Chac1	NM_026929	0	0	0	0	0	0	0	0	neu
Chga	NM_007693	0	0	168.12	34	17.2	12	72.8	32	neu
Chgb	NM_007694	0	0	209.46	63	14.4	15	89.2	67	neu
Chl1	NM_007697	0	0	64.64	57	26.2	42.9985	114.6	135.994	neu
Chrm1	NM_001112697,NM_007698	0	0	64.59	46	0	0	0	0	neu
Chrm2	NM_203491	0	0	17.63	3	0	0	0	0	neu
Chrm3	NM_033269	0	0	45.57	16	0	0	15.9	4	neu
Clec2l	NM_001101507	0	0	53.45	8	0	0	13.3	1	neu
Clvs1	NM_028940	0	0	34.78	13.79	0	0	67.5	11	neu
Clvs2	NM_175448	0	0	62.09	17	5.7	2	11.8	3	neu
Cnnm1	NM_031396	0	0	95.09	54	5.3	8	57.1	47	neu
Cnr1	NM_007726	0	0	51.77	34	0.4	1	2.4	4	neu
Cnrip1	NM_029861	0	0	49.22	8	3.6	1	16	4	neu
Cntn3	NM_008779	0	0	37.64	22	9.4	19	26	38	neu
Cntn5	NM_001033359,NM_001170787	0	0	64.75	31	1.6	2	42.2	47.9974	neu
Cntnap4	NM_130457	0	0	21.98	12	4.2	6	82.1	93.9995	neu
Col19a1	NM_007733	0	0	39.01	47	5.8	9	80.2	86	neu
Col24a1	NM_027770	0	0	22.2	18	1.1	3	19.4	8	neu
Col25a1	NM_029838,NM_198711	0	0	45.46	15	9	8	27.6	20	neu
Cpeb1	NM_007755	0	0	94.16	27	6.1	4	33.5	10	neu
Cplx1	NM_007756	0	0	62.99	15	413.1	105	474.9	66	neu
Cplx2	NM_009946	0	0	86.55	48	38.5	74	54.8	76	neu
Cplx3	NM_146223	0	0	25.39	8	6.4	1	8.9	1	neu
Cpne4	NM_028719	0	0	34.36	14	2.6	1	25.1	12.0003	neu
Cpne5	NM_153166	0	0	16.33	8	17.3	11	56.9	18	neu
Cpne6	NM_001136057,NM_001146183,NM_009947	0	0	158.37	37	28.2	23.0001	98	63.0036	neu
Cpne7	NM_170684	0	0	171.24	45	15.3	12	58.7	38	neu
Creg2	NM_170597	0	0	39.65	26	0.4	1	2.3	4	neu
Crh	NM_205769	0	0	0	0	0	0	0	0	neu
Crhbp	NM_198408	0	0	0	0	1.6	1	0	0	neu
Crmp1	NM_001136058,NM_007765	0	0	82.32	27	43.1	18	92.6	37.0003	neu
Ctxn1	NM_183315	0	0	79.19	10	0	0	0	0	neu
Ctxn2	NM_001162934	0	0	0	0	0	0	0	0	neu
Cx3cl1	NM_009142	0	0	358.95	125	72.6	10.9993	124.2	11	neu
Cxxc4	NM_001004367	0	0	7.61	4	0	0	0.6	1	neu
Cyb561	NM_007805	0	0	18.47	5	5.3	2.0001	10.4	2	neu
Cygb	NM_030206	0	0	0	0	4.6	4	1.6	1	neu
Cyp4x1	NM_001003947	0	0	24.88	4	5.4	3	20.1	8	neu
Dbn1	NM_001177371,NM_001177372,NM_019813	0	0	212.5	70	314	109.996	705.4	138.003	neu
Dcx	NM_001110222,NM_001110223,NM_001110224,NM_010025	0	0	64.57	66	6.3	4	3.1	2	neu
Ddx25	NM_013932	0	0	11.22	2	6.2	17	13.2	26	neu
Dgkg	NM_138650	0	0	8.04	5	22.2	23	128.6	99.0055	neu
Diras1	NM_145217	0	0	12.41	4	1.8	2	1.2	1	neu
Diras2	NM_001024474	0	0	63.56	31	1.1	2	2.2	3	neu
Dlx5	NM_010056,NM_198854	0	0	0	0	0	0	2.8	0.9999	neu
Dlx6os1	NR_015388	0	0	46.21	22	0	0	2.4	3	neu
Dnajc27	NM_153082	0	0	69.81	37	25.2	28	46	37	neu
Dnajc6	NM_001164583,NM_001164584,NM_001164585,NM_198412	0	0	65.49	38	61.8	47.0027	151.8	73.0011	neu
Dner	NM_152915	0	0	46.93	19	11.5	16	14.9	15	neu
Dpp10	NM_199021	0	0	90.33	47	10	14.0011	157	67	neu
Dpysl4	NM_011993	0	0	58.64	17	6.3	5	117.2	49.0014	neu
Dpysl5	NM_023047	0	0	17.68	10	11	4	23	13	neu
Dusp14	NM_019819	0	0	39.63	6	9	3	6.2	1	neu
Efna5	NM_010109,NM_207654	0	0	18.84	11	0	0	14	3	neu
Elfn1	NM_175522	0	0	9.35	4	0	0	0	0	neu
Elmod1	NM_177769	0	0	66.45	19	13.3	13	109.9	78	neu
Elovl4	NM_001145974,NM_148941	0	0	30.25	10	3.9	1	5.7	4	neu
Eml5	NM_001081191	0	0	175.17	202.49	79.8	238.003	359	495.005	neu
Epha6	NM_007938	0	0	131.32	62	2.1	2	111.5	65	neu
Ephb6	NM_001146351,NM_007680	0	0	133.58	56	24.1	14	38.2	40	neu
Fam131a	NM_133778	0	0	113.23	28	12.3	5	42.8	10.9995	neu
Fam135b	NM_177819	0	0	67.36	35	13.9	7	306.2	103	neu
Fam155a	NM_173446	0	0	51.71	18	0	0	12.4	6	neu
Fam163b	NM_175427	0	0	12.29	4	0.9	1	1.2	1	neu
Fbll1	NM_001004147	0	0	0	0	0	0	0	0	neu
Fbxw7	NM_001177773,NM_001177774,NM_080428	0	0	128.13	53	54.2	46.9956	118.6	74.0008	neu
Fgf13	NM_010200	0	0	25.64	7	32.4	6	13.4	3	neu
Fgf14	NM_010201,NM_207667	0	0	55.93	20	3.3	4	35	35	neu
Fgf9	NM_013518	0	0	12.95	6	0	0	4.8	2	neu
Fibcd1	NM_178887	0	0	3.74	2	1.1	2	0.7	1	neu
Fkbp1b	NM_016863	0	0	20.45	2	6	2	36.2	3	neu
Flrt3	NM_001172160,NM_178382	0	0	40.4	18	4.2	2	11.7	2	neu
Flywch2	NM_029798	0	0	0	0	0	0	0	0	neu
Frmd3	NM_001163732,NM_172869	0	0	31.69	9	9.7	8	10.1	6	neu
Fxyd7	NM_022007	0	0	31.83	2	26.5	5	31.8	5	neu
Gabra5	NM_176942	0	0	34.02	10	1	1	5.7	3.9997	neu
Gabrd	NM_008072	0	0	24.77	5	9.1	2	31.3	16	neu
Gabrg2	NM_008073,NM_177408	0	0	141.57	41	3.6	3.0003	43	26	neu
Gabrg3	NM_008074	0	0	22.47	4	9.2	6	36	18	neu
Gad1	NM_008077	0	0	41.85	15	296.6	75	128.7	45	neu
Galnt14	NM_027864	0	0	14.82	4	15.6	11	15.8	9	neu
Galnt9	NM_001122639,NM_198306	0	0	60.64	12	1.8	2	21.6	16.9995	neu
Gap43	NM_008083	0	0	22.23	3	9.8	5	29.9	11	neu
Garnl3	NM_178888	0	0	119.52	45	38.6	31.9981	257.1	97.0032	neu
Gda	NM_010266	0	0	57.92	35.42	32.7	19.0012	45.9	21.0008	neu
Gdap1	NM_010267	0	0	54.62	24	9.5	6	28.9	9	neu
Gdap1l1	NM_144891	0	0	17.66	5	61.6	21.0004	55.7	13	neu
Gfra2	NM_008115	0	0	31.15	12	1.5	2	0	0	neu
Gfra4	NM_001136063,NM_020014	0	0	23.17	2	3.3	1	4.5	0.9999	neu
Glra2	NM_183427	0	0	0	0	0.8	1	1.1	1	neu
Gnal	NM_010307,NM_177137	0	0	44.25	27.89	17.8	8	73	25	neu
Gnaz	NM_010311	0	0	52.58	14	2.2	3	3.1	3	neu
Gng3	NM_010316	0	0	22.09	4	13.3	8	2.3	1	neu
Gng4	NM_010317	0	0	0	0	90.5	2	1.1	1	neu
Golga7b	NM_001141983,NM_027694	0	0	57.86	18	1	1	3.9	3	neu
Gpr12	NM_001010941,NM_008151	0	0	24.45	6	0	0	0	0	neu
Gpr176	NM_201367	0	0	0	0	0	0	0	0	neu
Gpr26	NM_173410	0	0	132.94	41	0	0	0.3	1	neu
Gpr83	NM_010287	0	0	16.32	4	0	0	0	0	neu
Gprasp2	NM_001163015,NM_001163016,NM_001163017	0	0	139.04	58.55	28.2	5.197	134	13.9624	neu
Gprin1	NM_012014	0	0	19.41	9	0.6	1	0	0	neu
Gprin3	NM_183183	0	0	46.61	16	0	0	0.8	2	neu
Grem2	NM_011825	0	0	0	0	0	0	0	0	neu
Grik1	NM_010348,NM_146072	0	0	25.12	10	0.9	0.9999	24.9	19.9998	neu
Grin1	NM_001177656,NM_001177657,NM_008169	0	0	433.71	171	115.9	73.0029	410.5	300.043	neu
Grin2d	NM_008172	0	0	12.2	6	1.4	3	2.7	4	neu
Grip1	NM_028736,NM_130891,NM_133442	0	0	27.89	10	4.2	5.0008	32.3	26.9981	neu
Grip2	NM_001159507	0	0	34.49	20	5.9	4.9994	29.4	19.9996	neu
Grm1	NM_001114333,NM_016976	0	0	65.76	31	9	19	68.2	51.0031	neu
Grm7	NM_177328	0	0	341.57	160	29.3	35	91.5	79	neu
Gspt2	NM_008179	0	0	47.62	13	0	0	1.9	1	neu
Gucy1a2	NM_001033322	0	0	75.65	45	5.9	5	52.7	32	neu
Hap1	NM_010404,NM_177981	0	0	153.32	60	129.2	48.9992	284	114.003	neu
Hcn3	NM_008227	0	0	24.86	9	0	0	18	2	neu
Herc3	NM_028705	0	0	58.28	31	33.7	37	131.4	111	neu
Homer2	NM_001164086,NM_001164087,NM_011983	0	0	18.34	23	9.9	3.9999	22.6	4.9999	neu
Hook1	NM_030014	0	0	176.79	84	72.7	44.0016	416	187.998	neu
Hpca	NM_001130419,NM_010471	0	0	74.53	12	45	11	65.6	12.0003	neu
Hpcal4	NM_174998	0	0	53.54	28	106.2	20	9.5	4	neu
Hs6st2	NM_001077202,NM_015819	0	0	12.7	6	0.6	1	12.7	4	neu
Hspa12a	NM_175199	0	0	87.95	57	20.5	16.0004	28.6	24	neu
Htr2c	NM_008312	0	0	7.49	4	0.6	1	13.9	2	neu
Igfbpl1	NM_018741	0	0	0	0	0	0	0	0	neu
Ina	NM_146100	0	0	20.17	5.9	5.6	7	1.1	1	neu
Itgbl1	NM_145467	0	0	23.33	6	0	0	0	0	neu
Jakmip1	NM_178394	0	0	103.8	27	61.5	39.2418	281.5	154.791	neu
Jakmip2	NM_001163637	0	0	86.99	34	17	23	68	66	neu
Jazf1	NM_001168277,NM_173406	0	0	27.86	9	0	0	1.9	0.9999	neu
Jph3	NM_020605	0	0	44.4	18	18.9	12.9997	25.1	18	neu
Jph4	NM_177049	0	0	95.65	40.88	23.7	13	13.5	14	neu
Kcnab1	NM_010597	0	0	60.59	20	19.6	10	63	17.0007	neu
Kcnab2	NM_010598	0	0	104.31	41	232.1	48.0018	210.9	34.9999	neu
Kcnab3	NM_010599	0	0	57.54	16	37.4	15	18.5	11	neu
Kcnc1	NM_001112739,NM_008421	0	0	98.96	70	7.5	9	24.2	22	neu
Kcnc2	NM_001025581	0	0	47.03	33	0	0	2	2	neu
Kcnh1	NM_001038607,NM_010600	0	0	51.93	42	1	3	17.6	36	neu
Kcnip1	NM_001190885,NM_001190886,NM_027398	0	0	32.61	8	27.2	6.9999	12.6	2	neu
Kcnip2	NM_030716,NM_145703,NM_145704	0	0	50.98	4	22.4	4.0002	101.9	17.0001	neu
Kcnip4	NM_030265	0	0	46.28	11	4.7	4.0002	39.2	8.0013	neu
Kcnj3	NM_008426	0	0	151.07	27	0	0	9	4	neu
Kcnj9	NM_008429	0	0	82.66	30	1.2	1	10.5	10.9997	neu
Kcnmb2	NM_028231	0	0	0	0	13.3	1	23	2.9999	neu
Kcnq2	NM_001003824,NM_001003825,NM_001006668,NM_001006669,NM_001006674,NM_001006675,NM_001006676,NM_001006677,NM_001006678,NM_001006679,NM_001006680,NM_010611	0	0	425.79	126	32.3	16.9999	141.4	57.997	neu
Kcnq3	NM_152923	0	0	72.45	23	4.9	8	40.2	17	neu
Kcnt2	NM_001081027	0	0	76.84	34	4.8	6	32.5	32.0002	neu
Kcnv1	NM_026200	0	0	45.55	23	1.2	2	2.8	2	neu
Kctd8	NM_175519	0	0	0	0	0	0	1.3	1	neu
Kit	NM_001122733,NM_021099	0	0	34.34	20	49.2	49.001	42.3	13.9999	neu
Klhl1	NM_053105	0	0	2.21	1	0.4	1	0.5	1	neu
Klhl29	NM_001164493	0	0	38.76	31	1.9	2	11.5	22	neu
Krt222	NM_172946	0	0	0	0	16.4	9	85.3	16	neu
Ksr2	NM_001034873,NM_001114545	0	0	162.02	44	4.6	24	24.2	51	neu
L1cam	NM_008478	0	0	80.46	48	28.8	24.9997	77.7	75.9993	neu
Lgi1	NM_020278	0	0	94.25	45	8.6	1.9769	79.3	18.612	neu
Lhfpl5	NM_026571	0	0	0	0	0	0	2.9	1.0001	neu
Lhx1	NM_008498	0	0	0	0	0	0	5.6	1	neu
Lhx6	NM_001083125,NM_001083126,NM_001083127,NM_008500	0	0	0	0	35	6.9994	8.1	1	neu
Lin28b	NM_001031772	0	0	22.96	14	2	1	11.2	4	neu
Lin7b	NM_011698	0	0	29.75	2	0	0	37	6	neu
Lingo1	NM_181074	0	0	158.54	58	8.6	2	11.1	1.9999	neu
Lingo2	NM_001165999,NM_001166000,NM_001166001,NM_175516	0	0	90.09	47	0	0	61.2	25	neu
Lmtk2	NM_001081109	0	0	94.18	87	7.2	23	17.3	40	neu
Lonrf2	NM_001029878	0	0	47.19	27	6	13	35.7	53	neu
Lrfn5	NM_178714	0	0	72.16	30	1.4	2	11.4	9	neu
Lrp11	NM_172784	0	0	45.04	17	27.9	9	33	9.9998	neu
Ly6h	NM_001135688,NM_001135689,NM_011837	0	0	90.57	9	31.2	9.9999	67.6	12.0009	neu
Lypd6b	NM_027990	0	0	20.09	5	0	0	1.6	1	neu
Lysmd4	NM_001191051,NM_175215	0	0	13.6	5	10.2	2	18.7	3	neu
Magee1	NM_053201	0	0	48.54	19	0	0	0	0	neu
Mal2	NM_178920	0	0	58.89	18	0.9	1	3.7	3	neu
Mapk10	NM_001081567,NM_009158	0	0	94.09	77	44.6	40	329.1	75.0015	neu
Mapk8ip2	NM_021921	0	0	73.61	29	150.7	43	137.2	43	neu
Mchr1	NM_145132	0	0	0	0	6.1	5	0	0	neu
Mctp1	NM_030174	0	0	29.11	14	45.6	39	178.8	116.006	neu
Mirg	NR_028265	0	0	89.22	12	6.1	6.0003	87.3	28.0011	neu
Mllt11	NM_019914	0	0	87.14	24	65.9	17	59.1	11	neu
Mn1	NM_001081235	0	0	46.12	32	0	0	0	0	neu
Mpped1	NM_172610	0	0	88.59	32	11.6	4	44.6	8	neu
Mrap2	NM_001101482,NM_001177731	0	0	8.91	2	0	0	0	0	neu
Mtus2	NM_029920	0	0	55.97	48	30.8	23	185.5	77.0008	neu
Nap1l3	NM_138742	0	0	28.9	9	0	0	0	0	neu
Nap1l5	NM_021432	0	0	166.97	34	10.4	2	0	0	neu
Ndn	NM_010882	0	0	34.19	6	0	0	0	0	neu
Ndst3	NM_031186	0	0	94.62	57	12.6	15	95.5	84.9964	neu
Ndst4	NM_022565	0	0	23.18	9	0	0	16	4	neu
Necab1	NM_178617	0	0	32.49	18	3.8	3	88.5	25	neu
Necap1	NM_026267	0	0	3.83	1	56.2	24	14.3	7	neu
Negr1	NM_001039094,NM_177274	0	0	167.8	57	27.6	20	166.4	88	neu
Nell1	NM_001037906	0	0	67.76	21	3.4	3	77.1	42.9981	neu
Neurod1	NM_010894	0	0	14.65	4	2.9	3	29.4	22	neu
Nkain3	NM_172987	0	0	6.27	2	0	0	4.7	4	neu
Nol4	NM_001161483,NM_199024	0	0	79.44	45	73.2	36	230.8	47.9986	neu
Nos1	NM_008712	0	0	8.13	4	16.5	27.9974	11.5	15.0013	neu
Npas1	NM_008718	0	0	8.84	2	4.1	3	1.8	1	neu
Npas4	NM_153553	0	0	52.23	19	0	0	10.9	8	neu
Nppc	NM_010933	0	0	19.03	2	0	0	0	0	neu
Npy	NM_023456	0	0	126.5	6	0	0	24.9	3	neu
Npy2r	NM_008731	0	0	5.36	2	0	0	0	0	neu
Nrn1	NM_153529	0	0	59.17	10	30.5	5	33.8	5	neu
Nrsn1	NM_009513	0	0	60.41	14	4.7	2	6.7	4	neu
Nrxn3	NM_172544	0	0	297.79	220	43.5	39.9991	218.3	176.997	neu
Nsg1	NM_010942	0	0	81.86	19	40.2	10	134.4	22	neu
Ociad2	NM_026950	0	0	91.98	22	46.9	8	40.5	8	neu
Olfm3	NM_153157,NM_153458	0	0	13.78	6	33.3	7	197.7	39	neu
Osbp2	NM_152818	0	0	71.94	33	34.7	9.0004	88.4	55.0004	neu
Osbpl3	NM_001163645,NM_027881	0	0	31.2	24	29.2	15.9998	75.5	37.9985	neu
Pak3	NM_001195046,NM_001195047,NM_001195048,NM_001195049,NM_008778	0	0	43.92	41	22.7	7	77.4	23.9998	neu
Pak6	NM_001033254,NM_001145854	0	0	41.66	18	14.2	9	15.7	9	neu
Pcbp3	NM_021568	0	0	63.52	15	171.1	41.0003	108	27.9993	neu
Pcdh8	NM_001042726,NM_021543	0	0	9.67	4	0.6	1	2.7	3	neu
Pcp4	NM_008791	0	0	102.48	6	51	10.0481	97.6	13.8704	neu
Pcsk1	NM_013628	0	0	36.28	10	0	0	19	12	neu
Pcsk2	NM_008792	0	0	155.65	83	7.6	14	35.4	47	neu
Peli3	NM_172835	0	0	38.35	8	40.1	6	8.6	2	neu
Pfkp	NM_019703	0	0	195.13	87	130.8	115	331.5	186.001	neu
Pgr	NM_008829	0	0	31.97	25	1.8	2	4.8	4.0004	neu
Pknox2	NM_001029838,NM_148950	0	0	28.64	11	36.2	10	43.7	13.0001	neu
Pla2g4e	NM_177845	0	0	29.84	15	0.6	0.9999	14.5	17.9998	neu
Pld5	NM_176916	0	0	12.57	5	1.5	1	68.5	34	neu
Plxnc1	NM_018797	0	0	50.01	40	5	13	90.1	26	neu
Pnck	NM_012040	0	0	73.99	12	7.2	2	58.8	16	neu
Pnma2	NM_175498	0	0	3.94	2	3.5	1	9.8	4	neu
Pnmal1	NM_001007569	0	0	27.83	5	0.6	1	0.9	1	neu
Pnmal2	NM_001099636	0	0	76.38	20	0	0	0	0	neu
Pnoc	NM_010932	0	0	0	0	0	0	0	0	neu
Ppfia2	NM_177373	0	0	120.17	74	32.1	68	217.5	336.004	neu
Prkaa2	NM_178143	0	0	18.2	17	1.6	5	0.9	2	neu
Prkce	NM_011104	0	0	64.94	46	71.1	86	111.3	97	neu
Prrg3	NM_001081135	0	0	20.98	14	0.4	1	36	3	neu
Prune2	NM_181348	0	0	18.14	26	38	19.0006	100.2	46.0029	neu
Ptprn2	NM_011215	0	0	193.54	102	41.2	51.0025	134.6	119.006	neu
Pygo1	NM_028116	0	0	0	0	0	0	0	0	neu
Rab11fip4	NM_175543	0	0	74.61	26	65.6	98	45.7	64	neu
Rab15	NM_134050	0	0	103.96	36	40.8	7	9.4	1.9999	neu
Rab27b	NM_001082553,NM_030554	0	0	5.13	4	1.8	2	2.7	3	neu
Rab3b	NM_023537	0	0	0	0	8.9	1	0	0	neu
Rab3c	NM_023852	0	0	57.84	56	36	13.999	80.2	21	neu
Rab6b	NM_173781	0	0	140.86	75	79.3	49	24.7	31	neu
Ralyl	NM_001163328,NM_001163329,NM_001163330,NM_178631	0	0	48.1	13	14.6	5.9997	147.6	30.0001	neu
Rasgef1a	NM_027526	0	0	77.99	28	14.6	14.0012	39.9	27.9977	neu
Rasgrf2	NM_009027	0	0	76.65	63	36.1	24.0017	58.9	37	neu
Rbfox1	NM_021477,NM_183188	0	0	96.52	54	35.5	20	220.5	112	neu
Rbp4	NM_001159487,NM_011255	0	0	0	0	0	0	26.6	3	neu
Reps2	NM_178256	0	0	58.77	51	43.7	18	8.6	14	neu
Resp18	NM_009049	0	0	135.27	9	30.4	3	53.6	5.9998	neu
Rgs11	NM_001081069	0	0	92.34	20	8.9	7.9996	43.2	15.001	neu
Rgs17	NM_001161822,NM_019958	0	0	21.64	20	11	3	10.1	2	neu
Rian	NR_028261	0	0	1430.4	570	219.2	68.9967	1937.1	680.971	neu
Rimbp2	NM_001081388	0	0	175.72	84	42.8	40.9971	55.4	62.9952	neu
Rims1	NM_001012623,NM_001012624,NM_001012625,NM_053270,NM_183018	0	0	181.41	74	78.4	64.0015	581.9	374	neu
Rims4	NM_183023	0	0	24.8	2	0.5	1	4.3	6	neu
Rit2	NM_009065	0	0	20.73	4	18.1	9	35.5	17	neu
Rnd3	NM_028810	0	0	12.83	4	5.1	3	1.3	1	neu
Rnf112	NM_009548	0	0	552.06	181	54.8	32.0007	231.4	197	neu
Robo2	NM_175549	0	0	52.4	48	43.5	28.0006	40.5	55.0016	neu
Rpp25	NM_133982	0	0	28.54	4	0	0	0	0	neu
Rps6kl1	NM_146244	0	0	43.21	12	10.1	11	15.2	11	neu
Rspo3	NM_028351	0	0	26.77	7	17.1	5	19	5	neu
Rxfp1	NM_212452	0	0	32.26	8	0	0	0	0	neu
Scg2	NM_009129	0	0	33.08	9	3.4	3	22.5	15	neu
Scg5	NM_009162	0	0	87.03	11	54.1	23	140.2	43	neu
Scn2b	NM_001014761	0	0	66.34	34	11.1	17	39.8	44	neu
Sdk2	NM_172800	0	0	30.71	23	22.1	17.9994	16	35	neu
Sel1l3	NM_172710	0	0	106.56	54	11.5	20	85.8	91	neu
Sema3a	NM_009152	0	0	22.33	15	1.2	1	13.9	5	neu
Serpini1	NM_009250	0	0	40.34	14	8.1	10	33	20	neu
Sez6	NM_021286	0	0	117.93	54	70.3	19.9995	40.1	35	neu
Sgip1	NM_144906	0	0	89.35	37	144.6	82.4253	269.9	96.9526	neu
Sgsm1	NM_001162965,NM_172718,NR_027934,NR_027936,NR_027937	0	0	94.18	43	15.9	13.9997	135.3	79.9978	neu
Sh2d5	NM_001099631	0	0	68.99	24	21.8	8.0006	4.7	1.9999	neu
Sh3bgrl2	NM_172507	0	0	35.94	14	5.2	5	0	0	neu
Sh3gl2	NM_019535	0	0	109.95	34	96	34	224.1	49.0006	neu
Sh3rf3	NM_172788	0	0	32.13	21	4.7	6	15.6	3	neu
Shisa6	NM_001034874	0	0	16.45	14	76	5	9.7	4	neu
Sidt1	NM_001159419,NM_198034	0	0	69.28	33	3.6	6	32.6	39	neu
Slc17a6	NM_080853	0	0	6.19	3	19.4	14	14	11.0001	neu
Slc24a3	NM_053195	0	0	21.02	8	33.4	26	44.2	26	neu
Slc2a13	NM_001033633	0	0	44.49	33	3.1	8	15.8	29	neu
Slc2a3	NM_011401	0	0	117.52	52	66.6	14.9993	217.5	37	neu
Slc35f4	NM_029238	0	0	24.74	5	1.5	1	5.9	2.9999	neu
Slc38a1	NM_001166456,NM_001166458,NM_134086	0	0	29.94	26	50.6	30.9987	54.4	34.9995	neu
Slc4a10	NM_033552	0	0	179.88	110	74.7	109	238.9	265	neu
Slc6a15	NM_175328	0	0	27.37	11	2.1	3	9	9	neu
Slc6a17	NM_172271	0	0	156.71	112	21.1	23.9997	53	36.002	neu
Slc6a7	NM_201353	0	0	83.47	31	3.1	4	9.6	9	neu
Slc9a6	NM_172780	0	0	52.4	29	44.8	13	36.5	11	neu
Smarca1	NM_053123	0	0	52.88	24	26.6	32.0011	160.2	145	neu
Snap47	NM_144521	0	0	137.04	27	39.6	21	58.1	19	neu
Sncb	NM_033610	0	0	97.71	12	206.8	80	167.4	32	neu
Snx16	NM_001127191,NM_029068	0	0	21.6	6	4.7	4	11.3	7	neu
Spock1	NM_001166463,NM_001166464,NM_001166465,NM_001166466,NM_009262	0	0	75.17	35	53.2	29.9991	138.9	73.9981	neu
Sprn	NM_183147	0	0	100.07	35	0	0	0	0	neu
Sst	NM_009215	0	0	74.51	4	13.1	3	42.3	7	neu
Sstr2	NM_001042606,NM_009217	0	0	28.61	3	41.9	15	11.6	3	neu
St8sia5	NM_013666,NM_153124	0	0	69.7	15	9.5	8	75.8	48	neu
Stac2	NM_146028	0	0	17.79	6	37.4	18	19.3	10	neu
Stk32b	NM_022416	0	0	5.23	2	0	0	1	1	neu
Stmn3	NM_009133	0	0	103.57	12	169.2	67	112	32	neu
Stx1b	NM_024414	0	0	96.05	16	118.9	88	164.8	82	neu
Stxbp5l	NM_001114611,NM_001114612,NM_001114613,NM_172440	0	0	139.05	192	84.9	65.0052	902.8	546.009	neu
Sv2a	NM_022030	0	0	134.75	59	21.2	23	27	27	neu
Sv2b	NM_001109753,NM_153579	0	0	158.14	96	61.5	28.9983	56.1	61.0018	neu
Svop	NM_026805	0	0	59.45	21	35.3	12.0003	26.2	9.0002	neu
Syngr3	NM_011522	0	0	118.4	25	1.4	1	20.9	11	neu
Synpr	NM_001163032,NM_028052	0	0	17.88	5	3.5	1	64.7	5	neu
Syp	NM_009305	0	0	360.68	98	18.8	17	146.7	40.0012	neu
Syt1	NM_009306	0	0	386.69	163	73.5	71	649.9	355.009	neu
Syt13	NM_030725	0	0	88.38	37	3.4	5	16.2	17	neu
Syt14	NM_181546	0	0	32.48	6	1.4	2.0001	31.5	17	neu
Syt16	NM_172804	0	0	50.42	15	28	3	65.2	16.0002	neu
Syt4	NM_009308	0	0	133.03	58	0.7	1	6.4	7	neu
Syt5	NM_016908	0	0	10.7	2	12.4	8	71.1	22	neu
Tbc1d30	NM_029057	0	0	71.49	46	34	22	45.8	24	neu
Tbr1	NM_009322	0	0	35.98	16	0	0	21.4	4	neu
Tceal5	NM_177919	0	0	58.84	6	22.4	8	97.9	12	neu
Tcerg1l	NM_183289	0	0	14.2	4	4.3	2	16.7	8	neu
Th	NM_009377	0	0	10.65	2	11.9	4.0004	3	0.9999	neu
Thsd7b	NM_172485	0	0	42.37	30	2.1	3	13.3	8.0002	neu
Tiam2	NM_001122998,NM_011878	0	0	28.83	20	7.8	14.0008	17.9	16.0004	neu
Tmem130	NM_177735	0	0	116.32	35	12	6	25.3	16	neu
Tmem145	NM_183311	0	0	107.83	27	14.4	11.9996	216.5	82	neu
Tmem200a	NM_029881	0	0	5.9	2.98	0	0	0.9	1	neu
Tmem63c	NM_172583	0	0	102.64	38	16.7	9	86.7	81.9931	neu
Trhde	NM_146241	0	0	29.37	19	7.8	17	49.7	78	neu
Trim32	NM_001161782,NM_053084	0	0	67.79	24.01	2.5	3	9.4	1	neu
Trim46	NM_001039466,NM_183037	0	0	123.56	39	8	8	21.2	13.9999	neu
Trim66	NM_001170912,NM_001170913,NM_181853	0	0	24.01	25	2.9	5	27.9	36	neu
Tro	NM_001002272,NM_019548	0	0	209.67	136	60.4	33.0004	87.7	58.0021	neu
Trpc4	NM_016984	0	0	44.67	17	0.9	1	8	7	neu
Trpc5	NM_009428	0	0	30.06	14	6.2	10	2.6	2	neu
Ube2ql1	NM_001145162	0	0	54.26	16	2	2	2.7	2	neu
Uchl1	NM_011670	0	0	230.51	27	201.2	50	195.3	37	neu
Unc13a	NM_001029873	0	0	287.09	260	66.9	93.001	288.3	435.002	neu
Usp11	NM_145628	0	0	67.46	26	28.2	38	66.6	57	neu
Usp13	NM_001013024	0	0	32.26	17	7.8	5	38.8	19	neu
Usp29	NM_021323	0	0	12.02	9.55	7.5	6	4.1	3	neu
Vgf	NM_001039385	0	0	64.3	18	5.8	2	0	0	neu
Vip	NM_011702	0	0	0	0	0	0	2.5	1	neu
Vwc2	NM_177033	0	0	20.07	8	0	0	0	0	neu
Wasf1	NM_031877	0	0	139.5	39	33.3	33	52	38	neu
Wdr17	NM_001172152,NM_028220	0	0	41.05	19	10.9	6.0004	37.6	34.0012	neu
Wipf3	NM_001167860,NM_001167861	0	0	56.64	26	11.3	3.9998	9.6	11.0006	neu
Ypel4	NM_001005342	0	0	112.05	8	1.5	1	58.7	24.0002	neu
Zcchc12	NM_028325	0	0	37.85	9	1.3	1	0	0	neu
Zdbf2	NM_028673	0	0	24.9	36	0	0	15	2	neu
Zfp667	NM_001024928	0	0	0	0	11.2	4	7.7	1	neu
Zmat4	NM_177086	0	0	51.29	24	1.2	0.9999	47.8	14	neu
A830036E02Rik						0	0	17.8	6	neu
Amer3						0	0	4.1	5	neu
Armcx4						1.3	4	2.2	5	neu
Asic2						1.9	2	12.1	10	neu
B830012L14Rik						0.8	1	32.1	32	neu
Brinp2						7.4	12	11.2	13	neu
Ccdc149						12	7	19.8	18	neu
Ccdc177						0	0	0	0	neu
Ccsap						1.1	1	60	40	neu
Cep170b						56.2	37.0009	72.2	32.9996	neu
Cers6						12.7	5	53.9	16	neu
Cyria						43.2	29.0019	73.6	33	neu
Dmtn						95.1	38.0017	219.9	55.9999	neu
Dnah1						1.1	5	5	7	neu
Dzank1						18.1	24.0007	75.5	54.9978	neu
Faxc						0	0	9.7	7	neu
Frrs1l						12.9	23	17.1	27	neu
Gm10419						5	1	5.2	3	neu
Gm14204						0	0	0	0	neu
Gm16485						0	0	0	0	neu
Gm26871						0	0	88.7	14	neu
Gm9866						0	0	0.4	1	neu
Hs3st4						0	0	0	0	neu
Lamp5						18	5	57.5	13	neu
Map1b						85.2	48.9995	91.2	50	neu
Map2						545.1	132.998	745.6	160.003	neu
Map7d2						162.9	120	252.3	148	neu
Map9						43.7	48.9989	78.8	58	neu
Micu3						27.7	23	74.9	46	neu
Mlip						5.6	1.9999	21.4	6.0003	neu
Nyap1						11.7	11	7.1	5.0003	neu
Nyap2						3	4	15.8	15.9998	neu
Smim17						0	0	0	0	neu
Smim18						0	0	0	0	neu
Smim43						1.9	2	0	0	neu
[truncated: 54,514 more rows]
