# Supplementary material for: A method for rapid flow-cytometric isolation of endothelial nuclei and RNA from archived frozen brain tissue
Source: Lab Invest. 2021 Nov 13;102(2):204–11. doi: 10.1038/s41374-021-00698-z (PMC8784313; doi:10.1038/s41374-021-00698-z)
Supplement: Supplementary file 4 — SI Table 3 [file 41374_2021_698_MOESM4_ESM.xlsx]

## Sheet: Human_Expression
GeneName	Gene	Young_EC_1	YoungEC_2	Old_EC_1	Old_EC_2	Old_EC_3	Dementia_EC_1	Dementia_EC_2	Dementia_EC_3	Dementia_EC_4	Dementia_EC_5	Dementia_EC_6	Old_Mic_1	Young_mic_1	Old_Neu_1	Young_Neu_1	Old_all_nuclei_1	Young_all_nuclei_1	100_nuclei_TestSample	Dementia_Outlier1	Young_Outlier1
CEMIP	ENSG00000103888.17	11.9988	104	4	77.0071	56	20.0003	53	12.9988	29	26.0001	1	13.9999	15.9985	54.9997	32.9971	143	180.999	263	1.0001	8
LAMA3	ENSG00000053747.16	99.9997	282.014	29.0004	316.008	109.003	161.998	221.006	88	52.9982	425.985	36	13.0006	22.9999	9.9999	17.9995	87.9968	106.998	1961.88	4	15
LAMA4	ENSG00000112769.20	42.001	70.0036	3.9998	69.9998	71.0001	33.9991	21.9998	19.0004	5	52.0004	2	13	16.9993	24.999	29.0016	88.0013	143.996	844.077	4	7.0001
SPP1	ENSG00000118785.14	7	6.0004	0	0	0	1	7.9999	16.0014	2	48.9997	21	48.0001	258.001	0	1	118.004	76.0002	0	31	0
C3	ENSG00000125730.17	23.9997	29.0004	8	19.0001	6	22	38.0002	11.9999	12	185.998	182.003	1542.01	6579	0	10	307.997	1004	169	167	21
RPL13	ENSG00000167526.13	16.148	37.414	0	6.9953	0	21.1788	19.9951	15.0007	5.0004	113.785	16.043	14.9912	53.2301	12.5125	21.784	189.906	397.871	232.038	41.0054	3.789
FOXP1	ENSG00000114861.20	47.9176	134.844	21.9999	82.7451	68.6747	40.5044	49.8154	54.8689	25.4083	157.624	29.9623	25.7709	33.6537	26.8414	62.7002	172.524	275.137	521.665	5.0003	13.9702
CDH23	ENSG00000107736.21	238.001	634.042	17.9984	495.002	452.032	77.0027	306.002	30.998	88.002	477.021	22.9988	66.0001	176.003	3.0001	6.0007	123.998	110.009	1461.01	18.9993	12.9994
COL5A1	ENSG00000130635.15	12	26.9999	5.0002	34	24	12	16	3	12.0006	20	2	52	31	65.0003	181	184	308	148	0	18.9999
SLC6A6	ENSG00000131389.17	18	72.9993	0	66.9977	26.999	16.0005	129.998	6.9996	10.0002	23.9986	2	19.0006	35.0011	22.0007	101.001	107.007	173.004	534.005	1	8
KCNMA1	ENSG00000156113.23	23.987	30.9934	0	4.9994	4	10.9951	25.0129	6	7.999	114.945	22.9871	36.0086	87.9707	381.092	724.941	1032.15	1407.18	161.978	25.9678	6.0013
ELN	ENSG00000049540.17	39.9942	50.9999	1.9994	106.989	98.0141	22.9971	181.003	18.9999	21.0015	84.9937	11.9994	4.9998	18.9997	4.0004	7.9977	73.0013	57.997	135	0	5.0001
FN1	ENSG00000115414.19	401.015	1002.99	54.0102	693.028	304.026	350.033	710.084	402.014	104.004	1090.03	167.014	25.9993	173.001	11.0007	4.0001	402.988	905.088	5269.43	11	65.9977
BIN1	ENSG00000136717.15	52.0055	53.001	2.9999	28.9999	10.998	28.0019	67.0034	49.9983	20.0017	206.009	70.0007	232.996	930.08	334.031	624.047	1493.95	1631.13	166.013	44.9972	18.0016
TTN	ENSG00000155657.26	168.994	467.989	18.9997	229.016	119	74.0013	99.0072	164.996	80.9985	481.999	60.9972	147.99	129	104.996	121.999	514.044	582.056	3803.02	9.0003	77.0006
RAB21	ENSG00000080371.6	12	20.0004	0	0	0	3	5	7	10.9998	48	16.9999	7	14	16	18	70	94.0017	44	6	0
TIMP3	ENSG00000100234.11	16	17	1	9	1	17	105	33	18	127	10	1	6	1	3	24	60	186	21	0
ABI3	ENSG00000108798.9	1	1	0	4	3	10	14.9994	11.9999	7	22	40	55.0022	181	0	0	11.0002	37.0015	11	24	1
H3F3B	ENSG00000132475.10	49.4106	58.243	2.0002	88.2579	44.4949	24.7166	28.906	39.6205	8	114.477	18.919	23.6434	30.4192	10.4755	7.9999	132.892	210.026	355.173	5.9994	135.61
TSPAN6	ENSG00000000003.15	0	2	0	1	1	0	0	0	0	7.9996	0	6	1	0	0	8.0002	22.0001	1	0	0
TNMD	ENSG00000000005.6	0	0	0	0	0	0	0	1	0	0	0	0	0	0	0	0	2	0	0	0
DPM1	ENSG00000000419.12	5.9996	13	0	0	0	4	0.9999	9.0006	3.0006	10.9994	8	8	7	9.9993	27	54.0039	74.0008	76.0076	0	0
SCYL3	ENSG00000000457.14	3	9	1.0001	8	2	2	2	1	1	26.9992	7	8	13	9.9994	20	33.9983	50.9953	29	0	0
C1orf112	ENSG00000000460.17	5	14.9999	0	0	5.9995	0.9999	2	0.9999	1.0002	13	0	23.0015	16.9994	2	10.0004	32	24.0017	0	0	0
FGR	ENSG00000000938.13	73	41.9982	2.0001	39	15.0015	26.9995	104	55.9975	57.0022	174.993	23.001	6	28.9978	0.9999	3.9996	10.9992	16	226	0	2
CFH	ENSG00000000971.15	37	73	8	106.999	37	159	56.0018	71	42	940.008	91	19	7	1	1	50	44.6664	642.837	1	3.9784
FUCA2	ENSG00000001036.14	3	1	0	2	0	4	2	1	0	7	0	10	2	1	2	4	15	0	0	0
GCLC	ENSG00000001084.13	0	4.0004	0	4	8	7	2	4	5	27.9991	2	7	13	4.0002	13.9996	65.9998	127.998	98.003	0	1
NFYA	ENSG00000001167.14	8	17	0	16	3	5	23	22	10	34	7	17	23	11	10	109	63	105	13	9
STPG1	ENSG00000001460.18	2	0	0	1	2	1.0001	1	0	1	2	0	1	3	4	7	32	31.9993	0	0	0
NIPAL3	ENSG00000001461.17	4.9999	1	0	4	1	2	1	2	6	12	4	8.9992	10	6	13	44.9997	96	0	1	0
LAS1L	ENSG00000001497.16	2.9997	21	4.9995	16	4.9997	6.9994	4.9996	8.9998	5	34	6	10	33	81	138.997	289.994	267.022	54	0	1
ENPP4	ENSG00000001561.7	1	0	0	1	0	0	4	0	0	0	0	0	1	2	1	13	18	4	0	0
SEMA3F	ENSG00000001617.12	98.0059	70.0037	0	29.0011	19	6	35.0006	106.004	24.9997	85.9989	47.9991	0	3.9999	4	4	14.9997	39.0017	174.998	0	4
CFTR	ENSG00000001626.15	3	1	0	6.9995	4.0001	2.9999	2.0003	1	0	1	1	0	2.0001	2.0001	1.9999	1.9999	1.9998	30.9997	0	0
ANKIB1	ENSG00000001629.10	10	20	1	24	8	20	15	9	12	69	14	25	31	42	57	222	272	114	0	8
CYP51A1	ENSG00000001630.17	0.069	12.3924	0	5.2713	0	0	9	7.1185	1	44.1633	0.0508	7	1.9999	13.6643	18.126	57.8786	176.442	125.734	0	1.9927
KRIT1	ENSG00000001631.15	5.4268	7.5128	0.3074	6.2296	11.9066	10.4465	7.8748	18.836	6.9709	68.2093	15.8785	22.3044	67.6629	24.0251	60.7213	90.0531	111.57	202.779	0	8.8613
RAD52	ENSG00000002016.18	1	7.0002	0	4.0001	6.0001	10.0019	3	4.0002	4	15.0001	7.9994	14.0002	23.9988	23	57.0002	113.998	80.9976	22.9989	0	6.0002
MYH16	ENSG00000002079.14	0	0	1	2	3	7	0	0	0	2	0	1	2	2	1	3	7	0	0	0
BAD	ENSG00000002330.13	6	4	0	1	1	2	1	0	0	8.0003	0	6	4	2	6.0001	37	46.0006	13	0	2
LAP3	ENSG00000002549.12	16.0011	30	2.9998	11	8.0004	11.9998	32.9981	10.9996	4	93.9727	14.0003	12.9991	127.999	6.9999	4	59.0019	123.993	207.99	2	1.0001
CD99	ENSG00000002586.20	17	11.9983	0	3.9999	3	5.0008	17.4971	19.5003	5.4999	32.9991	15.0067	8.9999	21.5004	0	0	24.5007	26.4993	18.5011	0	3.0005
CD99	ENSG00000002586.20_PAR_Y	17	11.9983	0	3.9999	3	5.0008	17.4971	19.5003	5.4999	32.9991	15.0067	8.9999	21.5004	0	0	24.5007	26.4993	18.5011	0	3.0005
AOC1	ENSG00000002726.20	0	0	0	5	2	1	0	0	0	0	1	1	0	0	2	1	2	0	0	0
HECW1	ENSG00000002746.15	23	9.0001	0	10	1	8	7	12	4.9999	42	7	16	40	111	294.006	435.991	638	118.001	9	5
MAD1L1	ENSG00000002822.15	25.375	62.878	11	47.1498	12.9997	44.7999	53.8764	36.0953	15.2349	125.278	36.1868	62.4238	60.8008	29.8374	42.1098	172.109	177.883	351.329	0	9.0001
LASP1	ENSG00000002834.18	3.9997	33.0003	6	12	3	16.9997	44.0005	20.9997	6.9995	36.9995	5	21.0002	36.9983	17.0008	19.0002	111.999	230	209	1	2
SNX11	ENSG00000002919.14	2	1	5	0	0	1.0002	6	6	8	4	0	1.9999	6.9998	2	3.0002	17.0004	18.9993	49.9965	0	1
TMEM176A	ENSG00000002933.9	0	1.9998	0	1.9998	0	0	0	0.9999	0	0	0	1	13.0002	0	2	2.0002	8	0	0	0
M6PR	ENSG00000003056.8	16	14	0	9.9996	3	8.0004	4.0001	0	14	28.9996	7	17.0005	17.0003	7.9999	31.9992	62.9989	87.9988	86	0	1.0001
CYP26B1	ENSG00000003137.8	0	5	0	0	0	0	0	1	0	0	0	1	3	1	4	13	56	59	0	0
ICA1	ENSG00000003147.19	12.001	20.0009	7.0007	35.0016	24.9988	22.9996	31.0002	10.9999	15.0007	76.9991	4	30.0013	29.9989	118.994	196.999	304.012	366.008	308.999	0	2.9994
DBNDD1	ENSG00000003249.13	5	0	0	1	0	0	0	0	0	7	0	1	7	2	3.0002	7.9993	65	0	0	0
ALS2	ENSG00000003393.15	6	49.9995	1	21	16.9995	15.9998	34.9995	18.0001	5	83.0007	13	28.0005	33.0002	90.9993	128.996	304	330.993	145.001	1	5
CASP10	ENSG00000003400.14	9.9999	27.9992	0	16.9991	4.9998	22.0004	10.9998	4.9995	9	40	1	1.9999	12.9992	0	0	2.0002	12.9996	244.008	6	1
CFLAR	ENSG00000003402.20	97.0076	212.997	13.0006	114.63	43.0006	77.0029	195.01	74.086	62.0005	352.019	56.007	64.0323	57.1164	16.0002	20.0006	107.001	104.999	760.009	5	15.0004
TFPI	ENSG00000003436.16	2	12.9995	0	2	3	4	3.3188	3	0	11	0.9999	0	4.0002	0	2	3	6	62	0	2
NDUFAF7	ENSG00000003509.16	4	4	1	10.0006	2.0002	5	4.9996	2	3	16.001	8	1	7	36.9995	43	89.997	66.0024	24	0	1
RBM5	ENSG00000003756.17	123.384	188.727	4.6308	81.3471	65.1514	80.9412	133.446	120.5	46.5567	383.317	34.2555	150.348	259.616	235.984	322.259	957.301	988.683	1505.25	19.0004	20.3383
MTMR7	ENSG00000003987.14	0	7	0	2	1	0	0	4	2	6.9995	1	8	4	20.0008	38.0003	83.9989	118.999	79	0	0
SLC7A2	ENSG00000003989.17	0	5.9997	0	5	0	1	5.9998	1	0	23.002	1	0	1	4	1	30.997	43	0	0	0
ARF5	ENSG00000004059.11	2	10.9994	0	4	0	4	6.9999	13	0	32	0.9999	11	25	8	30.0013	92.0011	198.002	82	0	4
SARM1	ENSG00000004139.14	0.9999	1	0	6	2	0	1	1	0	7.9998	0	11.0002	14	19.9999	11.0002	49.2694	61	7	0	0
POLDIP2	ENSG00000004142.12	5	9	1	8	0	0	9	4	6	18	2	3	19	4	17	87	124	13	0	1
PLXND1	ENSG00000004399.12	97.9986	323	16	158.002	95.0011	101	305	71.0005	59.9993	238	52	193.001	201.998	58.0013	177.999	331.998	613.003	1062.01	34	50.0003
AK2	ENSG00000004455.17	19.5017	18.0236	0	22.9726	11.2171	15.9955	9.548	6.644	4.0004	34.8525	3.7318	18.0636	29.7314	7.3059	31.3594	56.7179	70.2309	79.8888	0	0
CD38	ENSG00000004468.13	0	0	0	0	0	0	0	0	0	0	1	0	4.9998	0	0	3	11	22	0	0
FKBP4	ENSG00000004478.8	22	28	0	9	1	16	9	34	1	40	20	9	27	29	34	172	271	113	0	7
KDM1A	ENSG00000004487.16	31.0019	41.9996	1	16.9985	6	5.9999	24.9994	19	13	105	4.9999	33.9995	39.0004	56.001	99	241.004	290.003	328.009	0	3
RBM6	ENSG00000004534.15	112.62	266.279	16.37	218.655	76.8468	76.0623	155.559	164.502	78.4446	749.676	63.7434	183.653	257.392	186.018	403.759	858.733	997.355	1196.84	24.0005	26.6588
CAMKK1	ENSG00000004660.15	8	13	0.9999	8	7	10	3	3	4	49	16	26	47	96.0033	180	463	524.028	97.9943	5	5
RECQL	ENSG00000004700.16	2	2	0	4.0003	2	1	4	6	3	21.9997	16.9992	4	7.0001	4	12.0001	28	43.0005	133	0	1
VPS50	ENSG00000004766.17	1.9998	8.9992	1	9.0005	7.9988	1	8.0002	5.0001	4.0002	53.0008	10	17.0003	16.0006	34.0012	78.998	167	243.991	139.991	0	5
HSPB6	ENSG00000004776.13	0	0	0	0	2	0	0	1	0	0	0	0	1	0	0	1	3.0002	2	0	0
ARHGAP33	ENSG00000004777.18	15.0002	12.0007	1	13.0006	2	10.0006	12.9999	10	5	46.9965	12	10.9999	35.9982	101	159.003	281	459	41.9997	0	2
NDUFAB1	ENSG00000004779.10	8	14	0	2	0	6.9999	0	2.0002	0	22.9979	1	1	18	7	10	80.9999	173	15	0	0
PDK4	ENSG00000004799.8	9	5.0001	0	4	2	7	2	9	8	55	1	3	6	2	1	25	12.9999	0	0	0
SLC22A16	ENSG00000004809.14	1	0	0	0	1	5	2	2	1	1	0	0	0.9999	0	0	0	2.0001	4	0	0
ZMYND10	ENSG00000004838.14	0	1	0	0	0	0	0	2	0	0	0	0	2.9999	0	0	3.0001	3.0001	0	5	0
ABCB5	ENSG00000004846.16	0	0	0	0	0	0	0	1	0	6	0	0	0	1	0	0	0	0	0	0
ARX	ENSG00000004848.8	0	0	0	0	0	0	0	0	0	0	0	0	1	0	1	3	25	20	0	0
SLC25A13	ENSG00000004864.13	3.0002	25	1	5.9999	8.9998	6	4.9997	10	2	28	7	15	37	5	7	77.9996	62	49	8	1
ST7	ENSG00000004866.20	6.002	9.9985	6	15.9981	3	9.0017	9.0006	6.9996	5.0003	22.0035	0	3	12.0008	19.0008	51.9996	78.9955	100.008	88	0	1
CDC27	ENSG00000004897.12	17.0007	24.9888	5.9998	13.9924	8.5822	17.7647	15.993	17.9935	10.9876	70.6283	13.9342	30.9971	47.9997	32.8573	84.001	136.604	196.757	57.005	9.993	5.0003
SLC4A1	ENSG00000004939.15	0	1	0	0	0	0	0	0	0	0	0	0	0	1	1	1	1	0	0	0
CALCR	ENSG00000004948.15	0	0	0	0	0	0	1	0	0	0	0	0	1	0	0	0	0	0	0	0
HCCS	ENSG00000004961.15	1	4	0	4	1	0	3	6	0	6	1	0	2	7	5	23	41	65	0	1
DVL2	ENSG00000004975.12	1	6	0	5.9999	2	9.0004	14.9999	4.0001	3	47.0019	1	18.0003	44.0006	24.0003	47.9997	121.998	108.997	149	2	0
PRSS22	ENSG00000005001.10	0	0	0	0	0	0	0	0	0	0	0	0	0	0	0	0	0	0	1	0
UPF1	ENSG00000005007.12	40.0003	58	3.0001	39.0004	9.9997	18	44.0008	32.9995	27	137.001	32.0003	63.0036	116.001	55.0022	72.9996	237.998	346.002	254.001	7.0001	6.9995
SKAP2	ENSG00000005020.13	12	8	0	15.0003	7	13.0002	7	3.0002	0	23	10	39.0005	41.9984	9.9994	9.9995	43.9994	82.0036	97.0034	18.0016	13.0001
SLC25A5	ENSG00000005022.6	5	5	0	1	0	2	3	0	0	14	4	5	15	0	3	43	94.9101	0	0	0
MCUB	ENSG00000005059.16	0	0	0	0	0	0	0	0	0	1	0	0	5	0	0	3	4	0	0	0
POLR2J	ENSG00000005075.15	4.9396	2.6808	0	0	0	0	1.5996	3.1316	0	5.0064	1.3572	4.9395	3.5305	1.2986	7.1743	13.8432	27.143	0	1	0
DHX33	ENSG00000005100.13	13.0006	7	0	6	0	8	10	8.0006	1	35.9999	0	1	13	10.0002	15	41.0037	57	3	0	1.0001
MEOX1	ENSG00000005102.13	0	0	0	1	1	0	0	0	0	0	0	0	0	0	2	0	0	0	0	0
THSD7A	ENSG00000005108.16	10	18	0	9.0001	7	15	13	25	7.9998	135	27	4	23.0006	11.9999	30	84.9998	231	103	4	6
LIG3	ENSG00000005156.12	10.0001	26.0001	1	14.9998	7.0001	3	13	10.0004	6.9999	42.0001	4	7	39.0003	19.0007	32	101.997	140.003	112.001	0	1
RPAP3	ENSG00000005175.10	6	4.0001	5	9.0006	2.9999	3.0001	2.0001	6	0	53.9998	5	15	15	25.0001	37	97.0012	147.988	169	0	1
ACSM3	ENSG00000005187.12	0	0	0	1	0	0	0	1	0	0	0	0	1	0	2	2	3	0	0	0
REXO5	ENSG00000005189.19	0	2.0001	0	1	0	6	1	0	1	5.9994	1.9999	2	2.9999	1	3	17.9999	5.9993	0	0	0
CIAPIN1	ENSG00000005194.15	1	6.0006	0	0.9999	0	0	8.0001	3	1	6.9998	11.001	2	7.0001	5.0006	14	47.381	74.8034	0	0	0.9999
SPPL2B	ENSG00000005206.17	16.1276	20.8188	5	17.9678	1.006	17.0001	21.5118	10.9681	1.9925	20.1771	6.0004	17.8934	11.8421	41.9748	97.275	144.112	197.821	43.9999	7	7
FAM214B	ENSG00000005238.19	2.9994	1.9998	0	9	4.0006	4.9995	1	4.9998	3.0005	6.9988	4	2	8.0002	0.9999	1.0002	17.9983	40	2.0004	4	0.9998
COPZ2	ENSG00000005243.10	0	2	2	1.0001	1	0	1	0	1	1	0	0	1	1	0	3	4	4	1	1
PRKAR2B	ENSG00000005249.13	2	6	0	0	2	1	1	5	0	17	0	1	10	6	22	66.001	209.005	24	0	0
MSL3	ENSG00000005302.19	4.9999	18.9974	0	16.9981	7.9997	7.0003	1	7.9999	5.0011	76.0007	6.9985	38.0017	27.0038	6.0003	17.9998	64.0058	79.0005	75.0195	1	5.9915
CREBBP	ENSG00000005339.14	60.9998	161.997	8	87.0009	29.0006	56.0003	114.998	82.9993	27.9996	433	68	108.999	185.004	128	257.001	712.002	1218.01	720.976	19	26.9991
TSPOAP1	ENSG00000005379.17	36.0003	58.0001	6	11.0001	12.0001	8	21	15	12.0002	203.002	6.0004	39.0004	176.001	305.998	548	1326	1895	139.005	8	12.9999
MPO	ENSG00000005381.8	0	0	0	1	0	0	0	0	0	0	0	0	2	0	2	1	4	0	0	0
PON1	ENSG00000005421.9	0	1	0	0	0	0	1	0	0	0	0	0	1	0	0	0	0	0	4	0
GCFC2	ENSG00000005436.14	7.0007	12.0007	2	8.9996	1	2.9999	5.0001	8.0004	2.0001	51.0004	10.9992	6.9996	2.9999	21.0011	19.9995	62.9992	61	28	0	1
WDR54	ENSG00000005448.16	3.0002	0	0	0	2	3.0004	2	1	0	4.0003	1	1	2.0001	10.9999	11.0002	28.9988	48.9998	5	0	0
CROT	ENSG00000005469.11	0	4.9999	0	3	1	5	1	1	0	5	0	6	2	5.0001	17.0013	28	34.9994	21	0	0
ABCB4	ENSG00000005471.17	0	12.0498	0	1	5.2007	3.0622	1.9999	0.9999	0	38.4058	6	7.9996	4.0001	1	1	3.0324	1	8.0105	0	3.0001
KMT2E	ENSG00000005483.21	56.0049	148.006	4.9999	58.9985	30.0004	52.9998	56.9994	65.0015	26.0009	238.006	59.9984	70.001	147.995	108.998	191.993	479.979	598.001	1158	3	9.0005
RHBDD2	ENSG00000005486.17	2	6	0	2	0	1	0	4.9999	0.9999	13.999	1	3.0001	8.0004	8	12.0002	46.9988	103.001	29	0	1
SOX8	ENSG00000005513.10	6	0	0	0	2	0	1	4	0	13	0	3	1	2	12	30	29	0	0	2
IBTK	ENSG00000005700.15	8.9992	12.9999	7.9992	14.9998	6	5	26.0025	15	1.0001	72.0047	13.0022	25.9993	39.002	66.992	88.9971	280.007	230.987	129.002	1.0001	10.9998
ZNF195	ENSG00000005801.18	4	3.9999	0	1	3.0006	6.9997	3.0001	4.0001	0.9999	33.9934	2	6.0002	6.0003	13.9986	18	32.9973	47.998	41.0049	0	1
MYCBP2	ENSG00000005810.18	87.0004	306.002	15.0002	125	77.0005	75	127	100	54	547.999	95	309	435.997	597	1170	2818	4062	1559.02	43.0001	76
FBXL3	ENSG00000005812.11	1	1	0	0	0	0	2	3	0	6	0	0	3	2	2	20.0004	16	37	0	0
ITGAL	ENSG00000005844.18	1	2	0	5	1	2	1	2	0	0	7.9999	33.9999	35.0006	0	2	5	3	0	9	0
PDK2	ENSG00000005882.12	0	0	0	3.9997	1	4	3	5	4	41.0024	8.0004	5.9996	19.9986	12	21.0004	94.0013	140.007	40.0005	1	1
ITGA3	ENSG00000005884.18	5.0002	9	0	3	2.9997	12	8.9999	13	1.0001	71.9987	7	8.0001	16	53.9989	60.9976	128.002	162	48.0011	0	0
ZFX	ENSG00000005889.15	3	22	0	5	5	7.0002	13	6	0	21.9995	2	8.9625	11.1071	17.8203	15.3988	48.6985	59.0484	307	0	1
LAMP2	ENSG00000005893.15	3	16	1	1	2	11	3	5	2	23	15	13.0006	19	3	11	122.995	163	117	13	2
ITGA2B	ENSG00000005961.19	0	3.0001	0	9.0003	1.9998	0	3	1	0	4	6	0.9999	10.0003	29.9989	28	59.9994	20	0	1.0001	0
ASB4	ENSG00000005981.13	1	1	0	0	1	0	0	0	0	0	0	0	0	0	2	0	9	0	0	0
GDE1	ENSG00000006007.12	2	2	0	3.0002	2	2	0	1	0	1	7	0	6	7	2.9999	25	41	32	0	1
REX1BD	ENSG00000006015.17	6.0005	12.0004	0	2.9999	2	0	9.0008	0	1	28	1	20.999	12	16	26.9988	95.0018	144.009	0	0	4
CRLF1	ENSG00000006016.11	0	3	0	0	0	0	0	1	0	7	1	2	4	9	18	48	69	14	0	1
OSBPL7	ENSG00000006025.12	13	23	1	17.0009	15.0001	13.0003	20.0006	32.9999	8.9998	91.0008	6.9996	23.0002	22.9985	26.0003	44.0005	136.001	117.011	122.007	1	4.0002
TMEM98	ENSG00000006042.12	6	1	0	0	0	3	0.3213	0	0	7	0	11	0	0	0.4634	27.9986	22.9991	0	2	0
YBX2	ENSG00000006047.13	0	1	0	1	5	1	0	0	0	8	0	0	0	2	7	9.9998	10.9994	0	0	0
KRT33A	ENSG00000006059.4	0	0	1	0.0138	0	0	1	0	0	0	0	0	0	0	0	0	1	0	0	0
MAP3K14	ENSG00000006062.17	13	26	2	32.9998	7	16	31	21	3	40	15	18	14	9	16	16	62	63	0	4
ABCC8	ENSG00000006071.14	8.9984	21.0014	0	12.9982	5	14.0025	3.0001	9.0002	2	63.9966	1	40.0028	74.001	358.035	461.004	892.04	675.003	42.9982	21	1.9998
CACNG3	ENSG00000006116.3	0	2	0	0	0	0	0	0	0	0	0	1	0	5	11	18	41	17	0	0
TMEM132A	ENSG00000006118.14	7	19	0	1	1	1.0001	3.9998	8.0001	3	46.0006	5.0001	6	24.0005	14.9998	38	85.001	203.996	5	4	0
AP2B1	ENSG00000006125.18	38.9988	71.0052	1	25.9977	14.0005	28.9997	83.999	41.0021	8.0002	118.861	14.9989	57.0003	114.998	37.9983	86.9986	444.862	766.83	329.981	5	6.0006
TAC1	ENSG00000006128.12	0	1	0	0	1	0	1	0	0	0	0	0	1	3.0002	3	10	40	0	0	0
ZNF263	ENSG00000006194.10	1	0.9999	0	2	0	1	0	2	0	12.0006	1	4	3	0	5.9997	3	12.9993	59	0	0
CX3CL1	ENSG00000006210.7	6.0001	18	0.9999	5	1.9999	11	24	2	0	4	1	0.9999	11	5	4	56	92	120	0	0
SPATA20	ENSG00000006282.21	13.9996	34.9995	11.0013	26.9966	7.0002	19.0004	17.9994	23.0004	3	70.9998	19.0017	72.9989	58.9997	38.0036	64.9983	173.013	217.988	127.005	0	5
CACNA1G	ENSG00000006283.18	9.9986	6.999	0	0	2.0012	6.0006	1	1	1.0005	49.9159	6.003	8.0031	68.0061	107.017	318.642	313.972	678.593	0	0	2.001
TNFRSF12A	ENSG00000006327.13	1	1	0	1	1	0	9	8	1.0001	5	6	0	2	0	0	0	4	0	0	0
DLX6	ENSG00000006377.11	1	0	0	0	0	0	0	0	0	1	0	0	0	0	0	2	2	0	0	0
MAP3K9	ENSG00000006432.15	6	9.9999	1	3.0001	0.9999	1	7	1	1.9999	8	0.9999	8.0004	16.9989	29	71.9999	117.005	269.004	48.9975	0	0
RALA	ENSG00000006451.8	1	0	0	3.0002	4	2	2	2	1	4	1.2146	3	6	2	4	56	74.9973	49	0	1
BAIAP2L1	ENSG00000006453.14	30.9992	19	1	30	10	5	7	10	11	39	13.0004	0	2	3	0	5	13	185.01	6	1
KDM7A	ENSG00000006459.11	11	35.9996	1	23	14	14	22	23	13	64	15	23	17	14	25.0001	68	122	438	0	7
ETV1	ENSG00000006468.14	0	5	0	2	0	2	2	2	1	6.0002	2	0.9999	15.0007	8.0005	8	69.9983	107.002	18.9997	7	1
AGK	ENSG00000006530.18	5.0001	8.001	0	4.9995	1	1	7	4.0006	5.0003	27.9987	11.0022	7.9994	15.0006	8.0007	19.0002	63.9877	88.9929	32.9968	0	3
ALDH3B1	ENSG00000006534.16	0	1	0	0	0	0	0	1	0	0	0	10.9999	1.9999	0	1.9999	5.9999	3.9997	0	0	0
TTC22	ENSG00000006555.11	1	0	0	0	1	1	0	0	1	0	1	0	2	0	5	1	1	0	0	0
PHTF2	ENSG00000006576.16	6	5.9996	0	4.0002	3.0002	7.0001	7.0003	1	0.9999	24.0011	1	28.9984	26.9972	37.0004	93	116.996	177.018	41	14	9
FARP2	ENSG00000006607.14	10.0001	27.0018	0.9999	21.9994	10	16.9995	10.0004	12.0001	5	105.004	11.9993	25.9983	67	54.9996	83.0027	187.004	199	97.0055	1	5.0002
USH1C	ENSG00000006611.16	0	4	0	1	0	0	0	0	0	33.0007	0	0	7.0004	4	1	25.9984	34.9999	0	0	1
GGCT	ENSG00000006625.18	0	0	0	0	0	0	0	0	0	2.366	0.0136	0	0	0	1.2904	1.1994	8.3728	0	0	1.0001
DBF4	ENSG00000006634.8	3	0.9678	0	3.8642	0	0	7	1	0	2	4	1.9998	5	9	9	16.4625	15.7173	2.0001	0	1
TBXA2R	ENSG00000006638.11	0	0	0	0	0	1	0	0	0	0	0	0	1	0	0	2	1	0	0	0
IFRD1	ENSG00000006652.14	5.9999	64.0007	0	10	16.0002	6.9998	28.0012	37.0011	6	84.005	7.0001	22	17.0008	30	42.9992	80.9992	112.991	39	1	55.0017
LGALS14	ENSG00000006659.13	0	0	0	0	0	1	0	0	0	0	0	0	0	0	0	0	0	0	0	0
COX10	ENSG00000006695.12	3	4	0	2.9999	0	0	0	6	0	0	0	0	7	6.0002	7	33.9998	31.9999	36	0	0
GTF2IRD1	ENSG00000006704.10	7	16.9991	0.9999	21.0017	1.3661	0	6.9998	5.9997	0	43.998	1	18.0001	35	23.0003	78.0019	127	140.998	35	0	5.9995
PAF1	ENSG00000006712.15	13.9997	61.0019	0	7	10.9992	6	6.0004	38.0017	1	71.9995	20	19.9993	54.0009	19	50.9996	195.998	324	66.0046	4	1
VPS41	ENSG00000006715.16	30.0004	54.0008	9.0008	51.0007	14.0005	36.0003	64.9992	38.9997	8.9996	166.999	37.0004	47.0007	58.9999	118.002	202.002	531.992	665.995	343.999	5.0001	15.9999
ARHGAP44	ENSG00000006740.17	5.0001	20.0009	0	3.0001	4.0002	4	1.9999	5.9999	4.9991	18.0003	14.9996	7.0007	52.9994	55.0052	71.9986	211.001	408.983	57.0031	0	4
ELAC2	ENSG00000006744.19	10.9999	15	0	11.0001	17.0005	24.9983	18.9992	10.9991	18	67.9973	5.9999	14.9999	25.9993	55.9994	80.0023	226.995	242.996	141.005	4	3.0001
SCIN	ENSG00000006747.15	2	1	4	4	3	6	5	1	3	13	28.9997	24.0006	51.9991	6	4	10.0003	14.0003	16	0	19
ARSD	ENSG00000006756.16	5	5.0167	0	11	6	4	1	2	0	27	0	8	6	0	0	9	9.9473	73	0	1
PNPLA4	ENSG00000006757.12	0	0	0	0	0	8	0	0	0	6	0	0	2	2	3	4.0001	6	6	0	0
MYH13	ENSG00000006788.14	1.2204	0	0	4	0	5.0005	0	0	1	1.9998	0	6.9993	5.7143	2.9997	2	3.9996	5.9994	0	1.0001	0.9999
ADIPOR2	ENSG00000006831.10	12	10	2	7	4	4	26	22	13	128	11.0002	2	9	4	8	26	34.0005	117	0	0
CDKL3	ENSG00000006837.12	5	0.1891	0	2	0	0	0	1	0	1.963	12	0	6.8082	4.9805	4.2072	4.8056	13.3895	23.4939	0	0
UPP2	ENSG00000007001.12	0	1	0	0	0	1	1	0	0	0	0	0	0	2	2	1	10	0	0	0
PRSS21	ENSG00000007038.11	0	0	0	1.0001	0	0	0	0	0	0	0	0	0	0	0	0	0	0	0	0
MARK4	ENSG00000007047.15	16.9994	22.0004	1	21.0007	5	2	14	23.9999	5	61.999	2.0001	14.0001	48.0025	20.9998	67.0032	142	278.005	80.0007	3	2
PROM1	ENSG00000007062.11	7.0007	48.9983	5	38.9988	5	41	8.0004	13.0002	7	36.0017	1.0002	0	4.0003	1	3.0001	23.999	26.0005	222.012	0	1
CCDC124	ENSG00000007080.11	4	9	0	13	1	3	5	2	3.0003	15.0013	3	11	20	12	28.0011	69.003	157	28.9992	0	1
CEACAM21	ENSG00000007129.18	1	1	0	1	1	0	0	0	0	0	0	1	2.0001	0	1.0001	0	2	0	0	0
PAFAH1B1	ENSG00000007168.13	25.9996	45.0006	0	31.0014	4.9952	12	16.9998	14.0003	1	133.6	16	19	65.9999	43.9946	144.931	348.832	712.668	130	19.0008	10
NOS2	ENSG00000007171.18	6	5.0005	0	2	0	2	1	0	1	16	0	1	6.0005	5	14	43	65	9	0	0
DNAH9	ENSG00000007174.18	4	5	0	4.9999	6	10	5	8	1	11.0001	3	4	8.0002	31.9993	25.0003	51.0006	70.0002	10	4	1
KIAA0100	ENSG00000007202.15	52.0001	101.001	9.9998	73.0003	35.9996	42.9998	67.9997	72.9997	23	272.999	58.0039	109	194.001	155.001	277.007	687.971	916.955	662.003	48.0011	13.9998
SLC13A2	ENSG00000007216.14	0	0	0	1	0	4	0	0	0	0	0	0	1	0	0	0	0	0	0	1
GAS7	ENSG00000007237.18	29.9992	58.003	2	7.0001	2.9999	11.9998	21.0005	11	3	97.9981	25.9994	42.0013	105.001	106.002	269.018	813.994	1416.06	181.995	8.0012	14.0004
TRAPPC6A	ENSG00000007255.10	0	0	0	1	0	0	1.9998	0	0	7	0	1	0.9999	1	0	2.9996	14	0	0	0
MATK	ENSG00000007264.15	0	8.0001	2.9999	6	8.001	2	1	0	0	14.999	3.0001	4.9999	33.9995	21.9992	37.0006	149.005	147.001	0	0	5.0002
CEACAM7	ENSG00000007306.15	2	2	1	1	1	0	2	2	0	0	0	1	2	0	1	2	2	0	0	0
CD79B	ENSG00000007312.12	0	0	0	1.0001	1	0	0	0	0	0	0	0	0	0	1	0	0	10	0	0
SCN4A	ENSG00000007314.12	1	0	0	1	2	0	1	0	0	1	1	1	0	0	1	1	0	0	0	0
ST7L	ENSG00000007341.19	0.9999	11.9997	0	2.9996	4	13	4.0001	11.0006	3.0002	33.9987	9.9995	5.9995	12.9998	11.998	18.9997	50.9979	47	128.003	0	0
TKTL1	ENSG00000007350.17	0	0	0	1	0	2	0	0	0	1	0	0	0	0	0	0	0	0	0	0
PAX6	ENSG00000007372.23	7.0043	5.0006	0	4.9998	2	4	1.9999	2	1	5.9997	0.9999	7.9998	9.0028	0	4.0007	85.9536	67.0204	0	3.9995	4
RPUSD1	ENSG00000007376.8	1.0001	0	0	2	0	2.0001	0	0	0	6	1	0	2	0.9999	3	10	36.9982	0	0	0
RHBDF1	ENSG00000007384.15	19	39	1	24.0005	7	13.9991	64.0012	15.0003	8.9994	74.0006	8	7	7	3	6.9998	22	46	16	0	3
LUC7L	ENSG00000007392.16	29.0024	79.0017	4	59.0007	29.0001	38.0067	79.9971	56.0013	11.0003	206.998	16.0017	106.004	100	203.029	319.992	652.026	661.034	323.987	6	10
CACNA2D2	ENSG00000007402.11	8.9982	10.9979	0	0	1.9998	3	1.9998	2	8.9992	25	0	2.9999	17.9987	37.9976	47.0043	127.01	184	45.992	0	1
BAIAP3	ENSG00000007516.13	15.0003	2	0	18.0015	12.0006	8.0007	13.9992	9.9995	10.0007	122.006	1	24.0011	60.0006	156.012	284.999	597.995	777	36.0001	5	4
TSR3	ENSG00000007520.4	1	6	0	2	0	1	6	2	0	14	0	1	9	5	9	37	56	46	0	0
PIGQ	ENSG00000007541.16	1	17.9822	0	5.1803	2	6.0002	4.3677	2.7962	1	25.9442	3	2.2816	11.6573	16.0004	19.2222	63.7623	69.6774	51.6911	0.0044	0
CRAMP1	ENSG00000007545.15	10.9684	21.0776	0.022	33.8176	13.9725	16.2638	19.6725	19.8232	13.7712	83.9729	7.4601	17.9092	27.099	17.063	34.5986	99.1501	95.9095	110.305	1	5.0859
TEAD3	ENSG00000007866.21	0.9999	5	0	0	1	5	0	1	0	5	0	0	5	0	0	1	11	2	0	0
SELE	ENSG00000007908.16	42	17.9989	0	1	1	13	0	4.9998	0	8	11.9998	0	3.0002	0	1	1	7	77	0	0
DNAJC11	ENSG00000007923.16	15	32.0012	6.0012	11.9996	13.9998	14.9999	21	23.9992	2.0001	70	8	26.9996	24.0001	55.0002	93.0016	214.003	305.003	83.0037	0	6.9996
FMO3	ENSG00000007933.13	0	0	0	2	1	0	2	0	0	0	0	1	1	0	1	0	0	0	0	0
MYLIP	ENSG00000007944.15	2	7	1	0	1	0	2	4	0	10	1	6	2	3	9	24	33	0	0	2
NOX1	ENSG00000007952.18	0	0	0	0	0	0	0	0	0	0	1	0	0	0	0	0	2	0	0	0
PSMB1	ENSG00000008018.9	2	15	0	2	2	2	13	5	0	33	3	3	9	23	32	97	161	113	1	0
SYN1	ENSG00000008056.14	39.9712	45.981	0.9807	6.9024	8.988	10	15	20	15	106.002	5	26.001	93.9398	25.9472	128.573	472.666	1208.31	113.703	3.9492	9
JARID2	ENSG00000008083.14	18	33	0	20.9999	7	24	16.0001	13	8	120	9	31	31	30	63	137	221	283	0	0
CDKL5	ENSG00000008086.12	12	22.0003	1	7.9998	3	5	20.9991	10	2	67	1	2.0001	49.9991	41	110.004	252.003	480	130.991	7	6
CAMK1G	ENSG00000008118.10	7	5.0002	0	2.9999	3	7.0002	3	2	0	22.9999	4	4	11.9997	23	31.0012	109.999	179.996	60	2	1
CDK11A	ENSG00000008128.23	46.7663	91.4078	0.0175	41.4777	28.3802	38.66	37.7864	42.6977	12.8339	147.565	23.7773	28.6046	126.046	15.2456	77.2345	120.606	245.892	436.168	8.9508	15.9827
NADK	ENSG00000008130.15	7.9995	16.0001	1	9.0001	4	6.0006	13.9993	1.9998	20.0014	46.9991	2	2	11.9999	13.9996	16.0004	73.0007	92.0015	85.0039	3.9996	1
TFAP2B	ENSG00000008196.13	0	0	1	0	0	0	0	0	0	0	0	0	0	0	1	0	1	0	0	0
TFAP2D	ENSG00000008197.4	1	1	0	1	0	0	0	0	0	1	0	0	7	0	0	1	1	0	0	0
DLEC1	ENSG00000008226.20	1.0001	0	0	3	3	4	1.0001	0	1	2	2	12	16	4	3	16	13.9999	0	0	1
CYTH3	ENSG00000008256.16	15.9999	19	0	6.0002	2.0001	8	20.0006	8.0001	13	27.0005	3	12.0002	46.0008	17	39.0012	117	206.003	160.006	0	4
ADAM22	ENSG00000008277.14	6	15.9998	2	9.0003	1	12	2	4	0	73.997	1	17.0013	26.9999	139.008	233	486.032	693.053	163	0	9
SYPL1	ENSG00000008282.8	1	3.9999	0	0	1.9998	0	9.0001	2	0	17.0017	1	0	1	0	1	4.9997	20	105.996	0	0
CYB561	ENSG00000008283.16	0	8.9993	0	9.0004	0	0	0	0	0	7	0	0.9999	3.9998	1	12.0008	15.0009	36.001	0	0	0
SPAG9	ENSG00000008294.21	204.991	360.007	22.0008	130.003	77.9954	146.998	297.999	203.008	98.9929	552.99	70.0026	145.997	311.998	130.996	242.999	1185.95	1479.98	1534.03	22.9996	43.9972
CELSR3	ENSG00000008300.17	3	7	0	15	1	15	7	4	9	39	5	14	47	89	198.998	322	396	0	0	1
AASS	ENSG00000008311.15	14.0005	42.9977	2.0001	19	9	21.001	16	9.0004	5.0002	116	14.0006	33.0025	35.0026	1	3	184	194.001	68.9959	18	3.0001
SS18L2	ENSG00000008324.11	0	0	0	0	0	1	0	0	0	6	0	0	2	0	2	5.0002	5.0002	10	0	4
MPND	ENSG00000008382.15	1	4	0	18.9983	1	7.9997	6.9994	3	1	24.9995	4	5.0002	9.0008	18	19.0015	76.0032	133	0	0	1.0001
MGST1	ENSG00000008394.13	0	0	0	0	0	0	0	2	0	0	0	0	3.0003	0	0	16.0004	21	0	0	1
CRY1	ENSG00000008405.12	11	22	0	6	3	7	11.9997	12.0004	4	17.0004	3	5	11	4	2	11	26	84	0	0
NFIX	ENSG00000008441.16	14.3634	23.9991	0	19.9994	5.9996	10.0001	11.999	7.9991	13.999	101.994	24.9999	15.9997	64.9975	48.0005	122.006	422.012	614.12	153.019	9.998	12.0001
ST3GAL1	ENSG00000008513.16	25	19.0004	0	16	7	1	19.0011	21	11.0001	36	6.0004	3.0001	15.0007	2.0002	9.0001	27.0011	39.9992	78.9991	0	5.0002
MMP25	ENSG00000008516.17	0	1	0	0	1	0	1	1	0	7	0	0	0	1	1	3	2	28	0	0
IL32	ENSG00000008517.16	5.001	5.0006	0	12	1.0001	0	17.0007	7	2.0001	10.9997	3	0.9998	1.0001	0	1	0.9999	3	53.0063	0	0
PKD1	ENSG00000008710.19	49.9142	96.0245	6.006	52.128	31.8652	41.2984	80.7921	59.505	57.0207	281.154	16.8353	84.3298	279.274	845.379	1547.2	2329.45	2344.97	260.697	25.0314	19.868
MAPK8IP2	ENSG00000008735.14	36	37	1	2	3	5	3	5	6	83	7	9	49	43	76	402	706	120	4	4
MED24	ENSG00000008838.20	35.0021	47.0008	3	37.997	17.001	13.0001	36.9998	24.9979	8.0009	143	18.0011	31.9999	69.0013	79.9979	162.999	312.006	456.009	315.017	11.0016	9.0007
RHOBTB2	ENSG00000008853.16	8	24.0009	0	11.0003	1	10.9991	19.0008	8.9992	0	47.0023	9.0008	18	46.0021	93	131.001	367.973	386.99	128	0	1.9999
HEATR5B	ENSG00000008869.12	18	46	5	31	25	27	22	31	7	121	20	75	48	53	81	220	314	270	16	9
SEC62	ENSG00000008952.17	8.9999	11.0002	1.0001	1	0	6	7.9997	12	0	37.0017	9.0005	12	33.9986	7	21.0012	128.006	238.997	102.006	0	5
RPS20	ENSG00000008988.9	1	9.9993	0	8.9996	2	24	4	3.0002	4.9996	19	5.9999	1	23.0018	9	19.9981	77.9103	2	68	0	3
CSDE1	ENSG00000009307.16	54.0013	92.9903	2.0002	31.9989	18.0013	42.0079	36.0003	30.9992	20.9987	206	26.9991	52	115	35.0036	128.002	555.005	948.962	663.004	0.9999	19.0001
UBE3C	ENSG00000009335.18	21	16.9999	1	11	12.9995	16	36	24	18	86	20.9999	31.0006	47.0015	54.9985	84	256	348.002	136	9	11
REV3L	ENSG00000009413.15	18.9982	25.9992	0	17.0005	17.9992	13.9989	17.0021	14.0011	5.0002	133.99	9.0012	24.0004	26.0002	53	112.006	322.032	392.972	276.982	2.0002	8.0006
TENM1	ENSG00000009694.13	1	4	0	0	0	7	2	2	1	6	4	2	17	21	56	111	181	39	0	0
PAX7	ENSG00000009709.12	0	3	0	0	0	2	0	0	0	0	0	0	0	1	1	0	1.9999	0	0	1
MASP2	ENSG00000009724.17	2	0	0	0	1	0	0	0	0	0	0	0	0	0	1	1	2	0	0	0
FAM76A	ENSG00000009780.15	7.0007	8	0	5	4	2	2.9999	0	0	17.9978	6	2	8.6495	9	17	29.9263	36.9538	33	0	0
TRAF3IP3	ENSG00000009790.15	0	2	1	3	4.0002	3	1	1	5	3	1.9999	26.9993	3	0	0	4	5	0	0	0
POMT2	ENSG00000009830.11	10	5	0	9	1	8.0001	4	4.9998	10.9999	12.9993	6	15	19.9993	15.9998	21.9993	96.9976	105.999	19	0	2.9999
VTA1	ENSG00000009844.16	3	10.0002	0	1	1	3	4	1	7	18	1	1	14	4	11	38	86.9989	12	0	1
MLXIPL	ENSG00000009950.16	2	3.0004	4	6.0005	2	4.0004	8.0002	5	1.9999	18.0003	10.0003	72.0004	106.003	89.0007	126.001	169.995	177.996	0	21.0021	3.9999
BAZ1B	ENSG00000009954.11	28	39	10	36	8	35	40.9996	30	26	133	32	38	108	53	107.999	342	459	368.003	0	5
RANBP9	ENSG00000010017.13	26	25	0	15	2	26	19	7	0	68	5	29	83	42	82	182	328	220	0	14
ETV7	ENSG00000010030.14	1.0001	0	0	1.9998	0	0	1.0002	1.0002	0	0	1.0001	0	1	0	1	1	8.0001	10.001	0	0
SPRTN	ENSG00000010072.16	2	4.9999	0	4	0	0	3	3	0	1	1	0	1	1	2	3	6	44	0	0
METTL13	ENSG00000010165.20	1	2	0	0	1	5.9999	3	2	3	32.003	0	4	2.9999	4	11.9998	14.9998	36.0006	6	0	1
DYRK4	ENSG00000010219.13	3	2	1	0	2	1	2	1	0	19.9991	0	5	4.9999	2	7.9998	11.7942	23.0012	3	0	1
ZNF207	ENSG00000010244.18	25.9076	33.9948	0.0018	34.4676	14.3744	24.7846	52.9324	17.1151	22.6102	144.276	17.1918	55.8244	64.2402	60.3948	78.9777	287.339	282.972	201.226	0.0054	8.478
UQCRC1	ENSG00000010256.11	9.0005	12	0	15.9999	6	6	8.9997	10	8.0006	97.002	6.9998	5.0002	70.9986	37.9996	74.998	290.009	556	257.005	8	9
STARD3NL	ENSG00000010270.13	0	2.9999	0	1	0	1.0001	4	2.9998	1	6.9999	1.9998	2.9998	3.0001	3.0001	6	16.9997	28.9985	36.9984	0	1
CD9	ENSG00000010278.14	5.9989	9.9998	0	5	1	6.0002	26.0003	3.0002	2	20.0016	14.0009	9.999	3.0003	0	0	67.9955	69.0016	78.9997	0	1
HHATL	ENSG00000010282.15	0	15.0002	0	0.9999	1.9975	0	1	0.9999	1.0025	14.9995	8	7.9995	20.9836	2	9.0008	143.994	76.0008	29	0	1
NCAPD2	ENSG00000010292.13	7.9999	11.0003	0	23.0005	10	21.9999	10	6	6.9999	50.9988	12.0005	13.9999	34.0003	16	35.9991	86	120.999	88	1	4
IFFO1	ENSG00000010295.19	8.9999	19.9998	0	48.0037	3	12	7.9998	17.001	4.998	58.0024	7	38.0026	26.0024	35.0015	48.9998	160.995	160.994	71.9973	0	2
GIPR	ENSG00000010310.9	3	0	0	1	0	0	0	1	1	0	0	0.9999	1	0	0	2.9999	0	0	0	0
PHF7	ENSG00000010318.21	0	11.0006	0	1	2	1	1	2	3	17.0014	0	2.9998	4.9999	4.9997	4	15	23	3	0	0
SEMA3G	ENSG00000010319.7	63.0001	96	1	26	20	13	40	43	19	146	8	0	3	0	1	17	18	281	0	5
NISCH	ENSG00000010322.16	54.0028	90.0013	28.0001	86.9986	41.0003	40.9999	68.0012	37.0002	24.0001	273.007	34.0017	61.0035	140.004	208.996	389.003	804.005	917.018	387	4	8.0004
STAB1	ENSG00000010327.10	109	254.003	119	403.002	119	77.002	600.997	699	52.9997	556.996	912	1768	1925	4	1	132	252.998	647	240.999	750
FUZ	ENSG00000010361.14	0	2	0	3	5.0005	0	2	0	0	0	2	3	1	5.0002	10.9997	29.9992	27.9987	3	1.0001	1.9999
SLC6A13	ENSG00000010379.16	1	17.9999	0	2	2	14.9998	0	0	1	1	1	3	5.9999	2	2	20.0004	44.9998	4	0	0
IDS	ENSG00000010404.18	12.9663	24.039	0	4.4056	1.8962	4.3419	16.4736	9.8129	4.994	94.4466	17.7787	15.2922	76.7084	38.7441	67.6333	372.553	713.092	135.834	8.0303	22.5182
PRSS3	ENSG00000010438.16	3	3	0	1	0	2	4	6.9794	0	13.0013	0	1	4	0	3.0003	8	17.9997	6.0003	0	0
ZNF200	ENSG00000010539.11	2	0	0	2	0	1	0	7	0	3	0	3	2	0	8	12.0004	6.9999	35.0004	0	0
CD4	ENSG00000010610.10	2	0	0	2	2	0	0	0	0	2.9999	9	12.9999	9	0	0	6.0001	10.0003	2	7.0006	1.0001
LRRC23	ENSG00000010626.15	2	6.0001	0	12.0012	2.0001	6.0004	1	0	3	9.8734	6.0006	9.0017	10.0004	5.9996	9.0007	29.5703	23.4857	0	6.0006	1.0001
BTK	ENSG00000010671.15	0	2	2	0	2	1	1.9999	0	0	6.9998	2.0001	29	28.0016	0	0	8.0004	1	0	0	1
HFE	ENSG00000010704.18	0	0	0	2.9998	0	1	0	0	1	3	0	0	2.0002	1	1.0001	0	1.0002	8	0	0
SCMH1	ENSG00000010803.16	6.9993	17.0013	0	2	3	2.0001	19.9996	5.0004	1	11.0006	1	11.9998	21.0023	25.0019	26.9997	86.9953	108.004	36.0029	0	0.9999
FYN	ENSG00000010810.17	42.0007	50.9991	0	20.0009	17.0001	35.9995	40.0006	56.9993	30.0017	158.99	24.9967	15.0004	54.9986	33.0013	108.999	391.999	651.081	237.032	15.0017	3
HIVEP2	ENSG00000010818.10	15	19	0	7.9992	2.9999	6.9993	3	14	0	33	10.9994	0	35.9981	16.0012	60.9957	103.002	341	129	0	2.0002
FMO1	ENSG00000010932.17	3	1.9999	0	0	0.9998	0	1	0	0	1	0	2	4	0	4	4	7	24	0	0
ELOA	ENSG00000011007.12	6.9994	13	5.0005	4	1	2	7.9993	4.9995	0	35.997	2	12.9993	17.9985	10.0004	17.9982	37.0006	54	205	0	3.9996
LYPLA2	ENSG00000011009.11	3	10.9993	1.9987	3.9661	0	3.6811	3.9718	12.9947	1.9999	12.9996	1	5.9923	9.2254	2.9448	9.4611	23.9994	23.0009	7.9992	0	0
CLCN6	ENSG00000011021.23	15	29.0015	0	21.0019	9	20.0006	35.9993	14.999	4.9999	68.9998	25.9994	45.9985	69.993	52.9997	79.9964	230.99	342.022	55.0045	3.9998	16.999
MRC2	ENSG00000011028.14	5	24	0	3	6.9999	4	8	0	1	34.0012	4	65	115	3	2	45.0019	82	0	7	0
NME1-NME2	ENSG00000011052.21	4.6865	6.7581	0	1.6757	0.0039	1.9888	1.7542	1.0001	0	0.0812	4.891	1	6.6469	3.0049	18.9843	78.4424	187.636	39.5828	0.018	4.9249
SLC6A7	ENSG00000011083.9	1	7	0	6.9998	2	0	3	3	0	21	2	18	30	63	121	208	308	15	0	0
TSPAN9	ENSG00000011105.14	30	26.002	0	12	3	5	10.9995	18	2	39.9995	6	0	2.0001	5	0	20	38.0004	58.0015	0	3
BTBD7	ENSG00000011114.15	2	9.0003	0	8	4.9998	4	9.9999	7.0005	1	20.9999	12	12	13	4.9999	16.0001	65.0021	43	98	1	0
APBA3	ENSG00000011132.12	5	8	0	6	1	0	2	0	0	13	0	2	2	7.9999	8	21	18.0004	11	6	0
MKS1	ENSG00000011143.16	0	6	0	11.9998	8	7.0004	4.9997	4.9996	4	13	7.0007	5	9.9993	13.001	23.0013	61.9992	50.9982	38.0013	0	0
ABHD5	ENSG00000011198.10	6.0004	3.0001	0	5	3.9999	2.9999	1	4.0001	1	16.0006	2	2	3.0002	5.0001	2	9.9996	28.9999	30.0012	1	0
ANOS1	ENSG00000011201.12	1	2	0	1	0	3	1	1	1	11	0	4.9375	18	0	3	17.5333	61	0	0	0
AKAP8L	ENSG00000011243.18	29.0002	80.9985	8	41.9996	18.0001	28.0002	55.0056	40.9991	30.0007	206.999	26.0021	60.9958	99.0033	257.999	450.025	660.011	867.986	231.012	0	8.9999
MBTD1	ENSG00000011258.16	2	10.0004	0	8	4	3.0001	8	4	0	54	9.9994	17	15.0008	20.0008	20.0004	62.9983	107	57	0	0
UTP18	ENSG00000011260.14	5	10	1	5	5.9996	8.9996	4.0001	3.9998	5	28	4	7	35.9997	26	24	72	100.998	25.0007	1	1
RNF216	ENSG00000011275.18	6.9999	53.9989	7	32.9991	10	10	34.9996	33	8	185.713	21.0009	28.9996	90.0002	40.0261	57	194.91	255.931	167	1	8.9999
TTC19	ENSG00000011295.16	9.9995	31.0012	5	8	7.9999	8	21.0009	12.9999	3	50.9992	1	16.9987	14.9999	17.9992	57.9999	122.003	196.995	169.985	17	5
PTBP1	ENSG00000011304.20	33.9987	103.999	2	25.9982	23.0005	23.9998	115.997	66.9988	36.0006	194.006	45.003	13.0014	38.9988	32.9987	54.9985	142.995	150.997	280.016	99.9996	14.0002
DPF1	ENSG00000011332.19	3	5	0	5	0	5.999	2	4	1	15.0007	0	1	23.0008	31.9976	60.9951	123.008	291.028	50.9911	0	1
SYT7	ENSG00000011347.9	22.9987	24.0002	2	5.0004	8.0006	7	6.9999	8	1.9997	58.9916	4	8.0002	46.9939	149.01	255.011	433.979	650.013	31.9985	10.9998	0
LARS2	ENSG00000011376.12	7.0003	8.0001	0	5.9995	1.9998	6.9999	6	10.0002	1	30.9967	6.0002	6.9995	20.0005	8.0001	45.005	50.002	60.9997	51.9968	3.9992	2
PIK3C2A	ENSG00000011405.13	89	163	3	94.0001	40	77	131	79	90.9999	397	43	34	70	52	113	402	421	567	1	21
PLAUR	ENSG00000011422.12	46.0038	9	0	5.0001	4	4	2.9999	52.9984	2	28.9991	12.0009	22.0015	48.9993	5.9998	4	7	26.9992	4	0	43.9997
ANLN	ENSG00000011426.11	1.9999	8.0006	0	0	0	1.9999	0	6	1	58.9986	1.9999	12	7	2	5.9999	124.999	149.004	114	1.0001	0
WIZ	ENSG00000011451.19	6.9995	17.9996	0	5	1	10.0002	6.9994	4.0001	0	19.0002	5	8.0008	10.9996	3.9999	9	34.0001	75.0002	25.9996	0	2
RABGAP1	ENSG00000011454.17	20.9999	43.0005	4	17	20.9998	28.9999	38	9.9998	18.0003	143.003	32	46.9999	105.998	125	145	503	657.74	207	31.0021	3
DCN	ENSG00000011465.17	3.9999	4.0002	0	0.9999	1	0	3.0001	0	4.0004	9	0	7.9997	10.9994	0	5.0001	37.9987	75.0011	74	0	1
QPCTL	ENSG00000011478.12	0	2	0	0	2	0	0	1	0	1	1.9998	1	0	2	2	15.9995	15.9998	10	0	2
PPP5C	ENSG00000011485.15	13.9998	28.9997	5.0004	16.9991	10.9999	14	23.9998	8.9994	19	136.684	10.9998	13.0009	43.002	51.9843	102.671	237.931	365.929	192	8	2
CEP68	ENSG00000011523.14	7	14	0	10	2	5	5	6	0	54	1	1	11	13	5	50	64	63	0	1
MAP4K3	ENSG00000011566.15	18.0001	51.9989	0	46.001	13.9999	28.9997	18.0011	21.9984	11	130.995	26.9991	15.9997	54.9993	73.998	159.995	307.982	422.025	267.003	2	16
ZBTB32	ENSG00000011590.14	0	1	0	2	0	0	1	0	0	0	0	0	0	0	2	2	0	0	0	0
TYROBP	ENSG00000011600.11	0	0	1	1.9996	0	0	0	0	0.9999	0.9999	0.9999	6.0002	19.0011	1	1	4	6	0	4.0008	4.9997
TMEM159	ENSG00000011638.10	0	0	0	2	0	3	0	1	1	0	5.9998	0	1	2	1.0001	2	4	0	0	2
GABRA3	ENSG00000011677.13	1	5	0	0	2	0	1	0	1	0	0	1	2	2	6	31	96	6	0	0
BRCA1	ENSG00000012048.22	0	1	1	2	1	6.9999	0	0	0	3	0	8.0003	1	1.9999	2.0002	12.0006	9.9993	4	0	0
ERCC1	ENSG00000012061.15	5.9994	11.9991	1	15.9987	5.0001	22.9994	3.0001	20	13.9989	50.999	5.0008	37.9989	50.0017	36.9994	58.0012	130.002	149.006	161.988	7.0013	6.9997
CD22	ENSG00000012124.17	3	5.0007	1.0003	2.9999	0	1	0	1	3	10.0004	7.9992	3.9999	9	3	1	91.0061	53.0033	57.0034	0	0
SEMA3B	ENSG00000012171.20	42.9978	27.999	3.0007	15.0014	7	16.9998	64.0047	17.0011	12.0003	160.006	13.0011	26.9988	39.9972	1	3.9997	338.001	199.003	79.0026	1	4.999
MBTPS2	ENSG00000012174.12	1	3	0	1	1	1	2	1	0	5	0	3	5	2	8	15	33.9981	22	4	1
PRICKLE3	ENSG00000012211.13	5.0005	0	0	3.0002	0	0	1	6.0001	0	17	2	3	8.0008	0	0	0	2	0	0	0
LTF	ENSG00000012223.13	0	2	0	6	3	2	2	1	0	1	0	1	0	2	0	4.9999	2	13.0008	0	3
EXTL3	ENSG00000012232.9	1	6	1	6	2	1	0	0	1	6	0.9999	8	14	10.0002	19.0003	34.9992	149	34	0	0
NR1H4	ENSG00000012504.15	0.9999	1.9998	0	0	0	0	0	1	0	0	0	0	0	1	2	1	0	0	0	0
ELOVL5	ENSG00000012660.14	11.9999	18	0	3	2	13.9998	3.0002	10.9998	5	19.9994	1	6.0001	10.9995	1.9999	3	39	88.0031	8	1.9999	0
ALOX5	ENSG00000012779.11	23.9994	6	1	12	1	12	20	9.0002	5.9998	24	26.9986	108.002	171.008	7	0	17	33	11.0011	17	3
KDM5D	ENSG00000012817.15	54.999	89.997	3.0001	31.0008	36.9999	44.0011	56	57.0011	17.9994	258.01	34.002	117.998	123.006	165.995	279.166	675.84	654.504	0	16.0007	6.0002
CALCOCO1	ENSG00000012822.16	27.0012	91.0009	4	62.0011	29.001	49.9997	57.0033	41.001	16.001	257.003	29.0014	51.0005	89.9995	177.996	323.998	753.996	802.006	735.025	29	18.0001
UBR7	ENSG00000012963.15	3	11.9928	0	3.979	0	0.0375	7.9657	2	0.9735	16.0001	0	8.9737	6	2.4356	10.7415	46.7131	82.9104	97.9315	0	1
MAP4K5	ENSG00000012983.11	26	40.9983	4	21.9999	6	27.9999	25	15	29	143	30	48.0006	66	94.0031	205.003	577.998	518.992	199	0	5
EHD3	ENSG00000013016.16	11	10	0	4	2	1	5	0	1	11	0	7	14	9	25	81	164	38	0	1
PSMC4	ENSG00000013275.8	7.0001	18.0006	0	13.9996	8	15.9984	12.9991	17.0005	5.9994	53	17	21.0004	87.0009	11.9994	51.0029	138.994	265.994	63.0043	0	7.0001
MAN2B2	ENSG00000013288.9	7	13	0	19	5	13	7	11	1	54	14	22	38	30	25	144	132	158	7	3
SLC7A14	ENSG00000013293.6	0	1	0	5	2	2	1	1	0	7	0	1	2	6	6	16	54	0	0	1
CLDN11	ENSG00000013297.11	1	1	3.9944	0	4.4942	0	2.9492	1.9524	1.9979	15	0	7.9927	1.8888	1	1	33.1932	24.3688	0	8	0
SLC25A39	ENSG00000013306.16	9.9996	6.9995	0	5	1	2.9999	11.001	19.0002	3.0003	29.001	5.9997	8.9998	12.0001	20.9986	29.0002	41.9985	107.997	13	2.9997	1
MVP	ENSG00000013364.19	38	62	5.0002	20.9993	13.0004	50.9398	54.9995	37.0007	7	132	27.0001	6.9999	36.0004	7	14	64.0003	62.0004	206.005	9.0004	8
NUB1	ENSG00000013374.16	7.9998	30.0026	1	18.9993	9.9998	11.9991	19.9997	4.9995	7	82.9953	13	15.0008	11.9997	8.9999	20.9993	111.995	96.0025	168.984	1	1
PGM3	ENSG00000013375.16	0	23.9991	0	3	2	3.9998	5.0006	1	0	10.9999	1	10.0015	4.9997	12.9992	14.9992	55.0032	57.9973	33	0	0
RWDD2A	ENSG00000013392.8	0	0	0	0	0	0	0	1	0	9	0	0	0	0	2	2	1	10	0	0
CLK1	ENSG00000013441.16	69.0023	110.998	1	51.0055	30.0003	54.0024	72.0021	55.0012	26.0011	318.018	40.0001	96.006	87.9963	108.999	152.007	630.985	407.001	673.032	24.0024	15.0012
POLR3B	ENSG00000013503.10	3	17	0	8	0	4	4	11	7	11.0005	7	18	13	17	39	81	107	52	2	1
ANGEL1	ENSG00000013523.10	9	33	0	13	9.9997	12	13	16	8	52	5	27.9997	27	28	30	109.003	130.998	86	4	0
RNF14	ENSG00000013561.18	3	8.0003	0	9.0007	1	3.9997	12.0002	7.0001	10.9119	56.9987	7.0001	19.0002	9.9999	12.0013	19.9985	104.003	144.003	112.988	0	1
DNASE1L1	ENSG00000013563.14	3	3	0	6.9999	1	4.9992	12.0006	4	0	16	1	5.9994	1	1	0	11.9987	22.9993	33	0	1.0001
DDX11	ENSG00000013573.17	6.375	6.6135	1.0001	32.4599	16.1822	26.8761	22.9941	10.542	5.8162	11.2507	30.7043	19.3839	34.1961	11.3797	20.3735	60.544	59.945	9.7526	1.6753	0.0826
HEBP1	ENSG00000013583.10	0	0	0	0	0	0	4	0	0	2	0	2	1.9999	1	6	9	25	4	0	1
GPRC5A	ENSG00000013588.8	0	2	0	0	2	0	1	2	4	2	0	0	0	0	0	0	1	0	0	0
MAMLD1	ENSG00000013619.14	0.9999	6	0	0	1	2	0	1	1	2.0001	1	0	0	4.9999	13.0012	11	15.0007	20.9999	0	0
CD6	ENSG00000013725.14	0	0	0	1	0	1	0	0	0	0	0	0	1	0	1	1	3	2	0	0
TACC3	ENSG00000013810.19	1	6.9995	0	7.9999	0	2	0	1	6.0013	9	0	10	1	1	5	20.0018	7.9999	64.0005	14	1
UFL1	ENSG00000014123.10	6	11	0	2	6	5	18	9	4	53	5	21	26	18	46	132	120	307	0	0
POLA2	ENSG00000014138.9	4.6087	6.7766	5	6.4218	4.8553	12.967	9.9563	12.9521	4	36.6226	12.8702	20.9372	16.8739	4.914	5.5831	21.9306	21.3838	107.406	0	1
ZC3H3	ENSG00000014164.7	7	17	2	3	4	2	15	12	3	64	4	11	33	7	24	50	46	17	0	1
CAPN1	ENSG00000014216.15	19.0008	35.999	3	29.9987	9.9997	10.9998	38.0001	31.001	23.0001	82	15.0001	10.9999	38.0029	49.0036	73.0029	210.993	317.014	203.987	21	5.0001
ACPP	ENSG00000014257.16	0	0	0	0	0	0	1	4	0	0	0	7.0002	1	0	1	0	0	0	2	0
MDH1	ENSG00000014641.19	29.0013	38.9956	0	6.9995	4	3	9.9996	10.9994	6.9998	64.0013	5.9996	16.9993	62.0011	35.0009	54.9978	521	1140.05	163.992	1.0001	2.9998
SLC30A9	ENSG00000014824.14	10	21	2	10	6	19	15	11.9996	1	82	4	20.9997	30	33	61	155.996	309.01	176	2	2
MTMR11	ENSG00000014914.21	3.0003	1	0	9	5.9999	2.0001	4	2	1	40	5	2	1	8.9999	9	35.0003	21.9986	9.999	0	0
COX15	ENSG00000014919.12	4	0	0	1	0	0.0825	2.942	0	0	0.3945	0.0682	0.1328	0.2359	0.21	5.6215	6.6664	45.4083	0.711	0	0
CCDC88C	ENSG00000015133.19	10	85	9.9996	31.9184	24	41	40.0005	19	9	90	3	3	16	18	38	85	99.9997	474.997	0	4
YAF2	ENSG00000015153.14	11.001	8.9996	0	1.9998	1	6	1	2.9999	7	0	8.0016	2	9.9998	3.9997	23	32.0004	50.9994	40.9999	0	0
ZMYND11	ENSG00000015171.19	27.9957	28.0009	2	16.0013	13.9982	41.0045	42.9983	23.0008	16.9995	119.995	13.0006	36.9991	52.0018	63.9998	71.0001	248	398.004	160.995	0	11.0004
WAS	ENSG00000015285.10	0	3	0	3	0	1	4.9997	0	0	2	3	31.9997	56.0013	0.9999	2	8.9999	16.0007	0	0	12
DPEP1	ENSG00000015413.9	0	2	0	0	1	0	1	0	0	0	0	0	0	0	0	1	0	0	0	0
BID	ENSG00000015475.18	5.0001	4	0	1	0	1	4	0	0	2	1	0	7	5	8	16.9995	32.9961	22	0	1
MATR3	ENSG00000015479.19	14.032	49.9227	0.4978	29.0383	8.3672	23.2511	25.6686	22.6849	15.39	150.834	16.5646	39.243	79.5529	28.1331	103.86	312.033	504.077	137.471	7.3643	2.8155
NPC1L1	ENSG00000015520.14	1	0	0	3	2	3	0	0	0	1	0	5	1	3	0	1	4	0	0	0
XYLT2	ENSG00000015532.10	0	5	1.0001	8	2	9.0005	8	1	3.9996	4	6	5	5	5	7.9999	35	42.0002	25	4	3.0002
RGPD5	ENSG00000015568.13	1.4773	5.9716	2.1681	8.0069	3.8901	1.1117	6.646	3.9684	3.6897	8.9351	6.3727	7.326	10.2104	8.2889	18.4059	23.6985	35.107	23.7324	1.2483	3.4171
STMN4	ENSG00000015592.16	14	29.0008	0	2.9997	0	2.0001	0.9999	4.0001	1.9999	25.0006	7.0006	21	52.0027	38.9989	83	212	455.009	36.9963	0	1
NUDCD3	ENSG00000015676.18	17.0001	24.9993	0	17	2	9	15	16	11.0001	75	17	20	42.0005	35.9998	65.0011	262	450.998	249	2	6
ISL1	ENSG00000016082.15	0	0	1	0	0	0	0	0	0	0	10	0	0	0	0	0	0	0	0	0
CHDH	ENSG00000016391.11	2	3	0	5	1	2	1	1	2	6	2	3	9	4	4	31	57.0005	0	4	0
CLCA1	ENSG00000016490.15	1	0	0	0	3	0	0	0	0	3	1	1	0	0	2	0	1	16	0	0
CLCA4	ENSG00000016602.9	1	0	0	1	1	2	1	1	3	13	4	2	0	1	0	9	7	14	0	0
GLT8D1	ENSG00000016864.18	1	2	1	2	0	0	2.9999	1	1	13.0002	5	2	3.0001	15	14.9992	29.0015	47.9994	31.9974	0	1
ATP2C1	ENSG00000017260.19	21.0023	41.9996	0	30.0006	15.0011	25.0026	23.0013	18.0009	12.9985	99.9994	21.999	80.0074	107.014	103.003	178.993	419.995	585.969	429.952	0	6.0004
IGF1	ENSG00000017427.16	0	1	0	0	0	2	0	0	1	0	0	0	2	1	2	2.0001	2.9998	42.0032	0	4
SLC38A5	ENSG00000017483.15	75.9984	135.016	3.0004	114.996	37.0014	93.9992	63.9991	68.9982	46.9979	297.01	27	5.0001	6	4	6.9988	34.0018	67.9991	905.07	0	33.0017
RALBP1	ENSG00000017797.13	12.0002	23	5.0001	11	1	12	7.0001	10	1	46	3	7	8.9998	9	21	92	216	90	0	2
RUFY3	ENSG00000018189.13	87.0013	110.999	3	43.9997	15.0001	20.9995	92.0064	42	29	159	43.0024	50.0002	92.0019	90.0027	181.006	549.978	929.021	630.988	15.001	30
CNTN1	ENSG00000018236.15	23.9974	25.9998	1.0001	5.9997	2.0001	3.0003	16	10.9986	8	95.9942	9.0007	19.0019	85.9992	110.995	218.009	669.993	1226.05	352.028	16.9995	2
SLC11A1	ENSG00000018280.17	3	2	0	3	0	0	18.9991	16.9996	1.0001	33	57.0023	15.9992	258.996	0	1	4	43.9983	0	5	3.0003
WWTR1	ENSG00000018408.14	25.0002	72.9961	1	13.9995	24.0022	12.9995	53.9985	64.0006	8.9995	167	12	0	7.0002	2	0	30.0003	61	101	2	0.9999
AGPS	ENSG00000018510.16	5	11	4	14	3	12.8266	12	5.9999	1	56	9	20	16	30	47.9966	101	119	31	0	2
CXorf56	ENSG00000018610.14	1	1.962	0	2	3.9877	2.3572	4.9522	2	1	49.9035	0	13.9944	10	22.988	28.9983	78.9349	53.3751	23	0	0.0078
ATP1A2	ENSG00000018625.15	151.982	284.974	0.9999	53	28	111	44	33	8.9999	867.977	50.0006	150.013	576.964	14.9993	25.0001	2485	3594.85	1087.95	63	22.0012
TTC27	ENSG00000018699.13	7	9	0	8	5	5	10	9	6	15	4.9998	21	14.9999	10	22.0003	57.0005	51.0001	55.0023	3	4
ZNF582	ENSG00000018869.16	0	0	0	0	0.9999	1	1	1	0	2	0	0	2	4.0004	4	10.9991	7	0	0	0.9999
VSIG2	ENSG00000019102.12	0	2	0	1	0	0	4	6	0	10	2	0	0	0	0	1	0	16	0	0
PHLDB1	ENSG00000019144.19	139	126.001	12.0001	77.0041	53.9992	55.9999	211.006	183.993	87.9984	408.995	49.9986	123.002	149.001	34.9955	43.9984	1345.99	868.98	591.983	9	5.0001
MARCO	ENSG00000019169.10	0	0	2	11	0	3	4	2	0	0	0	13	14	0	0	6	3	0	0	21
CYP24A1	ENSG00000019186.10	0	0	0	1	0	0	0	0	0	4	0	1	0	0	0	1	1	0	0	1
PRDM11	ENSG00000019485.13	1	10	0	2	4	3	4	12	6	11.0004	0	0	14.0005	10	6	14.0001	38.998	0	0	1
SYT13	ENSG00000019505.8	7	1	0	7	1	2	1	1	0	28	0	3	23	12.9993	15	89	203	26	1	2
SNAI2	ENSG00000019549.13	0	0	0	1	0	0	0	0	0	0	0	0	0	0	0	0	0	30	0	0
CD74	ENSG00000019582.15	24.0006	25.9989	8	19.9999	5	19.0005	68.005	8.9996	8	54	40.0004	127.001	164.006	0	1.9999	45.9988	101.995	79.9975	38.9983	77.0037
HGF	ENSG00000019991.18	1	1	0	0	0	3	3	0	0	5	2	2.9999	23.0009	0	1	10	35	3	0	1
ZRANB1	ENSG00000019995.6	8	15.8552	0	2	3	7	7	9	0	26	3	4	23.1655	21	27	68.774	147.573	65	0	9
NCDN	ENSG00000020129.16	22	43.9993	3.0001	1	1	9.0004	5	5	9	117	4.9999	15.9999	55	45.0012	69	348.009	779.977	63	5	4.9998
ADGRA2	ENSG00000020181.18	14.0001	29	2	35	6	15	30	9	3	63	4	2	4	13	29.9996	67.0005	81	309.995	0	1
ZFP64	ENSG00000020256.20	1	3.9999	0	1	1.0001	1	0	4	1	6	0	2.0001	0.9999	5.9999	12.9998	18	31.0001	21	0	0
MNAT1	ENSG00000020426.11	2.9999	8	0	5	1	10	8.0002	11.9995	1	50.0022	2	12.0003	14.9991	47.002	86.0032	117.889	168.005	74	0	1
SAMD4A	ENSG00000020577.13	7.0001	11.0002	2	9	3	2	45.0028	20.9992	10	29.9995	1	14.9994	27.0001	4	10.0001	59.9954	93.9983	100.004	0	2
RUNX3	ENSG00000020633.18	5.0004	0	0	0	0	1	0	0	0	0	0	1	1	0	0	1	3	0	0	0
MRE11	ENSG00000020922.12	10	25.0007	4	12.0001	3.9997	10	10.0003	12.999	2	41.9999	1.9998	31.9602	46.9995	36.0019	60.0054	143.991	105.992	264.009	0	2.9997
PLEKHB1	ENSG00000021300.14	2	14.0014	0.9998	2	5.999	3.9996	7.9995	2.9997	6.0008	61.9964	9.0005	16.0013	13	1	1	227.014	200.001	25	0	0
SERPINB1	ENSG00000021355.13	21.0009	18	0	16.9998	0	2	10	5	3	56	1	7	16.0005	0	4	20.0002	32.0005	92.0039	0	0
CYP3A43	ENSG00000021461.16	0	0	0	1	1	0	0	0	0	0	0	1	1	0	0	1	2.9999	0	0	0
SLC7A9	ENSG00000021488.13	0	0	0	2	2.0001	0.9999	0	0.9999	0	0	0	1	0	0	1	1.0001	2	0	0	0
SPAST	ENSG00000021574.12	0.9999	5	0	1	1	2.9996	4.9999	8.0008	7	18.0003	4.0006	3	10.0002	17.9997	17	41.9994	91.9975	62.0004	0	2.9999
NRXN3	ENSG00000021645.18	27.0012	38.0049	4.9997	5	5.0003	6	8	10.001	5.9998	73.9993	1.9999	32.9998	82.0004	220.001	505	756.957	1204	120.998	1.0001	3.9997
OSBPL5	ENSG00000021762.20	42.9997	38.9965	5.0005	35.9995	20	13	55.0003	57.9988	29.0012	104.007	15.9988	8.0006	49.0007	43.0007	168	222.012	389.01	194.996	3.9996	4
AQR	ENSG00000021776.11	29.9995	31	0	17.0002	13	15	22	29	5	128	18	37	34	37	88.9986	210.999	253.999	232.999	3	8
CPS1	ENSG00000021826.16	1	3	0	1	0	1	5	0	2	2.9999	0	2.9997	3.9999	4.9998	6.9998	35.9976	25	0	0	1
C8B	ENSG00000021852.13	1	1.0001	0	0	0	2	1	0	1	2	0	1	3	1	1	0.9999	2	0	0	0
FHL1	ENSG00000022267.19	3.9999	5.9996	1.0004	2.9995	0	1.9997	7.0001	6.0005	2	29.0017	4.9995	2	22.0003	66.0042	103.996	197.008	310.002	33.9967	1.0001	1
RTF2	ENSG00000022277.12	18.0001	24.9999	1	5	10	1	20	7	5	39.0018	4	18	20.999	16.0012	12.0005	118	185.01	123.007	7	2
GABRA1	ENSG00000022355.18	12.9999	12.9997	0	2.0001	1	1.9998	9.0001	5.0001	0	45.0017	5.9999	7	29	56.0067	84.9949	322.998	608.022	149.998	4	4.9999
NLRP2	ENSG00000022556.16	0	0	0	2	2.0002	0	0	0	0	0	0	1	3.9986	1.0001	10	6	18.0011	11.0011	0	0
SLC45A4	ENSG00000022567.9	10	2	0	5	0	0	1	1	0	1	0	3	5.0001	1	5.0001	32.9997	38	35	0	0
RNF10	ENSG00000022840.16	32.0001	58.0004	0	29.0003	10	21.9996	17.0003	20.0009	18.9998	149	14	25.9995	73	37.0004	115.999	234	429.001	131.001	9	12.9997
ZNF839	ENSG00000022976.15	2.0006	5.9999	1	5.0005	2	2.0001	3	2	0	13.0005	0	2	2	7.9987	5.9998	21.0006	53.001	21	8	0
ZDHHC6	ENSG00000023041.11	9	6.0001	1	8.9998	5	6	13	5	0	40.0007	9	27.9998	15	23	29.0009	46.0009	71.9941	143.998	1	3
GRAMD1B	ENSG00000023171.18	22	19.0014	1	4.9996	3.9995	7.9997	3.9999	2.9994	3.0002	80.999	6.9999	29	74.0026	83.9965	181.995	391.989	592.015	58.9966	0	5.0005
RNH1	ENSG00000023191.17	10.9991	3.9996	1	14.9988	2	13.0006	13	5.0004	0.9998	57.9957	12.0024	13	35.0022	5	11.001	132.002	123.997	80.0018	0	10.9996
NDUFS1	ENSG00000023228.14	12	49.9936	4	20.9981	9.9998	34.0028	37	31.9999	11	132.002	14.9985	44.0034	80.0001	57.9988	134	419.034	741.057	375.997	26.0005	1
RB1CC1	ENSG00000023287.13	21	51.9996	4	6.9999	6	21.9997	13.0006	23.9994	14.0001	97	14.9999	19.9998	27	26	93.0008	210.998	425	192.001	19	2.9999
ERP44	ENSG00000023318.8	4	14	4	1	6	6	6	10	2	44	0	7	14.5141	22	29	106	127	236	1	3
ALAS1	ENSG00000023330.15	16	14	0	10	9	13.0007	23.9988	15.0001	2	61.0033	12.001	12.0005	53.9997	8.0006	17.9999	68.9989	135	158	0	5
BIRC3	ENSG00000023445.14	3	12	0	0	2	1	0	1	1	2	1	0	3	0	0	1	4	27	3	0
AKAP11	ENSG00000023516.9	4	20	0	17	4	9	8	10	3	64	5	18	26	28	94	256	465	346	3	4
GLRX2	ENSG00000023572.9	1	0	0	0	1	4	5	0	0	0	0	1	1	3	1	11	9	0	0	2
SNAPC1	ENSG00000023608.5	1.3143	6	0	2	0	1	4	0	0	2.6248	1	1	2.466	2	0	16.442	35.9344	19.4634	0	1.3136
DERA	ENSG00000023697.13	6.9995	4.9997	0	2.9999	2.0001	2.0001	1.0001	2	0	9.0001	1	6.9997	6	1	3	9.0004	19.999	59.0082	1	0.9999
STRAP	ENSG00000023734.11	12	12	0	8	1	5	6.0001	5	7.0001	20	17	3.0001	25.9987	4	12	91	186	27	3	0.0201
ABCC2	ENSG00000023839.12	9	8.0004	4	2	8	6	5	3	0	13.9998	4	12	9	3.9999	2	6	8	5	0	2
DEF6	ENSG00000023892.11	8	11	0	16	4	8	10	1	1	8	18	65	164	1	2	21	41	36	31	18
PLEKHO1	ENSG00000023902.14	5	6	0	2	0	0	3	4	1	7	3	18	26	3	9.0003	42	90	2	0	5
GCLM	ENSG00000023909.10	5	1	1	5	5	5	4	2	1	5	1	2	9	3	9	11.0006	26.9987	0	4	0
UBR2	ENSG00000024048.10	24	107.004	3	53.9987	29	38	91	42.0014	33	158	29	70.9984	75	132	266.994	548	636	935.029	12.0006	10
EHD2	ENSG00000024422.12	6	9.9999	0	8	3.9999	7	19	10	17	44	1	0	1	2	0	21	27.9997	110	0	0
DEPDC1	ENSG00000024526.17	0	2	0	0	1	0	3.3336	0	7	0	0	1	0.875	1.7692	5.8035	3.0002	1.6666	0	0	0
CCDC28A	ENSG00000024862.17	0	1	0	1.9998	1	1	0	0	1	8	0	0	0.9999	13	36.0036	37	93	34.0034	0	0
RRAGD	ENSG00000025039.15	1	0	0	1	0	0	1	1	0	1	1	1	1	6	2	34.9998	74	28	0	0
HSF2	ENSG00000025156.13	1	5	0	0	0	3	1	2	0	24	1.9265	10	11	12	26	53	80	5	0	5
PHF20	ENSG00000025293.17	13.9999	10.9999	3	10.9999	9.0003	16.0001	10.0003	17.9994	4	48.0009	18.9997	22.0006	67.0004	18.9998	29.9994	154.999	179.999	185.001	4	7
HSD17B6	ENSG00000025423.11	0	0	0	4.9995	0	0	1	0	0	4	0	0	1.0001	0	0	0	0	0	0	0
NR1H3	ENSG00000025434.19	5	0.9999	0	3	1.0001	10.9988	2.0002	0	0	9.0028	8	6.0008	4.9998	0	0	4.0003	11.9993	29	0	0
TYMP	ENSG00000025708.14	9.9924	86.0043	0	10.9978	19.9981	8.0016	13.0029	6.9994	0	12.0006	18.0002	9.9995	68.002	0	0	4.0002	16.9992	27.9984	0	3.0002
NCAPH2	ENSG00000025770.19	8	15.9992	0	4.9998	0.9999	4.9998	12.0002	10.1731	4.9997	58	3	10.999	63.9967	29.9998	65.0034	132.998	186.997	61.999	1	3.0001
TOMM34	ENSG00000025772.8	3	5	0	4	2	2	1	2	1	8	3	2	14	2	2	25	65	0	0	2
SEC63	ENSG00000025796.14	2.2407	25.0553	0	11	8.6175	12.46	9.8836	3.0208	4.0105	72.4227	6	13.842	25.6044	22.7555	63.2166	144.758	235.723	250.843	0	3
KPNA6	ENSG00000025800.14	19.0085	30	6.0001	11	17	10.9998	18	9.9999	2	47	20	12	29	23	62	125.999	213.998	67	7	7.0001
VIM	ENSG00000026025.16	32	43	4	61.9965	14.9997	70.001	103	50.0022	16.0013	242	46.0006	10.0004	20.9986	1	1.9998	195.996	239.012	318.982	1	6.9998
RTEL1-TNFRSF6B	ENSG00000026036.22	2.9573	8.1264	0	28.1863	4.2157	20.9119	37.6792	32.8929	0.2236	91.4117	33.5445	17.2988	49.7559	36.1842	139.682	254.832	211.167	22.5846	14.7967	0.0228
FAS	ENSG00000026103.22	0	5.0001	0	2.0001	2.0001	5.0015	3.9996	6.9994	0	20.9921	3.9997	7.0003	6.0006	2.0004	2.0001	20.9989	18.0009	0	0	0
RNASET2	ENSG00000026297.15	0	1	0	1	0	2	7.6512	4.0002	0	8.6735	10.9564	74.4323	71.7344	13.9999	7.5219	26.8601	40.7859	0	32.0553	6.1312
CD44	ENSG00000026508.18	0	5.9994	0	0	2	0.9999	5.0004	1	1	5	0	2.9997	15.001	0	0	2.9998	16.0003	0	0	0
KCNG1	ENSG00000026559.14	0	7	0	1	1	0	0	0	0	1	1	0	2	0	2	4	18.0002	0	2	0
AGPAT4	ENSG00000026652.15	6.0002	4	1	6	3	9.0003	7	10	2	13.0002	11	2	5	6.0003	38.9988	98.0011	128	34	6	2
SLAMF7	ENSG00000026751.17	0	0	0	1	2	0	0	1	0	2	1	0	1	1	0	0	1	0	0	0
BTN3A1	ENSG00000026950.17	1	18.4063	0	13.205	13.0003	9	14.0003	2	0	6.9998	0	11.5114	5	4	1.9998	10.9992	5	65.4781	0	2.0002
MIPEP	ENSG00000027001.10	0	1	2	1	0	6	1	0	1	12	2	16	2	9	11	46	35	49	0	0
PRKCH	ENSG00000027075.15	50.6813	134.04	3.0004	62.3	28.001	31.3477	62.0003	70.9984	21.0031	160.437	39.9989	10.0004	47.9987	0	0	32.6985	32.895	452.016	3	12.9969
INSRR	ENSG00000027644.5	0	0	0	1	0	0	0	0	0	0	0	0	1	1	1	22	1	0	1	1
IFNGR1	ENSG00000027697.14	35	30.0001	0	17.0007	8.0001	17.9997	147.007	21	39.0024	157.999	26.9982	69.0021	29.9992	3	23	51.9999	85.9953	550.964	2	6.9998
B4GALT7	ENSG00000027847.14	0	0	0	1	0	1	3	0	0	6	0	1	1	3	4	11	21.0002	0	0	4
SH2D2A	ENSG00000027869.11	3	1	0	0	0	0	0	0	0	0	0	1	1	1	0	0	1	0	0	0
VRK2	ENSG00000028116.17	5.0002	5.9994	1	4.9999	4	4.9999	21.0003	12.0006	1	41.9997	2	13.0001	8	0	2	17.0007	16.998	10	0	2
TNFRSF1B	ENSG00000028137.19	17	34.9994	6	7	7	6	26	20	3	55	18.0006	21	27	0	0	4	20.9998	25.999	0	36
VEZT	ENSG00000028203.18	15.9992	18.9989	3	27.0048	12.0003	16.9991	21.0012	8.0008	4.0002	63.9989	17.0001	15.9993	22.9994	88.9995	121.001	219.99	232.98	274.976	0	2.9998
POU2F2	ENSG00000028277.21	0	1	0	2.9999	0	2.0001	3	0.9999	1	10.0008	4.0004	22.0009	94.0004	24.9989	26.0001	78.0005	55.0005	0	17	2
BRD9	ENSG00000028310.18	19.9998	30.0006	3.0001	43.3603	11.0002	15.0001	29.8117	24.0002	12	98.548	20.3777	26.6984	91.0341	49.2823	79.4642	234.026	217.754	175.261	5.0071	3.9997
SNX1	ENSG00000028528.15	19.0005	33.0011	1	20.9999	1	14.9992	27.0014	15	8	68.9998	11	49.9965	81.0011	19.9999	46.0002	123.003	163.996	99.0038	0	10.0004
TBPL1	ENSG00000028839.10	1.9999	3	0	0	0	0	0	0	0	12	1	5.9996	3	5	14	27	42.9991	0	0	0
ARNTL2	ENSG00000029153.14	0	7	1	1.9999	2	1	7.0001	2	0.9999	10.9989	3	0	9.9994	19.9994	29.0024	46.0015	70.9972	67.9947	0	0
BCLAF1	ENSG00000029363.17	55.1216	168.375	9.9998	42.7937	25.1901	39.6437	60.3763	53.3423	44.909	194.393	27.9274	62.4305	137.885	76.8275	137.173	399.228	419.948	396.297	19	15.7041
SLC39A9	ENSG00000029364.12	1	8	0	2	1	0	2.9999	3	1	6.9998	6	2.0001	7.9997	2	6	19.0001	31.0016	9	14.0014	3.0001
ANK1	ENSG00000029534.20	2.9998	3.9998	0	10.9998	6.0002	8	6.0003	2.9998	0	10	0.9999	9	14.0003	30.0003	19.9996	170.997	260	0	6	1
IBSP	ENSG00000029559.7	4	0	0	0	2	6	3	1	1	0	0	0	3	1	1	4	0	0	0	0
TFB1M	ENSG00000029639.11	1	1	0	1	0	7	7	0	1	3	0	4	11	6.037	3	16.1669	23.6084	48	1	0
RABEP1	ENSG00000029725.17	22	52.9995	1	14	15.0007	13.9995	42	24	15	165.988	17	57.001	92	88.9947	161	436	742.05	335	1	11.9993
HMGB3	ENSG00000029993.15	0.9803	0	0	0	0	0	0	1	0	2	0	0	1.0001	0	2.9997	5	23.9999	16	0	0
NUP160	ENSG00000030066.13	12.0003	19.0002	6.0003	22	10	21	29.9982	33.0009	8	79.0027	19.0002	37.0003	21.9994	25.9998	40.0015	154.999	131.998	127.999	18	3
BAK1	ENSG00000030110.13	5	3	0	2	4.9928	6.3795	0	0	0	2.6786	0	6.6332	11.0011	3.5698	8.6	20.104	27.4345	22	0	0
MUSK	ENSG00000030304.14	1	4.0001	1	4	7.0001	0	2	1	2	2.0002	1	4	3	2.0001	2	0	8.0004	0	0	0
IKZF2	ENSG00000030419.16	2	1	0	1.9999	1	0.9999	1	3	3.9999	9	0	1.9999	40.0014	0	5.0003	33.9983	14.001	25.0004	0	0
GRN	ENSG00000030582.18	8.0003	24.0006	5.0014	20.9999	9.9996	11.0002	33.9982	7.9998	1.9999	50.0016	21.9997	46.0008	29.9991	14.9993	20.0002	51.9984	105.997	170	12.0012	9.0004
FAM13B	ENSG00000031003.10	40.0033	48.9965	0	18.0008	16.0011	10.0001	16	33.0023	12.9999	116.999	14	40	88.0058	75	137	251.998	413.003	155.002	11	11
ARHGAP31	ENSG00000031081.11	38	44	3	11	14	21	48	29	8	99	15	2	18	1	0	32	83	179	0	3
CENPQ	ENSG00000031691.7	0	0	4	1	1	1	0	0	0	0	0	2	1	0	2	8	3	0	0	1
SARS	ENSG00000031698.13	40	101.003	0.9999	27	32	15	33	27.0011	20	97	12	23	68	63.9977	164	337.015	755	236	4	8.9994
RANBP3	ENSG00000031823.14	12.0008	47.0002	1	20.999	4.0001	16.0006	22.0023	10.0002	8.0001	48.0017	17.0014	18.0005	85.9996	16.9989	42.0009	168.995	231.997	144.017	8	6.9996
ARID4A	ENSG00000032219.19	5.9998	25.999	0	16.0001	10.0002	7.9995	19.9991	21	3.9998	92.995	7.0006	47	39.0019	30.0006	51.0003	195.995	200.998	269	5	2.0001
EIPR1	ENSG00000032389.12	2.0001	10	0	3.0003	0	0	0	7.0002	3	0	0	5.9996	20.0009	17.0012	15	82.0007	74.0024	32	1	2.0002
PNPLA6	ENSG00000032444.16	70.0006	136.58	3.9909	57.874	17.2018	64.9939	142.883	104.996	41.0012	316.848	60.2599	75.8553	152.898	122.495	192.138	518.505	676.371	304.965	20.9977	11.8724
IFT88	ENSG00000032742.17	5	4	1	6	3	5	2	5.9999	2	43	1	19	17.9999	13	18.0004	79.0009	94.9988	54	0	1
ALG1	ENSG00000033011.12	0	2	0	7.0147	0	2	1	1.9999	0	2	11.0094	4	6.0325	16.0003	12.3908	21.7951	21	38.818	0	0
ZCCHC8	ENSG00000033030.14	3.9996	9	0	2	3.9997	5.9995	12.9997	6.9999	9	39.9992	7.0005	10.9998	12.9997	7.9997	4	56.9996	42.0007	63.9963	0	0.9999
ABCF2	ENSG00000033050.9	0.706	3.3558	0	5.0994	0	3.3284	12.3229	3.2768	0	13.6315	2	0.7671	2.0586	15.1867	2.0386	31.2288	20.4841	11.0674	0	3.7589
CHPF2	ENSG00000033100.16	0	2	0	1	0	1	1	2	0	10	0	10.0006	6	9.9995	4.0002	24	18.9995	16	0	0
LRRC7	ENSG00000033122.20	4.9998	13.0003	0	4.9998	2	20.0004	5.9994	4.0002	1.9999	39.0001	0	28.9987	69.996	220.99	512	616	854	182.996	0	0.9999
FUT8	ENSG00000033170.16	5	13	7.9998	4	4.0001	5.0005	9.9998	7.9998	5	74.9977	3.0001	6.9997	29.0012	15.9995	45.9995	128.001	172	131.999	0	3
UBA6	ENSG00000033178.13	51.9983	92	1	34.0006	10.0004	5	38.9998	49	10	86	19.9989	34	54.9985	54	110	193.004	279	109	16	5
GAB2	ENSG00000033327.13	5	6	5	3	1.9999	1	4.9999	5	4.0004	30	4	27	32.9993	10	7	79	90.0004	41	20	8
ATP6V0A1	ENSG00000033627.16	33.002	105.996	4.0002	25.0007	28.0004	24.9997	57.0018	36.9994	13.0011	199.998	36.0026	80.0029	162.005	245	369.018	1039.05	1708.06	720.021	34.0033	48.9997
PIAS1	ENSG00000033800.13	8.0002	25.9996	1	6	3	12	22.9996	7.9999	17	77	14	24.0004	34	35	43.9996	94	123	82	4	10
SLC4A7	ENSG00000033867.16	56.9996	54.0046	8	21.0031	16.0027	17.0004	39.9956	43.0009	12.0002	95.01	20.0003	135.004	77.0046	33.0005	75.996	167.001	290.995	34	2.9997	66.0062
APBA2	ENSG00000034053.14	25	18.0002	0	5.9994	0	5.0005	5.0002	2	4	48.9966	12.0001	15.9972	76.9917	85.9989	190.002	319.009	664.992	39	0	0
MAP2K3	ENSG00000034152.19	19.9985	40	0	4	1.9999	3.9996	10.0007	5.9998	0	17	4	8.9957	13.0015	5.0001	7.7953	24.9589	47.0004	51.9982	0	4
TMSB10	ENSG00000034510.6	69.2136	85	5	35	18	66	85	74.2265	51	328.53	73	24	81	46	76.2339	349.5	937	252	0	10
ASTE1	ENSG00000034533.11	0	0	0	1	1	0	1	0	0	1	0	1	0	4.0001	4	9	17.9995	18.9995	0	0
RNF19A	ENSG00000034677.13	14.9995	69.9991	0	26	12	7.0001	67.9993	23.0002	29.9996	56	6	10.9999	25.0005	14.0001	65.0016	143	188	334.003	7	3
PEX3	ENSG00000034693.15	1	6	2	1	5	3	5	11	0	17	11	18	1	22	25	78	77	127	6	1
GABARAPL2	ENSG00000034713.8	13.0003	8	0	4	1	12	12	9	4	30	6	5	17.9997	4	11	166	259.995	74	0	2.9999
MYOC	ENSG00000034971.17	0	0	0	0	0	0	0	0	0	0	0	0	0	0	0	0	0	0	0	6
SH3YL1	ENSG00000035115.22	0	2	0	1	1.0001	1	6	1	2	29.9998	0	13.0008	5.0001	14.9999	21.9997	75.9954	76.9982	76.9987	0	0
FAM136A	ENSG00000035141.8	0	0	0	2	0	0	5	1	0	9	0	3	6	1	1	14	10.9992	27	0	0
VCL	ENSG00000035403.17	37.9996	96.9989	1	36.0008	19	24.0002	237	222.999	38.0026	81	17.0002	24	29.0017	52.0044	76.007	234.001	217.999	546.043	4	2.0001
DEPDC1B	ENSG00000035499.13	0	1	0	1	0	0	0	1	0	1	0	1	3	1	1	3	3	0	0	0
DAPK2	ENSG00000035664.11	1.9999	3	0	0	1	4	1	0	1	1	4	0	2	3.9999	16.9997	23	22	33.0024	0	1
NSMAF	ENSG00000035681.9	5.9999	15.0002	2	25.9997	6	6	8	7.9998	4.9988	66.0002	3.9999	27.0009	65.0003	58.0007	110.999	195.001	206.001	65.0001	0	2
ADSS	ENSG00000035687.10	1	15	0	7.9907	4	1	19	7	7	59.5268	6	8.9861	12	25	48	132	195	14	0	0
TIMP2	ENSG00000035862.12	0	15.9739	2	6	4.8621	5.952	10.8036	1.9999	1.9999	32.852	8	2.3889	19.2721	6.0328	10.9796	142.248	223.9	51.9972	0	0.9998
RFC1	ENSG00000035928.16	11.9999	27.9998	2	14.9992	6.0002	22.0008	15.9997	8.0003	9.9999	106	8.9999	22.9995	30.9993	25.0003	34.9997	164.998	221.996	170.998	0	0
TBC1D23	ENSG00000036054.13	11.0007	24.0007	2	7.9999	2	5	15.9991	7.9999	9	29.0001	4.9996	26.0001	8.9993	23.9995	57.9988	99.0008	117.002	203.999	0	5.9999
CUL3	ENSG00000036257.13	20.0002	33.0002	1	11.0001	6	4.0001	16.9999	12.0001	7.0005	54.9981	13.9996	16.0005	43.0025	18.0005	42.9995	166.005	296.018	237.007	7	5.9998
MYOM2	ENSG00000036448.10	1	1.0001	0	6.9998	1	5	2	1	2	13.0003	1.0001	4	17	54.0012	73.9979	167.002	166	0	6	0
OTC	ENSG00000036473.8	1	0	0	0	0	0	0	0	0	0	0	0	1	0	0	0	0	0	0	0
CYP46A1	ENSG00000036530.9	6	8.0007	0	7	2	0	0	2	0	29	1	3.9999	41	21.999	85.0015	128	359.915	47.9992	0	6
AC118549.1	ENSG00000036549.13	6.0001	8.0005	1.9999	2.0001	9	6.9999	17	3	2	14.9998	3.9996	12.9999	27.0007	23	39	112.996	93	104	0	0
SLC18A1	ENSG00000036565.15	0	0	2	0	0	0	0	1	0	0	0	1	0	0	1	0	1	0	0	0
USP2	ENSG00000036672.16	5.9999	1	4	0	0	0	1	0	0	6.9999	4	6	11	28	58.0032	85	112.003	17	0	0
CASR	ENSG00000036828.16	0.9999	0.9999	1	1	2	1	0	0	0	0	1	0	0	0	0	1.2	1	0	0	0
TUBG2	ENSG00000037042.9	10.5456	21.776	1	16.4038	9.5331	8.4882	13.9526	15.7528	12.8263	86.999	14.7368	39.5019	58.3109	86.308	191.638	384.405	551.162	49.052	1.3676	6.8388
RPL26L1	ENSG00000037241.7	0.0245	1	0.0031	7.5234	0.0162	0.9998	0	2.2472	0.0168	0.081	0.0223	2.1971	2.98	5.7497	1.8696	7.4992	16.0856	40.5234	0	0
FLT4	ENSG00000037280.16	61.0005	129.997	3.0001	52.0004	43.9984	57.9984	57.001	95.9941	23.001	302.995	41.9997	3	2.0001	0	0	13.0004	30.9996	388.985	0	5.0002
NSUN2	ENSG00000037474.15	6	13.0008	4.0002	4	2	4	11.9999	18.0016	23	72.0014	12.0004	25.9999	19.0014	50	42	226	178	87.0008	5	8
FBXO42	ENSG00000037637.11	10	3	0	2	4	5	13	3	0	53	13	11	21	6	22	52	89	43	1	1
MFAP3	ENSG00000037749.12	2	2	0	1	1	1	1	0	2	9	3	6	2	1	4	6	4	11	0	0
MRI1	ENSG00000037757.14	0	6.0001	1	5	5	1	4	2	5	26.9995	8	15.0004	6	20	22.0004	63	48	22.9997	0	0
METTL1	ENSG00000037897.17	0	5.9995	0	2	0	0	1	1	1	8	0	1	1	1	2	9.0006	8.0005	0	0	0
HOXC8	ENSG00000037965.6	0	0	0	4	0	0	0	0	0	0	0	0	0	0	0	0	0	0	0	0
AGA	ENSG00000038002.9	5	1	0	7	7	13.0006	1	4.9999	3	12	1	4	5.9998	5	5	11.9996	31	39	2	0
PI4K2B	ENSG00000038210.14	1	3	0	2	2	7	1	3	3	39	7	3	0	0	4	8	12	76	0	0
BOD1L1	ENSG00000038219.13	29	57.9996	9	20	17	18	40	25.0005	7	144	15.9999	66	73	86	120	431.005	508.005	397.994	13	16
MAT2B	ENSG00000038274.17	4	9.9999	1	4	1	1.0001	4	4.9999	0	16.0001	7.9997	3	4	4	12.0005	37.9999	108.004	55.001	0	2
TLL1	ENSG00000038295.8	12	7.9996	3	9.0002	10.0001	4	5	12	5	45.0004	8	3.9999	6	3	27.9995	12.0004	30.0013	31.9976	0	0
EDC4	ENSG00000038358.15	13.0006	65.0015	3.0001	50.0015	9.0001	24.999	65.0024	35.0013	17.9999	129.998	38.0008	46	143.001	76.9994	137.997	304	397.963	225.001	17.9984	9
TRIO	ENSG00000038382.20	375.027	401.026	7.9994	224.017	106.002	173	553.968	330.008	142.002	1593.09	171.001	204.001	512.008	467.984	973.014	1745	3131.32	2500.16	31.0023	74.9997
VCAN	ENSG00000038427.16	2	2	1	1	1	5	0	1	3	5	0	3	7.9996	5	0	65.0056	91.9991	43	1	1
CLEC16A	ENSG00000038532.16	16	49	2	33.0013	12	18	32	32.9995	13.9998	156.998	26	39	73.0008	54.0011	65.0001	238.002	331.994	211.997	13.0007	13.0012
MSR1	ENSG00000038945.15	0	5	4	7	1	2	1.9999	0	0	0	0.9999	22.0003	69.9954	0	1	7	13.999	0	2	31.9989
CDH1	ENSG00000039068.19	0	0	0	0	0	2	0	0	2	1.0002	0	4.9999	3.0003	0	0	20.9995	15.0001	0	0	0
MTREX	ENSG00000039123.16	8	18	1	20	8.0002	24.9998	25.0003	32.9994	3.9999	91.0016	20	33	58.0002	18	73.0005	224.002	259.002	280	0	5
DNAH5	ENSG00000039139.9	11	1	0	6	6	15	26	3	6	98	33	6	25	11	28	33	74	10	0	1
ZFYVE16	ENSG00000039319.17	18.0007	32.0011	4	18.9995	4.0001	6.0003	22.0011	17.0006	9.0006	128.005	11.0006	53.0001	46.9972	30.9997	69	421.011	324.985	256.998	0	10.9994
RIPOR1	ENSG00000039523.20	158.009	185	4	67.0022	32	75.0028	204.014	179.003	43.0032	369.002	68.0022	44.0009	136.001	108.002	222.996	366.007	530.989	672.002	16.9992	22.0003
C6	ENSG00000039537.13	3	8	0	9	2	5	2	1	0	2	2	3	6	1	3	1.9999	3	10	2	1
RAI14	ENSG00000039560.14	7.0015	4.0001	1	8.9999	4	2	6	3.9999	4	19.9997	9	0	4	2	5	22.9995	33.9987	80.9962	0	0
SOX30	ENSG00000039600.11	1	2	0	0	0	0	0	0	0	0	0	0	0	0	0	0	1	0	0	0
PNKP	ENSG00000039650.12	17.9994	38.9988	2.9995	23.9989	2.9999	21.0018	28.0005	23.9992	1.0001	68.9999	27.0011	33.9995	46.9978	13.9993	45.0012	95.9971	123.001	92.9955	2	8.9993
PHLPP2	ENSG00000040199.18	12.9997	6	0	4	3	3.9998	4	14	8	26.9998	4	9	23.0001	49	60	135	216	42	0	3
SPDL1	ENSG00000040275.17	5	3	1	2	0	9	2	1	4	13	0	2	11	10	19.0004	41.9989	29.9997	0	0	0
STAU2	ENSG00000040341.18	14.3813	16.0022	4.9992	22.955	11.9967	21.9954	39	18.9152	3.4752	109.18	12.8828	11.9838	19.0051	41.2902	93.14	207.625	348.959	247.845	0	12.9982
PQLC2	ENSG00000040487.13	3.0003	4	0	2.9998	1	0.9999	6	0	0	20.0019	5	7	6.9999	6.0001	4.9998	29	46	9.999	8	2.0001
CTNS	ENSG00000040531.14	1.0001	0	0	7	2	7	2	4.9997	0	10.0002	16.9996	3	11.0001	0	6	17.9996	7.0001	53.9995	2	11.0001
RTN4R	ENSG00000040608.14	1	0	0	0	0	0	0	0	0	0	0	1	4	4	2	15	15.0003	0	0	0
PHF23	ENSG00000040633.13	1	4	0	1	1	1	2	4	0	4	0	0	15.0008	1	1.0001	17.9993	23.0016	0	3.9996	1
CDH10	ENSG00000040731.10	0	2	0	1	0	0	3	1	2	12	1	6	10	30	70	109	179	5	0	0
INPP4A	ENSG00000040933.15	31	66.9963	5.0005	28.999	27.9994	21	21.0007	25.0019	11.001	132	29.9981	72.9997	99.9969	135	282.997	551.005	848	214	5	12.0001
RAB27B	ENSG00000041353.10	0	1	0	1	0	0	4	1	1	0	0	0	2	2	6	15	29.0005	35	0	0
PSMA4	ENSG00000041357.16	3.9996	12.001	0	1.9999	3	5	4	1.0001	0	22.0004	0	5.9994	12.0001	16	18.0004	52.999	109.008	83.9994	0	1.0001
MYO16	ENSG00000041515.16	3.9999	1	0	3	3.9999	6	5.9998	3.9998	0	2	3	5	12.9999	30.0009	53.9965	76.9991	177.997	0	0	0
LSG1	ENSG00000041802.11	14	15	0	4.9998	3	16	19	14.9999	1	116	14	9	25	9.9998	9.0002	58.0003	56	157	1	2
PARP3	ENSG00000041880.14	9	3.0002	1	11.0002	5.9995	4	8.0003	8	1	23	1	6.9996	18.0006	5.9998	18.9984	43.9991	50.0001	67.0049	0.9999	1
TNC	ENSG00000041982.16	21.9983	1.0001	0	9	3	9.0001	9.9999	3	6	9.0004	4.9998	2.9998	18.0005	4	6	28.9986	62.9997	12	1.9998	1
THAP3	ENSG00000041988.15	0	1	0	1	0	0.0116	0	0	0	0	0	0	5.974	0	1	8.9999	15.9996	4.0002	0	0
RIPOR3	ENSG00000042062.13	1	0.9999	0	0	0	4	0	0	0	1.0001	0	0	5.9996	0	1	11.9996	8.0001	1	1	0
TDP1	ENSG00000042088.14	1	1.0001	0	2	0	1	4	2.9997	1	10.9995	8	3.0001	9.0002	11	16.0001	32.0014	36.9995	0	0	3
AIFM2	ENSG00000042286.15	2	6.9998	0	4	1	1.9999	4	0	3	17.9995	1	0	2.9998	6.9998	16.999	60	25.9977	47.9958	1	0
C2orf83	ENSG00000042304.11	6.0001	5.9999	0	10	0	2	0	2	1	4	4	0	0	0	0	0	1	20	0	0
SPATA7	ENSG00000042317.17	0	5.0009	0	1	3.9998	3.9996	4.9997	0	0	2.9997	0	6.0001	1.9998	6.0004	23.9992	37.998	46.9985	48	0	0
MED17	ENSG00000042429.12	1.4882	10.2711	0	1	1	0.0468	1	2.6422	3	6.9859	7	0.1304	1.8074	6.7706	1.0654	9.0043	5.3343	114.301	0	1
RETSAT	ENSG00000042445.14	1	9	0	7.9995	4	2	1	4	0	15.9994	5	3	9	3	14.9999	42.0013	61	32	13	1
CAPG	ENSG00000042493.16	2.0003	3.0001	0	5.0002	1.9998	5	2.9997	1.0001	1.9997	11.0001	2	1.9999	4	1	0	15.9983	14.9999	0	1	1.9998
AP2S1	ENSG00000042753.11	1	9.9992	1	1	1	6	0	0	6	6.0001	1	3	5.0003	1	3	26	55.0019	11	0	0
USH2A	ENSG00000042781.13	1	3	0	2	0	7	1	3	3	2	4	7	5	8	18	4	11	0	0	4
TG	ENSG00000042832.12	3	3	0	8	6.0001	11	1	3.0001	0	4	1	3.0001	5.9998	1	1	4.9999	2	16	2	1
ADAM28	ENSG00000042980.13	0	9	1	11.0001	7	1	11	2	0	12.9999	17	275.004	389.016	0	1	70.9993	78	0	7.0001	14.9999
BARX2	ENSG00000043039.7	0	0	0	0	0	0	0	0	0	1	0	0	0	0	0	0	2	0	0	0
DCUN1D1	ENSG00000043093.15	1	5.8353	0	4	5	2	2	1.9999	1	30	3.0002	7.9902	3.9852	24	20.9996	83.9977	122.335	28.0016	0	3
JADE2	ENSG00000043143.20	16.001	30.0004	3	20.9998	12.9993	15.9996	12.9996	4.0002	7.0001	90.0006	17.0008	16.9998	11.9999	38.0003	31.0002	187	172.998	163.998	1	3
ZIC2	ENSG00000043355.12	0	9	0	4	1.9999	1	2	2	0	22	1	0	1.9999	0	0	8.0002	2	47	0	0
LCP2	ENSG00000043462.12	39.9989	34.9987	2	11.9999	3	5	18.0004	59.001	2	86.0033	24	58.0016	433.012	1	3	30.9997	114.002	108.005	9	27.9994
TRIT1	ENSG00000043514.17	1	1	0	4.9998	2	1.9999	2.9998	0	1	18.999	4	6.9995	16.0001	7.9996	38.0004	69.0024	60	1	6	9
CUL7	ENSG00000044090.8	1	21.3962	1	10	8	18	9	13	1	15.5202	4.519	28.683	25.4657	39	61.7418	149.522	150.42	81	8	4
CTNNA1	ENSG00000044115.21	73.003	128.003	1	32.0001	34.0002	50.9996	103.004	83.0025	21.0018	287.011	66.9983	52.9994	107.003	14.9986	13.0007	312.003	326.995	546.034	5	9.9996
PHKA2	ENSG00000044446.12	19	40	4	29	10	22	10	18	10	93	18	33	28	25	37	124	155	119	6.9999	3
CNTLN	ENSG00000044459.15	17	39	10	11	8	29	13	11	12	55	2	25	24	3	10	53	52	392	0	3
EPHA3	ENSG00000044524.11	4	7.9994	0	2	2.0001	1.9999	0	1	0	3	1	1	7	18.0008	37	37	51	96.995	0	0
DSG2	ENSG00000046604.13	0	0	0	0	0	0	0	0	1	0	1	0	1	0	0	2	3	0	0	0
GEMIN8	ENSG00000046647.13	1	4	0	0.9999	2	2	1	0	0	3	0	3	0	2	4	13	7	0	0	0
OFD1	ENSG00000046651.15	31.0025	44.0015	1	15.9994	9.0004	12.9989	29.0023	17.9362	12.0012	102.001	5.0002	48.9286	57.9952	21.998	31.9068	156.735	137.778	370.019	0	12.999
GPM6B	ENSG00000046653.15	17	16.9995	0	2	4.0001	2	0	2.9998	5	59.0043	14.9987	20.9968	46.999	29.9996	57.0027	399.999	501.009	107.004	1	1
PREX2	ENSG00000046889.19	164	224	14	85	33.9981	66	110.006	136.009	29	521	28	43.0016	150.992	21.0012	27.9987	656	1173	1235	1	5
WDR37	ENSG00000047056.16	16.9998	30.0002	0	6.9998	8	10.0001	12.9998	13	5	39.0001	7	15.9999	36.9981	37.0013	66.003	158.988	252	10.0001	6	6
YTHDC2	ENSG00000047188.16	32	25.0011	7	30	8.9998	23.9989	37	35.9998	13	82	8	59	119	85	219	314	430.021	356.998	11	15
CTPS2	ENSG00000047230.15	0	5	0	5.9996	1	9	3	3.0001	1	23	5	5	2	4	19.0003	35	43.0005	146.003	0	1
ATP6V1H	ENSG00000047249.18	12.0002	23.0006	0	2.0001	5.0001	8	11.0003	2	3	33.9993	20	8.0005	17.0006	48.9991	83.0002	227.994	428.005	222.997	0	1
POLR2B	ENSG00000047315.16	16.9987	33	6.0006	24.0006	17.0004	12.0002	23	28.0026	14.001	138.995	14.0002	42.0002	66.0004	46.9989	78.0051	232.005	321.995	251.016	0	4.0002
FAM214A	ENSG00000047346.12	1	2.9999	0	3.0002	1.0001	6	1	0	1	18.0006	3.9996	5.0004	7.9997	14.0001	14.9996	44.0014	85.9974	64	0	0
ARAP2	ENSG00000047365.12	51	77	2	26	4	17	38.0002	33	20	166	14	61	149	137	255	790	874.001	161	8	3
TPR	ENSG00000047410.14	78.9987	198	5	87.0022	22.9999	75	107.997	97	26	426.002	57	120	167	118	225.994	719.985	943	926	9	19.0003
CP	ENSG00000047457.14	18.6918	11	0	18.0005	6.9924	22.9987	30.8685	99.4146	14.9995	222.876	101.682	0	5	0	0	6.9998	5.0001	15.9997	1	0
KIAA0556	ENSG00000047578.13	17.9999	23	0	25.0005	7.0004	11	9	17	3	80	7	14.0004	48.0001	53.9996	77	209	214	34.9996	0	11
DTNBP1	ENSG00000047579.19	8.0012	13.0001	0	11	0.9998	3.9999	7.9993	11.9996	0	40.9971	0	2	39.0049	0.9998	9	30.9998	71.0015	0	0	1.0001
XK	ENSG00000047597.7	0	1	0	0	0	0	0	0	0	1	0	0	3	5	3	7	3	0	0	0
ANO2	ENSG00000047617.15	61.0039	183.998	1	78.0013	65.9993	56.0001	219	160.002	43.0031	324	89.0062	3.0002	6	1	3	17	28	535.039	0	2
C12orf4	ENSG00000047621.12	1	4	0	6	0	3	0	3	1	25.0005	2	7.0001	7.0001	13.9999	31.9995	81.9965	87.0006	48	0	0
SCML1	ENSG00000047634.15	4.9999	21	0	2	0.9999	1	8.0007	6	1	13	8	8.9995	10.0009	0.9999	8.0003	18.9995	27	80.9961	1	3.0006
WWC3	ENSG00000047644.18	16	29	4	28	22	13	85	43	36	120	22	9	23	29	103	146	178	210	1	10
ARHGAP6	ENSG00000047648.23	1	4.9997	0	1	2	0	1.0001	1	0	4.0004	1.9998	13.0005	17.0003	1	6.9993	7.0008	9.9987	0	4	0
FAM184B	ENSG00000047662.5	1	2	0	2	0	0	2	0	0	2	2	3	8	10	56	46	111	9	0	0
MAP4	ENSG00000047849.21	35	58.0016	4	26.0006	16.0004	24.9999	86.0003	43.9977	35.9993	155	15.9995	18.0002	56.9998	6.0001	20.0001	300.001	419	246.002	5	7
GOPC	ENSG00000047932.14	2.4134	2.4444	0	2	3	1.212	3	2.4058	3.5985	29.5693	0	4.7408	4.625	9.1743	27.867	60.4269	82.14	29.8442	0	5.9678
ROS1	ENSG00000047936.10	7	6	2	2	6	4	3	5	2	9	1	3	5	35.64	12	68	11	0	0	1
USP28	ENSG00000048028.11	1	11.0001	1	11.9998	2	6	12.9999	4	6	16.0005	10.0004	9	9	57.9996	136.998	187.996	163.001	53.0014	6	1
HDAC9	ENSG00000048052.21	2	13.9985	0	15	3.0001	0	9.9999	1.9999	1.9996	14.0001	0	49.0019	34.9996	29.9996	95.996	178.984	285.995	53.99	4.0004	7.0001
TSPAN17	ENSG00000048140.18	3	3	0	3	2.0001	4.9996	5	5	0	30	4.9995	12	10	5	14.9995	21	42.0018	98.9962	0	0
NOP16	ENSG00000048162.20	3	7	0	2	0	4.0004	0	1	0	4	1	0	2	2	0	5.0006	16.9991	11	0	0
CC2D2A	ENSG00000048342.16	7.0006	13.0011	2	12.9999	8.9999	21.9993	1.9999	11.9991	2.9998	17.9997	4	13.0015	28.9977	60.9999	50.0015	136.008	173.986	124.004	1.9998	1
RRM2B	ENSG00000048392.11	0	1	0	4	2	2	4.9998	3	0	31	0	9.0002	17	2	10.0002	48.0002	71.0009	40.0019	1	1
ZNF800	ENSG00000048405.10	1	8	1	4	0	7	12.0002	8	3.0001	17	0	3.9999	5	3	3	27.001	31.0008	62	0	1
TNFRSF17	ENSG00000048462.11	0	0	0	0	0	0	0	0	0	0	0	0	0	1	0	0	0	0	2	0
SNX29	ENSG00000048471.14	20.7016	49.1762	5	29.4845	9	42	40.5115	28	34.7624	87.1786	19.4392	125.92	123.757	40.7059	41.4569	181.585	188.767	297.311	11	21.7131
LMO3	ENSG00000048540.15	3.0002	9	0	0	1	5	1	3.0001	0	28.9995	1.9999	2.0004	28	7.9995	37.0031	139.998	239.995	8.9991	0	3
MRPS10	ENSG00000048544.6	2.2438	1	0	0	0	1	5	4	0	15.9913	1	1	1	6	3.3714	16.623	24.7054	26	0	0
RSF1	ENSG00000048649.13	15	16	5	12.9999	16.0003	4	28.9993	10	11	87.0017	9	31.9989	25.0002	35	85.0013	204.995	292	235.996	0	0
VPS13D	ENSG00000048707.15	132.997	199.006	6.9999	142.002	87.9985	77.0006	243.996	153	94.002	765.02	70.0022	180	347.993	290.991	523.979	1453	1719.04	1304.99	22	36.001
CELF2	ENSG00000048740.18	28.0008	20.9975	0	22.0023	19	13.9999	35.0011	11.0008	3.9997	169.004	37.0003	66.9949	161.993	162.018	466.024	609.988	1045.09	170	14.001	10
FAM120A	ENSG00000048828.17	34.513	51.002	1	33.9715	11.8042	7.3746	74.9775	43.0033	13.11	120.776	19	46.9944	80.9915	58.6948	107.249	209.113	329.529	274.185	1	14
R3HDM1	ENSG00000048991.16	49.0025	99.0055	8	36.0002	12.9995	31.9991	28.9989	34.0007	26.0002	248.01	19.0011	64.003	215.01	1012.03	1853.07	2526	2765.1	361.004	19.0009	13.9994
COL9A2	ENSG00000049089.15	3.9998	18	0	4	1	6	11.9997	5.0001	5	59	13	56.002	51.9986	8	0	350	314.003	36	2.9999	11
KITLG	ENSG00000049130.16	1	5.0001	0	4	0	5.0005	4	4.9999	0.9999	0	4	3	13.0001	3.9998	13.0005	27.9999	43.0007	0	0	0
ERCC8	ENSG00000049167.14	0	6.0001	0	0	1	5.9999	2	0	0	29	8	6.0001	7.9997	4	11.9999	19.9996	21.001	19	4	0
ADAMTS6	ENSG00000049192.15	3	27	6	15	22	34	66	1	20.9998	64.998	1	4	11	9	3.0001	6.9997	37.9985	23	2	1
H6PD	ENSG00000049239.12	6	6	0	2	0	0	1	0	4	0	0	4	5	0	0	13	7	0	1	1
VAMP3	ENSG00000049245.13	5	1	1	2	2	4	5	4	6	5	0	2	7	2	5	17	23	64	0	0
PER3	ENSG00000049246.14	28	35	8.0008	17.9999	32.0014	33.0013	10.0002	16.0005	2.9998	121	10.9996	36	103	62.0029	108	409.01	443	566.01	26	4.9996
TNFRSF9	ENSG00000049249.8	0	0	0	0	1	0	0	0	0	0	0	0	0	0	1	0	1	0	0	0
EPN3	ENSG00000049283.18	0	0	0	0.9999	1.0001	1	2	0	0	0	0	0	3.9996	1	1	9.9995	5.9999	0	1.9998	0.9999
LTBP1	ENSG00000049323.16	8.9999	10.9998	0	3	6	8.9998	7	4	0	25	2	6	8.0001	1.9998	5	47.9988	39.9988	100.999	0	2
RCN1	ENSG00000049449.9	0	0.544	0	3.7918	1	0	0.9773	0.0142	1	0.1182	0.0096	0.9723	2.9678	0.4074	3.9283	0.0352	9.8681	1.7044	0	0
RFC2	ENSG00000049541.11	5.9999	2.9998	0	0	1	5.9999	9.9999	4.0002	0	6	0.9999	4.9997	15.9994	4	3.9998	21.9994	28.0002	23.9976	0	0
ARID1B	ENSG00000049618.23	31.0014	80.9987	4	51.9988	25.0002	26.0013	40.998	54.9957	4.9992	219.007	26.0009	49.9958	89.998	77.9995	153.008	400.008	521.984	272.984	5	15.9994
CLPTM1L	ENSG00000049656.14	9.0001	15.9996	0	7.0002	7.0005	8.9999	21.9996	7.0001	4	30.9997	1	6.0001	34.0007	8.0005	39.0012	81.9967	124.998	86.0039	0	3.0002
NEDD4L	ENSG00000049759.18	19.0011	24.999	0	17.0001	3.9999	15.0008	15.9991	11.0003	1	88.0052	2	24.0014	42.9985	92.9988	231.995	388.976	574.985	172.002	0.9999	3
PPP1R3F	ENSG00000049769.14	1	1	0	1.0001	0	1	3.9996	2	1	10	1	0	5	1	3	30	36.9979	0	0	0
HEXB	ENSG00000049860.14	3.9996	7	0	12	3	8.0004	10.9997	4.0001	3	36	16.0013	9	11.9995	18.0004	20.9993	42.9986	87.0001	64.002	0	1
PTCD2	ENSG00000049883.15	0	4.9996	0	2	0	1	4.0002	4	0	7.0002	0	5	2	1	9.0005	15.9996	19.9999	16.0016	0	1
NEXMIF	ENSG00000050030.15	0	0	0	0	0	2	0	0	0	6	0	0	1	0	0	2.9997	10	0	0	0
JKAMP	ENSG00000050130.18	1	7	0	3.0002	0	10.0008	3	3	0	2.9994	1	3.9998	5.9999	2	5.0001	27.9991	18.9996	25	0	0.9999
DKK3	ENSG00000050165.18	6.9996	24	0	8	3	22.9996	7.9996	13.9999	6	137.994	5	18.001	43	62.0001	76.0016	402.981	759.997	185.999	2	0
ARHGEF5	ENSG00000050327.15	3	0	1	6.8408	6	0	5	9.8425	0	15.7772	17.9663	0	1	2	0	9.5203	3	34.6596	0	0
NFE2L3	ENSG00000050344.9	0	0	0	1	0	0	1.8667	0	0	0	0	0	0	0	0	1.5	0.5	0	0	0
MCUR1	ENSG00000050393.11	1	2	0	1	0	0	0	6	4	15	0	6	9	5	15	41	51	4	0	1
LIMA1	ENSG00000050405.13	16.9981	15.0008	0	5.9999	6.9997	40.0006	23.9998	10	14	53.0015	6	0	17.0005	8	2	58.0009	59.0004	83.999	0	0
LETMD1	ENSG00000050426.16	10	1.9999	0	1.9996	5.0003	9	7.0001	0	1.0003	1	2.0004	7.9997	10.0009	2.9999	12.9987	25.9986	41.9975	45	3	0
SLC4A8	ENSG00000050438.17	10.9998	31.0008	2	6.9997	2	5	17	9.0005	6.9998	35.0002	10.0001	22.0012	60.994	102.002	247.992	415.984	839.985	165.997	14	2.0001
LAMC3	ENSG00000050555.18	2	4	0	0	0	0	1	1	0	16	0	9	5	3	6	38	57	17	0	0
PTGER3	ENSG00000050628.20	1	0	0	1.0001	0	0	0	3	0	3.9996	0	0	0	0	0	0	2.9998	0	0	0
TNIP3	ENSG00000050730.16	6	0	0	0	0	1	0	0	0	0	1	1	1	1	0	0	2	4	0	1
MAPK9	ENSG00000050748.17	10	25.9996	0	10	2	10.9994	16.9999	8.9999	13.0004	25.001	10	14	31	30.9993	96.0011	150.999	533.982	167.993	1	4
COL23A1	ENSG00000050767.17	1	3	0	7	1	0	1	1	2	3	4	2	12	18	60	69	138	16	0	0
BCAR1	ENSG00000050820.17	26.9981	22.9992	0	14.9998	3.9998	3.0001	17.9993	11.0009	12.0018	62.0007	12.9987	4.9999	12.0001	12.0016	13.0009	38.0046	105.993	12.9991	0	0
FAM160A2	ENSG00000051009.10	15	10	5	7	3.9999	21.001	2	14	7.0006	39	2	8.9992	11.9994	12	15.9995	61.0025	73	59	5.0005	1
HERPUD1	ENSG00000051108.15	17	55.0032	1	60.9993	47.9996	35.0005	67.0028	33.9996	22.9997	238.006	34.998	38.0025	29.0002	5.0002	9.0003	21.9988	64.0011	437.002	0	63.9993
HOMER3	ENSG00000051128.19	7.3782	14.5035	0	4.0703	0	3.0205	8.7323	4	0	6.9993	0.9999	27.2043	29.1395	0	0	28.8149	38.7021	12	0	2
RAD51	ENSG00000051180.17	2	0	0	1	0	0.9999	0	0	0	0	0	1.9998	2.0001	0	0	1	1	0	0	0
POLQ	ENSG00000051341.14	0	0	0	1	3	1	1	0	0	3	1	0	2	7	1	6	4	0	0	0
PIK3CB	ENSG00000051382.8	3.9998	22.9987	0	5.0002	4	6.9998	15.999	3	0	18	8	9.9994	21.9994	34.9998	37.0008	117.999	177.996	121.006	1	2
CYBA	ENSG00000051523.11	6	9.0007	1.0001	1	1	3	2.0001	4	0	0	4	24.0012	43.0013	0	0	2	8.9997	30.0012	1	1.0001
THOC3	ENSG00000051596.9	3.6537	4.7095	0.0038	3.9306	0.0164	1.3381	1.642	1.8506	1	0.2669	2.9445	0.0812	11.0694	8.8899	27.1032	29.2564	56.7734	60.3435	0	0
HEBP2	ENSG00000051620.11	0	11	0	7	1	12	15.0005	7	6	11	1	1	3	0	1	6	6	66	0	0
MPHOSPH9	ENSG00000051825.15	15.0001	16.0007	1	9.0004	9	11	3.9999	6	3	68.9996	1	30.9997	35.001	92.0021	176.996	377	330.009	170.002	2	2.0001
PLEKHA5	ENSG00000052126.14	9.0005	13.0003	1	16.0007	9.9996	22.9975	17.0006	9.0006	7.0001	84.0042	6.0012	15.9994	67.9983	223.988	468.031	579.009	766.986	71.0001	0	6
PRSS8	ENSG00000052344.16	0	0	0	1	0	0	0	0	0	0	0	3.9998	1	0	1	0	0	0	0	1
SIKE1	ENSG00000052723.11	0	0	0	0	0	4.9996	0	0	0	6	0	4	6.0004	1	6	22	34.999	7	0	0
RRP12	ENSG00000052749.13	4.0002	41.0019	1	9.9998	5.0004	1	13	35.0011	2.0001	82.0034	5.0003	18	70.0031	27.0001	89.9993	136.004	229.988	24.001	0	18.9999
FNIP2	ENSG00000052795.13	9	76.0001	2	17	10	18	9	12	10	93.0006	10	29	71.0018	15.0002	59	114.001	184	81	6	7.0001
MSMO1	ENSG00000052802.13	2	2	0	3	0	0	3	1	0	3	1	0	3	1	1	22	49.0026	59	0	4
TTC17	ENSG00000052841.15	35.0005	79.9996	5	44.9998	31.0003	50	40.999	48.0015	21.0005	229.01	16.0001	89	93.0018	99.9969	127.998	303	359.015	921.029	12	18
ALX4	ENSG00000052850.8	0	0	0	2	0	2	0	0	0	1	0	1	0	1	0	1	1	2	0	0
FSTL4	ENSG00000053108.17	2.0001	1	0	2	2	3	1.9999	3	1	16	3	3	14.9992	44.9994	111	184.001	214.002	0	0	1
FOXN3	ENSG00000053254.15	4	18.9995	0.9996	8.9962	2	8.0001	5	5	4.9981	35.9995	9.9976	42.3268	35.7766	7.9922	8.0308	43.9996	74.2573	37.7384	4	2
AKR7A2	ENSG00000053371.12	1	2.6549	0	0	6	6.9996	5.0285	1.0435	0	10.4738	5	1.7083	6	4.7973	15.4796	54.6729	57.7888	0	0	0
MRTO4	ENSG00000053372.5	0	8	0	0	0	1	6	2	0	7	4	7	6	6	15	39	63	29	18	1
NNAT	ENSG00000053438.11	0	0	0	0	0	0	0	0	0	3	0	0	2	0	0	6	9	0	0	0
USE1	ENSG00000053501.13	1	12.9994	4	4.0001	1.9999	13	7	3.0001	7.0007	22.9976	0	4.9996	17.9993	7	14.0002	44.001	43.0003	23.0004	2	0.9999
MCF2L2	ENSG00000053524.12	7.0002	6	0	2	4.0001	0	5	10.0004	0	40.998	8	6	36	90.9945	145	384.991	456	64	0	1
AP5M1	ENSG00000053770.12	5	0	0	6	0	0	2	0	0	9	0	1	3	2	12	25.9991	39	16.9993	0	0
ANAPC4	ENSG00000053900.10	11	12	0	11.0001	1	13.9993	1.9999	9	9.0008	54.9992	7	39	24.0004	58.9999	51	181.994	185.996	312	0	9
KCNQ1	ENSG00000053918.17	0	2	0	13.0007	2.0001	1	6	0	0	9	2	42	19	2	1	4.9998	11	17	4	12.0008
TRAPPC3	ENSG00000054116.12	0	0	0	0	0	0	2	1	5	5.9995	1	0	0.9999	3.0003	5	18.9999	43	37	0	2.0002
THRAP3	ENSG00000054118.15	12	28	0	23	10	16.0009	27.0026	22.0019	5	128	5	36.0019	60	46.001	82	258.009	248	305.986	0	14
PHPT1	ENSG00000054148.17	3	4	0	10	1	3	5	5.0005	5.0003	16.0016	0	5.9999	5	6	20	35.9999	62.004	34.001	0	0
ENTPD2	ENSG00000054179.12	0	0	0	0	1	0	0	0	0	9	0	1	4.9998	0	0	10	9.9992	8	6	0
LY75	ENSG00000054219.11	7.0659	0.8848	1.0284	9.6596	0.3006	5.5364	0.3063	0.627	0.099	10.141	0.1332	16.5116	3.9445	0.7045	3.85	1.7383	0.894	0.651	0.0588	0.0325
ARID4B	ENSG00000054267.22	37.3896	82.4596	3	32.6296	13.9996	35.0051	63.112	52.0106	28.0419	179.803	29.9961	49.0301	109.756	106.419	182.049	478.988	506.739	807.643	0	15.9057
OPN3	ENSG00000054277.14	0	0.032	0	0	0	0	0	1	2	7	2	0.0274	3	2.9716	6.7743	9.0002	22.8037	0	2	0
SDCCAG8	ENSG00000054282.16	24	18	7	50.0007	19.0002	16	21	28.0009	1.9999	130	37	91.0011	102.998	45	79.0022	227.006	210.004	313.005	25	8
PTPRN	ENSG00000054356.14	34.9996	35.998	3.9996	13	4.0004	8.0005	4.0003	3.9998	4.9996	92.9988	2.9999	14.9992	77.9947	112.005	268.019	520.008	1118.01	117	0	6.9989
HHAT	ENSG00000054392.13	2	0	0	9.9994	3.0001	1	2.0001	0	2.0001	8.9993	1	1	4	2	0	12.9997	6.9997	9.0009	0	0
KIF1B	ENSG00000054523.17	67.0025	184	3.0003	52	21.999	99.9859	92.9953	40.0023	44.0002	497.979	63.0094	132	326.989	312.014	682.967	2485.07	3590.1	909.993	30.9975	33.997
TBC1D22A	ENSG00000054611.14	24.9993	68.0049	0	43.9987	21.9982	38.0028	30.997	26.9976	19.9992	258.021	63.003	75.0055	130.995	41.0001	54.0005	134.004	142.99	181.019	7	14.0001
SYNE2	ENSG00000054654.16	349.013	833.023	23.9999	288.994	143.999	269.997	408.01	403.006	90.9952	1742.04	189.996	37.9994	49.9999	25.0018	18.0008	290	409.001	6378.3	41.0001	39.9982
PLEKHH1	ENSG00000054690.14	21.0004	60.0002	6.0002	40	10	38.0007	19.0008	9.9997	12.9998	162.999	61	155	151.002	32.9999	108	1596.03	932.015	351.999	6	17.0002
ATP9A	ENSG00000054793.14	87	173	4	88	37	74	118	76	32	365	27	54	198.001	181	383	1263	2264	1012	6	22
SPO11	ENSG00000054796.13	0	0	0	0	0.9999	0	0	0	0	0	0	0	0	0	0	0	0	0	0	4
CBLN4	ENSG00000054803.4	0	1	0	0	1	4	0	0	0	1	0	0	2	4	4	15	52	0	0	0
FAM168A	ENSG00000054965.10	8	17	1	10	2	12	15	2	3	30	9.9996	12	55	32	53.0001	160.003	295	150	4	5
RELT	ENSG00000054967.13	10.9998	7	0	4	0	0	2	6	0	1	8	10.0001	52.0002	6	3	15	33.9999	0	0	0.9999
GALC	ENSG00000054983.17	4.0002	1	0	5	4	1.0001	9.0001	3.0003	1	20.0017	0	13.9995	6.0003	12.9995	14	84.0045	112.006	56.9984	1.9999	0
NOP58	ENSG00000055044.11	20	24	0.9999	10.9994	10	2.0001	15.0005	21.0001	4.0002	70.0003	8	24.0004	47.9998	59.0001	80.0004	180	190.999	107	7	5
SZRD1	ENSG00000055070.17	4.9998	6.999	0	4	0	7	2.9999	3.0003	0.9999	4.9995	1.0001	2	7.9999	1	1	15.0011	18.0007	1.9998	0.9999	0
KCNH2	ENSG00000055118.15	0	1	0	0.9999	3	0	1	3	0	4	0	3	6	7	13	54.0014	81.9985	0	0	0.9999
CUL1	ENSG00000055130.17	30.9962	34.9988	1.0003	16.0039	10.0003	17.0012	25.9982	36.9975	4.9996	104.995	41.0071	34.9984	116.998	37.0003	78.9989	247.999	334.007	216.999	0	6.999
FAM114A2	ENSG00000055147.19	6	8.0002	1	5.0001	3.0001	2.0001	2.9999	2.9999	1	15.9999	6.0004	1.9999	3.9998	2.9999	8	39.0009	24.0009	18.0018	0	1
CYFIP2	ENSG00000055163.20	52.0021	74.0039	0	20.0011	23.9994	25.0004	32.3357	26.0008	16.0002	234.992	24	39.9973	201.021	229.002	385.984	1258.99	2260.6	400.979	7.9996	10.9998
TAB2	ENSG00000055208.19	0	8.0004	0	1.9999	0	0	3.0002	3.0001	2.0001	9.0003	3	9.0003	8.9999	5.9995	9.0012	33.9985	75.0171	25.999	16.0016	1
GINM1	ENSG00000055211.14	2	13.0001	0	6	5	4	3	1	2	49	0	14	18	15.0001	8	70.0004	74	60	0	0
EIF2AK2	ENSG00000055332.18	23.9995	126.002	0	22.0006	8	20	24.0006	24.0004	3	127.001	6.9999	12.9995	32.0006	17.0008	33.0009	127.001	205.997	645.022	5	9.0004
USP36	ENSG00000055483.19	61.0011	74.997	10.0004	37.0017	9.0002	35.998	45.001	67.0041	19.9991	94.0023	17.0005	55.0015	189.996	55.9991	140	238.997	288.002	222.013	3	153.008
KMT2C	ENSG00000055609.18	73.9486	269.991	11.3995	126.96	55.302	84.3626	232.983	117.56	27.2937	502.776	90.5674	222.903	366.514	270.88	642.551	1572.15	1796.06	1010.02	15	37.6613
MCOLN3	ENSG00000055732.13	0	1.0001	0	0	0	0	0	0	0	0	0	0	0.9999	0	0	1	3.0003	0	0	0
CCDC85A	ENSG00000055813.6	5	8	0	10	2.9884	11	7	9	1	24	6	0	13	13	19	57	93	125	0	1
PUM2	ENSG00000055917.15	34.003	44.0064	0	38.0002	11.9995	23.0011	20.0011	37.0002	16.001	180	24.0002	58.9973	74.0009	64.9942	148.007	542.976	604.996	427.998	0	14.0002
MRPL43	ENSG00000055950.16	0	0.9998	1.0001	3.9996	0	0	0	0	0	7.0006	2	1	0	2	3.0002	19.0007	35.0001	20.001	8	2.0003
ITIH4	ENSG00000055955.17	6.9999	37.3773	9.999	11.5873	5.4533	10.9595	5.2162	0.9999	0.9819	25.6634	3.0001	38.4972	37.6782	22.539	75.2562	109.3	117.629	86.3783	9.9845	5.9994
ITIH1	ENSG00000055957.11	0	0	0	3	0	1	0	0	0	0	0	0	1	0.9999	0	0	0	0	0	0
HPF1	ENSG00000056050.7	0.3524	0	0	1.99	0	0	0	0	0	2	0	3	4	4.9746	7	23	41.9619	44	0	0
ZFR	ENSG00000056097.16	33	68	1	26	17	19	74	50	23.0002	179	35	38.9997	113	56.0009	125.998	401	669	391	4	3
ZNF280C	ENSG00000056277.16	5	2	0	0	1	2	1	4	1	1	6	3	6	15	15	54	58.2795	14	0	0
NPFFR2	ENSG00000056291.17	0	0	0	0	0	0	0	0	0	4	0	0	0	0	0	1	0	0	0	0
PHF21B	ENSG00000056487.16	6	0.9999	0	5	0	1	0	0	0	9.0007	1	5	9.0007	1	7	53.002	55.9961	13.9986	0	1
TRAF1	ENSG00000056558.11	2	5	0	4	0	0	1	1.0001	0	25	1	8	10	3	13	37	43	0	0	2
RC3H2	ENSG00000056586.16	10	35	4	13.0001	2	17	25.9995	10.6419	5.0001	85	12.0002	16.0001	48.9988	51	89.9949	136.003	338.998	310.005	0	1
IL17RB	ENSG00000056736.10	0	0	0	1	3	1	0	0	0	2	1	1.9999	10	0	0	20	33	54.9971	0	0
TRAF3IP2	ENSG00000056972.20	8.9992	5	0	3	0	1.9999	5	7.0001	0	43.9995	5.0001	0	3.0002	0	0	12.9996	15.9992	57.9959	0	0.9999
GYG2	ENSG00000056998.20	1	0	0	0	0	1	0	0	1	0	0	0	0	0	6	5	14.0002	0	0	0
DCBLD2	ENSG00000057019.16	1	2.0001	0	3.9999	4	3	3	8	4.0001	42.9996	13	5	7.9997	21.0002	43.0013	64.9996	91.9994	68.9991	0	2.0001
SERPINB3	ENSG00000057149.16	0	0	0	0	0	0	0	0	0	0	0	0	0	0	0	0	0	1	0	0
SOAT1	ENSG00000057252.13	14	20	0	1	7	1	2	10	2.0001	21	0	18.0003	28	4.0003	3	29.9994	51	113	0	1
PKP2	ENSG00000057294.14	1	0	0	0	0	1	0	0	0	14.0001	1	0	0	1	3.6	17.6814	32.9993	0	0	0
MSH4	ENSG00000057468.7	0	0	0	0	1	0	0	1	0	0	1	0	1	1	2	9	13	2	0	0
F7	ENSG00000057593.13	0	1	0	0	0	0	1	0	0	2	0	0	0	0	0	0.9999	4	0	0	0
GDI2	ENSG00000057608.17	6.0001	18.0002	0	3	3.997	8.9436	20	11.0005	7.9998	114.999	6	24.0009	61.9992	16.9901	44.9995	210.998	311.002	241.995	1	5
PRDM1	ENSG00000057657.17	13.0013	2	1.0001	0	5	0	1	11.9994	0	25.998	0	4	8.9999	5	0	6.9998	19.9997	14	0	5
ATG5	ENSG00000057663.16	4	11.0001	0	3	7	2.9999	15.0006	3.9999	5	14.0003	8.9999	13.0006	13.0009	16.9986	10	62.9977	64.0018	12.9997	0	0
TMCC3	ENSG00000057704.13	6	6.9999	0	5.9996	2	1	4	3	0	37.0005	3	0	5	0	0	19	32	25	0	0
PITHD1	ENSG00000057757.10	1	15	0	6	1	1	5	5	2	41	4	11	3	2	13	69	196	11.9997	0	0
MTA3	ENSG00000057935.13	1.9998	13.9998	1	5.9999	2.0001	2.0001	10.9999	9.0003	11.9996	40	5	17.0003	33.0003	62.0018	117.999	230.994	360.995	23.9982	0	3.9998
USP13	ENSG00000058056.9	13	11	0	6	1	2	14	1	1	55	0	5	4.9996	17.999	28	75.9967	103.002	33.9998	0	0
ATP11B	ENSG00000058063.16	19.0007	33.0018	1	8.0002	5	7	26	8	30.0002	54	21	37.9995	58	53.9993	76	152	227	246.998	12	1
LAMC2	ENSG00000058085.15	0	2	0	1	1	2	0	0	0	0	0	1	4	0	2	1	0	0	0	0
CDK14	ENSG00000058091.17	5	1	1.0002	5.0001	0	2.0002	7	6	2	41.9462	1	18.0004	35.9993	103.003	101.968	273.995	373.998	141.997	1	0
SEC61A1	ENSG00000058262.10	22	28	0	3	2.0001	17.9994	15.0005	45	4.9999	77.9988	28.0006	24.0004	44.9997	9.0003	18.0004	90.9998	111	76.998	0	1.0001
PPP1R12A	ENSG00000058272.19	44.9999	106.998	8	36.9981	28.0003	28.9985	41.9995	56.9988	28.0005	199.999	47.0026	74.9969	145.998	166.002	351.998	808.98	1074.01	721.933	7	6
RASGRF1	ENSG00000058335.15	27.0015	39	0	15	4	9	8.9997	8.0004	5	81.9953	14	18.001	121.005	221	444.979	699.058	1481	119.003	16.9988	8.9996
CAMK2B	ENSG00000058404.20	27.0001	56.0018	0	18.0003	8.9997	2.9999	12.9992	4.9999	6.9998	173.007	9.0001	30.0002	121.001	222.001	501.023	822.007	1681.96	313.012	10	6.9995
CROCC	ENSG00000058453.17	47.4688	78.6902	2.9999	58.268	15.2448	34.4426	34.8565	42.7437	37.6372	171.209	31.8074	70.8642	216.111	94.5045	229.15	412.526	516.396	323.372	23	7.1575
POLR3E	ENSG00000058600.16	25.9996	32.0004	0	19.9999	10	9.0013	33.0006	25.9996	5	108.995	12.0003	23.0011	58.0006	47.0004	74.0046	229.001	228.991	76.0034	1	1.9999
ATP2B4	ENSG00000058668.14	33.003	68	0	23.9979	24.0001	27.0001	61.9998	41.9961	13	134.988	36.0002	18	86	55	118.998	366	555.995	190	17.9988	2
ZC3H11A	ENSG00000058673.16	34.2652	106.687	3.9996	30.8174	31.448	9.7371	43.4669	35.4155	18	209.431	34.1094	42.5053	91.8612	97.7531	159.829	487.737	553.753	335.619	16.0018	3.7889
RIOK2	ENSG00000058729.11	2.0001	2.0001	0	0	0	2	6.0002	1.9999	0	10	0	8	2	0	6	29	21	18.9993	2	1
YIPF1	ENSG00000058799.15	0	6.0005	0	1	1	14.0012	5	4.9999	1	13.9979	7	8	13.9995	6.0001	4	19.9999	28.9999	54	10	1
NDC1	ENSG00000058804.12	2	3	1	0	0	1	2	0	0	2	1	1	2	3	3	25	32	6	0	1
DGKG	ENSG00000058866.15	0	6.211	0	1	0.9999	10.9996	4	3.002	2	35.0072	7.9994	19.397	15.0001	21.0045	57.0071	175.568	301.798	15.0018	2	1.7571
FLYWCH1	ENSG00000059122.16	2	4.9997	2	6.9997	2	3	4	7	0	36	1	8	19.0004	24.0011	34.945	134	91.9989	56	0	0
UNKL	ENSG00000059145.18	8.9999	19.0001	0	7	4	25.9987	1	6	1	34.9996	6	14.0003	12	11.0001	23.9997	89.0001	69	13.0004	2	3
TBXAS1	ENSG00000059377.17	2	0	2	11	1.9997	0	13.9989	2	0	23.9966	4	73.9971	140.005	0	0	17.9992	27.9988	33.9987	20.0019	6.9992
PARP12	ENSG00000059378.12	13.0005	67.9989	0	17.0009	9.9996	12.0002	23.0005	12.0002	9	54.0001	8	10.9989	9	1	1	10.9997	3	126	0	1
ALDH18A1	ENSG00000059573.9	16	8.0002	0	11	2	7	5.9998	8.9996	0	20.0009	2	7.9997	5	7.9999	17	58	65	9	3	1
TARBP1	ENSG00000059588.10	21	44	0	35.0001	22	32	16.0004	12	15	66.0003	3	63.9998	96.0015	388	801	987	1057	204	1	12
GATB	ENSG00000059691.12	12	3	0	3.9998	5.0005	1	2.0001	1	4	21.0012	0	4.9998	6.0005	18.0009	25.9997	95.9954	151	0	0	4
MXD1	ENSG00000059728.11	4	1	1	7	0	2.6231	2	3.0581	0	6	0	2	8.0016	8	12.1345	32.8878	40.4721	11	0	2
CDK17	ENSG00000059758.8	86.0035	65.9982	0	22.0018	8	30.9978	67.9995	56.0001	23.0005	182.002	34.0028	28.0006	39.0007	33.0002	114.001	271	439.008	186.991	8.0008	6.0002
DNAJC25	ENSG00000059769.20	4	2	0	1	0	0	2	1	0	12	0	3.9996	4	6	4	18	25.002	11	0	0
SLC2A3	ENSG00000059804.16	42.4767	40.4501	1	136.779	45.8832	21.0004	56.0014	106.844	16.8536	114.774	28.1276	3.9849	58.31	4.9999	12.7635	82.2893	180.33	311.131	3.9962	20.7878
PSD	ENSG00000059915.17	14.9998	39	0	14.9992	7	5	3.0003	9	9	103.998	4.0003	27.0001	95.0005	80.9953	135.001	550.036	803.014	91.9919	12	7.0002
CTDP1	ENSG00000060069.16	20.9984	19.0009	0	5.0001	7.0004	8.0004	8.0005	19.9996	3	52.0014	9.0007	19.0006	23.9987	11	25.9995	46.0006	73.9991	13.0001	17	2.9999
YBX3	ENSG00000060138.13	115.074	64.0019	0	42.0005	14.878	24.9494	58.2793	136.324	30.5519	408.916	48.5975	10.4444	75.901	1.0001	2	24.6	162.219	95.9957	2.0002	21.8755
STYK1	ENSG00000060140.9	0	2	0	0.9999	0	0	0	0	0	7	0	0	3	7	10	8	32	4	0	0
WNK1	ENSG00000060237.17	57.9976	99.0036	2	39.9989	27.9995	32.001	62.0002	40.0004	26.9993	345.996	42.0024	67.0005	209.993	133.004	333.985	815.982	1098.03	594.013	1.0001	22.9999
CCAR1	ENSG00000060339.14	54.9954	72.9958	5.0001	38.9986	32.0008	37.0034	61.9998	36.9999	18.0033	285.991	60.0031	88.0026	142.998	142.997	292.999	570.998	655.01	565.059	15	25.9995
OGFR	ENSG00000060491.16	5	5	1	7	1	4	6	5	9	18	9	4	30	29	53	94	148	8	0	0
GNA15	ENSG00000060558.4	0	2	0	0	0	0	5	3	0	1	0	9	21	1	2	6	9	4	0	3
CREB3L3	ENSG00000060566.14	0	1	0	0	0	0	0	0	0	0	0	0	0	1	0	1	0	4	0	0
PIGV	ENSG00000060642.10	0	0	0	3.9997	1	1	0	0	0	2	0	0	0	2.9997	0.9999	4	5	0	0	0
PTPRU	ENSG00000060656.20	14.0006	6.9997	0	1	4.9999	6.0005	6	13.0006	3.0001	60	0	7	18	37.0014	66.9977	138.005	170.004	62	3.9996	0
SNRNP40	ENSG00000060688.13	7	18	0	10	3	3.0001	6	3.9899	5	26	3	5	16	13	31	57	90.002	4	0	5
RIMBP2	ENSG00000060709.15	7.0001	11.0005	0	5	6.9999	6	2.9999	6.0004	14	38	4	24.001	69.9994	129.001	412.012	474.001	934.018	20.002	0	2.9999
COL11A1	ENSG00000060718.22	1	18.9992	0	5.9995	4.0003	14.9993	4.0004	3.0001	0	39.0002	2.0001	26.9991	51.0007	139.993	406.984	527.98	721.067	23.9954	0	5.0005
QSER1	ENSG00000060749.15	1	6	0	1.9999	1	6	1	6	1	17.0015	0	7	10	14	17.999	49	46.9993	0	1	0
MPC1	ENSG00000060762.19	4	0	0	10.0006	0	0	0	0.9999	1.0001	7.0014	0	0.9999	19	4.9995	6	48.0003	86.0081	55.003	0	0
ACAA1	ENSG00000060971.18	9.0003	16.0004	6.0009	16.0014	6.9999	1	6.9995	4	1	36.9982	11.001	22.9995	41.9992	23.9997	58	152.994	187.008	149.001	0	3
BCAT1	ENSG00000060982.15	2	1	0	7.0005	0	0	2	0	0	4	1	25	8.9999	11	2.9999	39	80.0015	9	0	0
HDAC7	ENSG00000061273.18	79.9985	175.022	10.9999	99.0026	48.0012	145.003	188.004	106.996	50.9934	393.026	52.9941	47.0035	69.997	65.996	131.005	253.971	261.001	565.041	3	12.9995
LZTS1	ENSG00000061337.15	5	2	0	0	0	0	1	0	0	4	0	0	2	7	2	25	70	0	0	3
PRDM6	ENSG00000061455.11	0	1	0	0	1	0	1	0	0	0	0	0	0	0	0	2	1	5	0	0
SPAG4	ENSG00000061656.10	0	0	0	3	1	0	0	1	0	0	0	0	1	3	6	7	5.0001	0	0	0
NCKAP1	ENSG00000061676.15	57	121.999	1	58.0003	26.0003	34.0003	92.999	80	43	297.997	40	19	110.002	146	353	921.999	1591	1078	14	15
MRPS35	ENSG00000061794.13	0	1	0	2	0	1	0	2	0	11	1	9	3	3	10	30.0005	43.0011	113.004	1	0
GUCY1B1	ENSG00000061918.13	9	19.9979	1.0001	3.9992	8.9991	4.9995	7.0002	4	2	40.0066	2.9999	11.0002	24.9984	37.997	93.0062	259.021	490.038	39.9932	1	1
SFSWAP	ENSG00000061936.9	45.9989	76.0033	4	38	23.0005	37	36.9976	59.0016	41	172.997	43.0009	82.003	154	102.996	187.014	494	586.005	262	5.9994	13.0002
TNK2	ENSG00000061938.19	53.0061	59.0026	9	34.9957	3.9991	17.0006	29.9967	25.0007	3.9999	104.004	15.9976	102.996	141.996	175.995	297.009	695.986	1040.97	42.0011	11.9992	22.0039
MON2	ENSG00000061987.16	24.9999	61.9963	7	65.9996	17.0001	37	48.0003	56.0037	17.9985	185.984	43.9998	95.9996	95.9943	158.001	235.969	558.004	631.002	554.991	32.0001	19.9999
CDH3	ENSG00000062038.14	5	1	0	3	1	1.0001	0	1	12	0	1	2.9997	7.0004	3.9998	4	14.9996	27.9995	7	7	0
ARSF	ENSG00000062096.15	2	2	0	1	0	0	0	0	0	0	0	1	0	0	1	0	7	0	0	0
GPBP1	ENSG00000062194.16	11.0001	37.0025	2	15.9997	5.9999	8	8.0001	13.0008	4	38.9999	8.9993	30.0003	48.0022	30.0009	37.0008	184.003	232.001	76.9932	0	8.9993
DGAT2	ENSG00000062282.15	0	0	0	6	0	1	0	0	0	1	0	0	2	2	4	6	7.9995	0	0	0
ZNF112	ENSG00000062370.16	0.6409	0.6429	0	0	0	4.9584	0.6417	0.9407	0.9702	4.8792	3.9656	0.5817	1.291	3.4516	8.9231	19.8481	31.7374	19.9676	0	0
CS	ENSG00000062485.19	11.6495	26.5204	0	11.7107	6.7027	6	17.388	13.3759	6.5068	39.5156	21	24.9774	62.0286	31.0001	48.8669	127.156	272.601	76.9387	0	6.0002
LTK	ENSG00000062524.16	3.9992	0	0	2	1.0002	0	1	0	0	7.9999	0	4.9995	5	10.9999	30	26.0026	46.0008	0	4	0
MRPS24	ENSG00000062582.14	0	1.9702	0	0.0123	0	2.9842	0	1	0	0	0	0	0.6046	0	4.125	11.324	10.0082	0	0	0
ELMO2	ENSG00000062598.18	5.9998	21.0004	2.0001	6.0003	1	2	14.0004	19.9996	7.0003	47.9992	4.0001	10.0003	34.9978	21.0003	69.9013	182.002	227.645	69.9975	10	3.5361
WAPL	ENSG00000062650.19	8	13.9998	4	18.9998	8.0005	15	23.9991	20	9	50.0011	7	19.0011	42	14	65.9977	97	179	179	6	1.9999
VMP1	ENSG00000062716.13	15.0007	23.9999	0	9.9995	3.0002	16.9999	25	28	5.0001	47	15.0014	16.9995	35.0005	6	32.0006	87.0022	163.002	55.0019	0	14.0017
APPBP2	ENSG00000062725.10	2	1	0	4	1	9.9996	8	3	0	19.9999	2	20	8	7	15	89	146.002	10	0	0
POLD1	ENSG00000062822.14	11.0002	17.9985	2.9998	9.9984	4.9999	8	5	22.9996	13.9947	43.0381	8.9994	11.9991	28.9995	6.0002	7.5714	23.0004	38.9998	13.0006	0	9.0004
SEZ6	ENSG00000063015.20	0.9999	3	0	2.9998	0	1	2.0002	0	4.0004	16.0018	1.9998	1.9998	9.9995	14.9995	40.0029	53	179.998	18	0	0
EIF4B	ENSG00000063046.17	37.3857	23.2927	2.6884	32.3279	16.3109	19.8006	30.6405	24.7613	16.2292	125.977	17.9462	26.2207	36.8213	36.9994	59.0259	241.938	398.625	335.189	5.9946	7.9895
SLC6A16	ENSG00000063127.16	3	0	0	1	1	5	0	0	0	0	0	1	2	0	0	2	2.0001	19	0	0
BICRA	ENSG00000063169.10	4	16	1	9	1	4	15	3	1	19	0	2	9	8	17.9989	34	58	25	0	0
SPHK2	ENSG00000063176.16	4	1	0	1	0	0	2	1	1.9998	14.0005	0	5.0003	3	2	7	17.0013	24.9982	10.0006	0	1
RPL18	ENSG00000063177.13	8.0001	13	0	8.9995	0	7.0003	9.0002	16.9996	2.0001	36.9977	11.9995	9.0009	49.0001	7.9995	28.9997	130.995	274.994	114.005	4	2.0001
CA11	ENSG00000063180.9	13	32	0	5	5	2	1	6	5	72.0008	2	7	69	68	178	246	693.998	33	5	4
ISOC2	ENSG00000063241.8	0	5.0004	0	0	0.9999	0.9999	5	0	1	34.0004	6.0006	1.0001	1.0001	0	1	23.999	46	34.0004	14	0
U2AF2	ENSG00000063244.12	39.9991	40.0005	10	25.999	11	15.9994	44.9991	48.0011	5	151.001	15.9991	60.9995	79.003	39.0004	51.999	184	294.993	355	7	9.0006
EPN1	ENSG00000063245.14	19	24	0	25.0003	10	12.0001	32	16.0002	11	112	8	26	82.996	23	36	271	491.008	121.003	3	6
MED29	ENSG00000063322.15	1	5	0	1	1	4	3	0	0	4	1	3.0001	7.9997	4.9998	11.0006	21.0018	45.9992	8.0007	0	0
AHRR	ENSG00000063438.17	0	0	0	0	0	0	0	0	0	0	0.044	0	0	0.6525	0	9.1097	12.1676	7.0499	0	1
ZNF275	ENSG00000063587.14	0	4	0	1	0	0	0	0	0	1	0	0	1	1	2	11.9999	12	32	0	0
MTMR1	ENSG00000063601.17	8.9996	20	0	4.0001	3.9999	1	10	3	4	20.9992	5.0004	12.9998	34.9994	22.9999	69.002	100	154.996	38.9978	0	5.9998
GPC1	ENSG00000063660.9	6.0001	11.9993	0	10.0003	1	15	3	2	0	42.001	6	8.9995	69.9997	145.009	262	364.973	529.012	8	0	2
ADCK1	ENSG00000063761.16	3	9	0	4	1	0	2	2	0	17	3	12	16	8.9996	34	40.0001	60.9995	16	0	0
HAGH	ENSG00000063854.13	9.0002	10.9994	0	5.9725	2.0001	8	8.0005	4	7	50.9995	14	21.9994	28.9995	17	36.9992	156.997	293.998	85.0023	5	2.9999
RNF4	ENSG00000063978.16	19.0009	6.9547	0	4.9997	0.9999	6.9988	5.175	4.0001	6.0004	54.1783	12	5.9994	20.0282	15.0182	14.0061	63.4292	127.698	92.0365	1.0001	0.2867
CASP8	ENSG00000064012.21	4	6.9999	2	8.9984	1	10.0001	0.9999	3.9997	0	5.0556	3	18.0012	12.9982	0	1	3	2.0001	81.9981	5	1
LIMCH1	ENSG00000064042.18	74.0105	173.011	5.9982	80.0111	33.9987	32.9932	76.9884	93.9833	29.9989	553.125	46.0041	56.0069	107.02	171.023	304.981	806.1	1305.31	942.899	1.9996	7.0011
INTS13	ENSG00000064102.15	0	7	1	4.0002	5	2	3	1	2	5	1	7.0001	10	13	17	50	61	50	0	0
TM7SF3	ENSG00000064115.11	3.0001	17	0	5.9998	6.0001	9.9998	2.9999	3.0002	0	8	1	10.0001	15.9992	4.9999	23.0002	69.9986	85.0038	60.0053	1	1.9999
SPA17	ENSG00000064199.6	2	0	0	0	1	0	0	0	0	8	1	0	3	1	0	3	5	0	0	0
TSPAN32	ENSG00000064201.15	3.9996	0	0	0	0	0	0	0	0	0	0	0	0.9999	0	1	0.9999	2	0	0	1.0002
ST3GAL6	ENSG00000064225.12	3.0001	12.9996	1	5.0001	4.9997	1	4	0.9998	4	18.0002	1	16.9991	2.9999	6.0004	10.9995	22.9991	34.9985	163.014	0	6
ATP2C2	ENSG00000064270.12	0	1	0	3.0001	5	6	3	1	3	0	0	2	0	7.9996	22.0003	25.0005	32.9995	0	0	2
NGFR	ENSG00000064300.9	0	0	0	0	0	3	0	0	0	1	9	0	0	0	1	1	1	0	0	0
CDON	ENSG00000064309.14	5.0003	0	0	1	1.0001	0	2	1	5.0004	2	0	2	9.0001	12	26.9998	56.9997	61.001	5	0	0
TAF2	ENSG00000064313.12	11	22	0	9	2	15.0001	20	13	1	41.0012	6	18	29	17	58.9998	76.0002	123.999	50	1	1
HIPK2	ENSG00000064393.16	27	50	3	11	3	20	24	24	4	90	32	26	93	9	37	361	467	245	13	1
TNPO3	ENSG00000064419.13	2	25.9974	0	8.0005	3	18.0016	8	10.9997	2.9998	56.9994	5	18.9988	50.0042	13.9997	59.9994	145.011	181.002	16.0016	6	9
BORCS8-MEF2B	ENSG00000064489.23	2.2552	9.7101	1.003	14.9697	1.8639	0.0086	0.0112	3.8076	6	14.265	4.2746	5.8256	13.7916	0.022	1.9855	44.3605	8.0123	16.8427	0	0
RFXANK	ENSG00000064490.14	1	1	0	1.9998	1.0001	1	6	4.0004	0	18	0	1.9999	4.9996	4.9997	3.9999	21.0006	5.9994	8	0	0
TMEM161A	ENSG00000064545.15	0	3	0	2	0	1.9999	1.9998	1	0	6	0	0	6.0003	15.9992	13.0008	34.0006	32	13	5	0
LPAR2	ENSG00000064547.14	0	4	0	1	1	0	0	0	0	4	0	4	3	0	0	5	1	0	0	1
CTSA	ENSG00000064601.18	11.0015	13.9999	1	9.0005	1.9998	25.0008	9.9994	14.9998	11.9995	57.0014	6.9998	19.0001	42.0012	58.0016	79.997	194.992	229	85.0032	1	5
SUGP2	ENSG00000064607.17	33.0031	47.0015	0	38.0027	23.0014	20.9965	41.0026	28.0005	9.0004	168	23.9998	60.0113	131.985	290.048	686.102	886.897	1100.92	93	0.9999	19.0004
SLC12A2	ENSG00000064651.14	37.0006	148.997	7.0007	53.0027	15.9998	19.9982	48.9984	33.0004	15.9984	71.0006	30.0017	20.999	45.0008	44.9992	106	320.007	318.991	672.944	0	4.0001
SNX24	ENSG00000064652.11	4	3.0001	0	2.9999	3	1	2.0002	1	1	21	1	7.9993	4.9998	4	7	31	38.0014	0	0	0
EYA2	ENSG00000064655.19	6	1	2	8.0001	6	0	1.0001	2.0001	0	16.0011	5.0005	8.0005	14.9994	0.9999	1	22	33.0002	0	0	4.9998
CNN2	ENSG00000064666.15	9.9994	5	0	2.9995	0	5.0002	2.0002	7	1	8.0001	2	1	1	1	2.0001	11.0001	3.0001	0	4.9995	0
ABCA7	ENSG00000064687.12	17	58.9993	4	47.9999	7.9996	12.0007	24.9999	14	6	112	10.0006	21.001	24.0002	58.9953	72.0005	165	231	48.9986	32.001	7
SNCAIP	ENSG00000064692.19	1.9998	9.0004	0	1.9999	0	1	0	1	0	4.9989	0	5	7	2.0001	10.9997	8.0003	17.9997	80.0003	0	0
DDX20	ENSG00000064703.12	0	1	0	1	1	1	2	1	0	6	0	4	9	8	12	30.0011	21	105	0	0
BTBD1	ENSG00000064726.10	5	14	0	5	1	3	16.0005	5.0001	14.9999	29.9998	1	5	35.9989	5	17.9997	75.9984	172	159	0	2
FAR2	ENSG00000064763.11	1	1	1	4.0001	0	10	1.9999	2.0001	1	1	4	8	4.9999	6.0001	25.9998	25.9987	69.0013	15	0	1
BCAS1	ENSG00000064787.13	9	6	0	1	1	2.0001	0	3	4	31.9988	4.0001	11.0002	15.9993	0	4	199.009	170	19.0004	1	0
POU1F1	ENSG00000064835.11	0	0	0	0	1	0	0	0	0	0	0	0	0	0	0	0	0	0	0	0
CHI3L2	ENSG00000064886.14	1	0	0	5.0003	2.0001	2.0002	1	1.0001	0	1.9999	0.9999	1.9998	5.9995	1	1.9999	2.9999	1	0	3	0
SBNO2	ENSG00000064932.16	443.031	363.002	2	76.0015	31.9993	55.0003	174	337.016	80.0034	597.005	108.998	46.9998	842.004	26.9993	58.9995	147.007	546.044	403.982	8	27.9991
PMS1	ENSG00000064933.17	0	3.0006	1	2	2.0008	6.0005	2.9995	6.0001	0	39.9991	1	15.9997	20.0006	23	32.0043	98.9927	93.9902	66.0042	0	0
HMG20B	ENSG00000064961.19	0	8.9995	0	11.0001	3.9998	6.0004	2.0003	2	3	30.0001	3.0003	12.9998	20.0006	1.9998	1.0001	34.0017	29.9988	78.9999	2	1
CALCRL	ENSG00000064989.13	0	33	8	21	7	19	24	4	3	21.0002	4	2	2	2	14	8	11	46	0	0
TAF11	ENSG00000064995.18	4	8	0.9999	4	0	0	3	1	1	3	0	2.9998	3	4	11.9992	21	20	0	0	0
ANKS1A	ENSG00000064999.15	72.9992	132	9	59	33	45.0005	140.003	112	47	561.984	62	53	203.002	107	118.998	311	370	598	4	21.9997
AP3D1	ENSG00000065000.18	152.001	177.004	18.9999	89.0005	26.0001	55.0015	152.999	111.998	32.0001	401.004	80	115.002	296.008	140.001	256.998	866.016	1530.99	768.014	18.0001	52.0016
ZNF76	ENSG00000065029.15	6.0002	30.998	1	13.9996	8.9994	9.9995	17.9996	5.9999	1.0001	39	10	17.0009	25.9997	22.0002	62.0012	100	101.996	39.0009	8	2
SLC9A3R2	ENSG00000065054.14	12.9992	80.9991	6	25.9996	7.9999	18.0004	112.009	60.9994	25.9984	75.9904	17.9982	7.9999	3.9998	0	4.0001	51.9979	38.9998	420.011	1	7.0006
NTHL1	ENSG00000065057.9	1	14.001	0	3.0003	0	2.9997	0.9999	0	0.9999	3	3	2	0.9999	5.9995	2	19.0004	22.0008	43.0018	0	0
UHRF1BP1	ENSG00000065060.17	13	21	1	9	2	21	18	6	3	51	5	40	29	26	19	97	106	117	13	2
GNAI3	ENSG00000065135.11	6.1061	8	0	6	5.0861	7.1224	12	6	1	26	11	10	22.3846	30	43	103	88	84	1	1
IPO5	ENSG00000065150.21	33.0024	41.0033	1.0001	25.0011	15.0004	22.0009	23.0018	24.9975	5.9995	71.0018	22.0041	35.0004	73.9942	103.99	178.986	541.035	702.897	144.003	0	4.0001
OAT	ENSG00000065154.11	2.0001	6.0001	4.9996	4.0002	0	6	6	4	5	23.0002	0	6	7.8728	9.0003	16	145	288.914	140.999	5	1
WDR3	ENSG00000065183.16	13	8	0	0	1	2	3	9	2	10	7	7	16	15	28	79	86	65	0	0
PKN2	ENSG00000065243.20	7.9998	32	6	33.0018	15.9994	23.0008	35.9994	19.0001	14	118	19	67.0006	50.0003	32.9995	107.999	168.993	250	263.998	5	10
WDR18	ENSG00000065268.10	4	6.9996	1	0	1	1	2.9998	2.9998	1	2	0	14.0001	6.9998	9.9994	19.0001	45.9977	63.999	73.0051	0	0
TRAM2	ENSG00000065308.5	0	6	0	6	4	1	14	2	5	27	2	4	1	6	19	30	18	50	0	0
NTN1	ENSG00000065320.9	0	0	0	0	0	0	1	0	0	0	0	0	1	0	1	2	1	0	0	0
GLP2R	ENSG00000065325.13	0	0	0	0	0	1	0	0	3	3	0	1	1	4.0001	6.9998	11.0006	2	0	0	0
MCM10	ENSG00000065328.16	0	0	0	0	2	0	0	2	0	0	3	0	0	0	2.0001	1	3	0	0	1
DGKA	ENSG00000065357.20	13.9981	9.9992	0	20.0009	2.0001	4	9.9986	10.0025	1	29.0012	4	25.9987	61.0017	49.0018	130.006	141.989	202.991	33.9966	0	7.9992
ERBB3	ENSG00000065361.15	5.0003	3	2	9.0001	2	4	5.9999	4	4	60.9981	10.9992	20.9992	40.0018	4.0002	4.0002	284	138.998	47	8	11.9999
ROPN1	ENSG00000065371.17	0	0.9652	0	0	0	1.9337	0	0	0	0	0	0	0	3.5624	0	0	0	0	0	0
ANKRD44	ENSG00000065413.20	4.0002	35.9996	3.0001	39.9995	8	15.0002	14.0001	10.9999	1	76.9966	10	157.997	124.002	13.0001	23	119.998	166.999	251.002	0	15.0005
KARS	ENSG00000065427.14	10.9999	17.9999	2	1	2	6.9995	3.9999	6.9998	5	36.0019	4	6.9997	13	5.9995	21.0007	93.0023	148	88.0029	4	3
ADAT1	ENSG00000065457.10	5	7.9999	1.0001	10	3.0001	3	11.9996	1.0041	1	27.9239	6	4.9998	5.6891	8.4686	21.9994	35.2604	62.0802	22	1	1
PDIA5	ENSG00000065485.20	1	4	0	0.0065	1.9974	0	5	1	7	11	0	3	5.0179	11.0081	31.016	40.0432	44.2032	4.0432	0	1
TBC1D22B	ENSG00000065491.8	6	9	1	7	1	1	8	9	3	13	1	1	18	10	7	48	67	93	1	4
NDUFB4	ENSG00000065518.8	0	1	0	1.0001	1	0	2	0	0	6	1	1	1	6	1.9047	15.93	29.9758	3	0	0
SPEN	ENSG00000065526.11	26	58	0	30	13	22	55	63.0007	18	178	19	16	69	21	44	164.001	238	452.991	14	15
MYLK	ENSG00000065534.18	5.9998	19.0004	1	12.9989	1.9999	6	1.9998	2.8887	1	34	2	16	20	12.9991	33.0018	156.992	213.336	78.9994	2	2
ZC3H15	ENSG00000065548.18	5	15	0	11.0006	7.0001	0	18	11	6.0002	52.0005	12.0005	5.0003	34.001	25.9997	41.0001	123.002	212.999	171	0	1
MAP2K4	ENSG00000065559.15	1	13.0003	0	7	0	6.9992	6.8097	2.0196	0	20.6563	1	12.9999	8.8421	17.7934	87.8161	112.74	210.031	164	0	0
TMEM206	ENSG00000065600.12	3	3	0	6.9998	7	3	3.9999	0	1	6	0	7	11.9997	3	1	24.0002	28.9999	21	5	0
SNAP91	ENSG00000065609.14	25.0007	35.0013	5	7.9997	4.0003	7	10.0009	7.9998	12.0013	79.0044	9	16.9985	63.0017	88.9957	191.008	501.01	1034	126.995	5	6.0004
SLK	ENSG00000065613.15	32	64	4	31	7	16	51	46.9997	20	154	23	21	37	49	51	190	356	571	5	6
CYB5R4	ENSG00000065615.14	0	5	0	2	1	2	4	7	1	8	8	8	14	15	16	25	40	27	0	1
COL17A1	ENSG00000065618.21	0	0	0	1	0	0	0	0	0	6	1	1	2	0	4	2	3	6	0	1
SEC61A2	ENSG00000065665.21	2.0001	1	0	6.0009	0	2	3	1	1.0001	6.9999	0	9.9999	8.9998	22.0002	49.0025	94.998	128.001	15.9992	1.0002	1
PRKCQ	ENSG00000065675.15	4.9996	3.0002	0	5	1.0001	0	0	1.0001	0	2.9997	16	4	10	2	7.9996	27.9983	56	24	0	0
TLE2	ENSG00000065717.15	8.0003	26.0003	4	23.9997	8.0006	6.0002	19.0006	26.0011	9.9994	26.9981	16.9999	8.9994	32.0013	96.9982	114.006	314.989	346.982	204.002	0	0
ASB1	ENSG00000065802.12	3	1	0	2	0	4	1.9999	1.0001	0	6	0	4	10.9996	3	7	21.0002	23.9998	8	0	0
FAM107B	ENSG00000065809.13	0	0	0	1.0001	2.0004	3.9996	2	1	0	2.0002	0	8.9994	11.9996	0	0	15.9998	24.0021	11.9987	0	2.0003
ME1	ENSG00000065833.9	1	8	1	2	2	3	4	2	4	16	0	2	15	23	59	120	165	59	0	3
TBC1D1	ENSG00000065882.16	29.9991	56.9993	1	21.0008	4	11.0004	60.0013	32.9997	9.9999	79	20	40.0002	60.9983	61.0001	63.0018	235.997	210.003	123.004	14.0026	6.0003
CDK13	ENSG00000065883.16	14.9998	31.9993	0.9999	29.0011	8.0005	21.0018	22.998	24.9994	11.9994	112.996	8.0007	21.0013	25.0006	52.9972	116	241.997	286	270.001	6	0
MTHFD2	ENSG00000065911.12	2	0	0	1	0	0	4	1.9816	0	12	2.0001	2.0001	16	3.9996	3	13.9997	28.0011	0	0	0
SLC9A7	ENSG00000065923.10	2	10	0	1	0	2.9998	2	0	1	0	0	5	7	8	19	42.0006	81.9974	4	0	1
FOXJ2	ENSG00000065970.9	17	13	1	3	3	9	4	6	1	24	2	9	10	1	5	36	69	46	1	1
YBX1	ENSG00000065978.19	20.4032	22.0591	0.0017	14.2753	7.703	14.8487	43.6639	29.8553	0.0066	92.7078	33.1609	11.8357	40.555	15.3816	26.7894	129.017	190.498	129.731	2.9856	11.4392
PDE4A	ENSG00000065989.16	5	2.9998	0	4	5.9998	6	1	7	6.9999	23.0002	0	2	30.0008	23.9997	38.9998	91.0001	142.002	0	0	1.9999
PPP2R5A	ENSG00000066027.12	2	12	0	5	0	4	6	7.9998	2	24	0	3	3	6.0001	7	41	58	77.9985	0	1
CTNNA2	ENSG00000066032.18	21.9998	29.0014	0	12	2.0001	16	7.9998	16.0008	8.0001	104.994	6	26.9998	105.998	100.001	263.002	592.005	1038.98	145.013	1	1.9998
ELAVL1	ENSG00000066044.15	4	15	0	3	1	1	5	2	0	11	3.9836	0	3	4	5	37.0025	55	50	0	1
TIE1	ENSG00000066056.14	153	169	5	90	32	76.0008	162	137	57	601.002	25.0008	2	17.9996	1	24	39	102	712	5	16
DIP2B	ENSG00000066084.13	49	28	1	17.9994	8	27	16	22	8	126	19	90.9998	124	69	138	454.999	547.007	297	16	10
SMARCD1	ENSG00000066117.15	14	28.0001	0	17.0001	5.9999	7.9998	14.0004	31.0007	8	67.0021	6.0001	9.0004	32.0011	22.0001	50.9995	103.997	157.002	114.999	1	2.0002
KDM4A	ENSG00000066135.13	13.5346	8.7964	1	17	4.8448	13.2855	13.1916	13.0007	2	49.5406	6.9763	30.7229	42.896	38.1299	100.96	183.656	239.947	425.739	0.0305	2
NFYC	ENSG00000066136.20	11.9993	21.0015	0	11.9995	3.9996	12.9998	15.9999	16.0004	10.0005	51.9961	4.0003	25.9988	29.0001	8.0005	33.0041	56.0007	114.991	129.997	1.0002	2
ZMYND12	ENSG00000066185.13	0	0	0	0	1	2	0	0	0	0	0	1	0	0	0	0	1	0	0	0
SLC9A3	ENSG00000066230.12	1	0	0	0	0	2	1	2	0	0	0	0	1	0	0	3	9	0	0	0
NGEF	ENSG00000066248.15	24	58.998	1	9	6.0001	9	15	18	11	64.0004	13.0002	34.0004	120.003	249	435.004	877.022	1491.96	192.997	0	9.9999
ASPM	ENSG00000066279.18	0	0	0	0	0	2	0	0	0	0	0	0	0	0	0	1	0	0	0	0
CD84	ENSG00000066294.14	1	0	0	3	1.0002	2.0002	1.0001	0.9999	2.0004	0	4.9999	13.9999	2.9998	2	0	4.0002	2.9999	0	0	1.9999
ELOVL1	ENSG00000066322.15	0	10.0008	0	7.0003	1.0002	4	18.9982	10	1.9998	23.9979	0.9999	2.0002	7.9998	6	1	51.9985	49.0004	0	22.0022	0
SPI1	ENSG00000066336.11	1	2	2	2	2	3.9996	11	1	0	4	0	26	43	0	0	6.0004	18	0	0	4.9998
ZNRD1	ENSG00000066379.15	0	0	0	0	0	0	0	1	2	7	0	4.9998	0	1.0001	2	1.0001	12	7.9992	0	0
MPPED2	ENSG00000066382.16	0	9.0001	0	5	6	12.9999	11.0001	2	2	4	2	5.0003	6.0001	7.0001	15.9989	58.9988	69	32	0	0
ZBTB11	ENSG00000066422.5	2	15	4	6	1	7	5	9	4	20	5	18	26	12	27	78	112	72	0	2
ATXN3	ENSG00000066427.24	11	20.989	0	5.9999	9.997	16.0162	13.9938	4.9996	5.9975	52.9891	4.9983	22.0045	22.9928	20.9909	38.0123	67.0059	85.9925	95.0318	0	4.998
GOLGA5	ENSG00000066455.13	6	4	1	8	0	5	7	1	4	26	2	4	13	14	27	87	103	108	0	1
FGFR2	ENSG00000066468.22	24.0026	14	4.0002	11.9989	6.0004	10	4	3	7	37.0004	28.9988	48.0014	49.9927	23.0046	13.9999	335.033	361.01	7	3	2.9998
LRRC40	ENSG00000066557.6	2	5	0	2	4	7	3	1	4	13	0	8	19	11	30	69	100	29	4	3
ISOC1	ENSG00000066583.12	0	0	0	0	0	0	2	0	0	0	0	0	2	0	0	7	4	8	0	0
EML1	ENSG00000066629.17	9.0001	30.9998	1	26.001	9.9999	10.9999	40	4	26.0004	66.9985	13	10	45.0001	25.0004	69.0013	91	152	542.997	10	4.0001
TRMT11	ENSG00000066651.20	7.0003	17.9991	4.0002	16	10	11.0005	27.0003	5.9998	8.9997	52.9983	6	21.9994	40.0008	74.0007	94.9999	225.002	231.994	93.9966	0	2
THUMPD1	ENSG00000066654.14	2	8.0004	2	1	1	6	5.0004	4	2	15.0005	0	7	3	2	19.999	36	43.0024	23	0	0
MSANTD3	ENSG00000066697.14	0	1	0	1	0	2	2.0001	2	0	2	1	1	1	1	8	11.9999	24	4	0	0
KIF26A	ENSG00000066735.14	9	9	1	14	14	6	20	5	5	15	3	0	5	2	7	17	23	70	0	6
ATG2B	ENSG00000066739.12	30	35	7	30	14	27	36	20	18	206	22	30	76	100	233	460	586	285	7	6
ARFGEF1	ENSG00000066777.9	43.0011	52	7	54.0003	21	54	77	52.0011	17.0001	211	38	58.0013	133.002	118	187.999	435	614	581	2.0001	7
ACSM2B	ENSG00000066813.14	4.4332	1	0.5	4.429	2.988	2.3611	2.3638	4.5001	0.5	1	1.9833	2.9106	2.5	1.9486	4.5185	4	2.5	0	1.5	1.5
ZFAT	ENSG00000066827.16	1	15	0	2	2	1	7	7	5	13	4	8	11.0011	10.9997	32.9986	53.9968	48.9982	0	2	1
MTFR1	ENSG00000066855.16	0	8	0	3.0001	2	4	7	4.0002	1.0001	6	1	11.0003	12.0001	5.9994	7	21.0006	15.0004	0	0	1
STAG3	ENSG00000066923.17	0	1	1.0001	0	2.0002	0	1.024	0	0	4.0247	0	13.0567	12.0743	1.0634	7.2868	14.5885	5.4929	1	0	2
FECH	ENSG00000066926.11	1	3	0	8.0001	1	0	8.0008	3	5	19	2.0002	7.0003	6.0001	14.0002	15	66.0008	72.9996	0	0	0
MYO9A	ENSG00000066933.16	40.9994	49.9999	4	46	32.999	46.9992	92.0014	43.9973	16.9997	255.005	24.0018	42.0031	43.9976	139.991	234.006	498.975	661.004	610.021	2.0002	16.0002
DDX3Y	ENSG00000067048.17	32	134.999	2	24.001	2	19.9993	44.001	36.9979	2.9999	120.998	24.2439	44.0001	60.0016	54.0026	95.2791	208.993	327.002	0	3	38.0006
PFKP	ENSG00000067057.17	54	83.9994	2.0001	28.9997	10.9999	19.9996	79.001	70.9991	13.999	196	16	31.0024	110.938	121.979	169.999	657.03	982.056	197.002	10	2.9999
IDI1	ENSG00000067064.11	3	9	0	1	1	0	1	4	1	5	1	1	30.9992	2	5	29.9648	74.0006	12	0	0
SP100	ENSG00000067066.17	56.9972	129	5	80.9999	46.0028	40.002	56.998	82.0016	10	152	35.0019	89	230.996	0	1	22.9994	71.998	507.995	21.0016	5.0004
KLF6	ENSG00000067082.15	22	37	0	37.9972	7	7	87.0001	72	35	72	22.0008	7	5	0	3	10	49.9998	139	4	24
PLPP1	ENSG00000067113.17	4	8	1	2	0	6	19	9	0	59.925	4	1	4	2	4	29	32	52	0	0
NEO1	ENSG00000067141.17	5	30.0003	0	4.9999	1.9999	13.9999	5.9999	7.9999	11.0004	71.9964	5.9999	17.999	30.0004	32.0014	108.998	247.012	316.999	119.007	6.0006	1
TRAM1	ENSG00000067167.8	7.0001	10	0	3	3	0	11.0002	10.0001	1	31.9987	1	5	1	9.0001	30.0002	56	69	74	0	0
PHKA1	ENSG00000067177.15	2.251	20.2542	0	6.7589	2	9.981	2.1792	6.7555	15.0015	26.977	1.0001	4.5012	19.1352	2.2204	0	44.807	127.317	57.2007	8	1.0001
TNFRSF1A	ENSG00000067182.7	35.0007	12.0001	1	5	1	8.9993	36.9983	13.0007	5.9998	83.9995	4	15.0014	63.9999	2.0001	1	8.9999	36.9992	86.999	8	2
CACNB1	ENSG00000067191.16	13	27.0015	0	9	3.0001	4	7.9998	9	14	35.0002	1.9999	11.9996	62.0005	69.9995	174	310.989	691.035	96.0054	1	3.0001
EVI5	ENSG00000067208.14	1.9999	12	1	5.9998	4.9999	3.9997	11	11.0001	2.0001	51.0019	8	42.001	41.0012	41.9997	94.9992	196	204.005	186.993	2	4
STOML1	ENSG00000067221.14	2	2	0	1.9999	0	0	0	2	0	10.9994	0	2.0001	5.0004	12.0006	7.9995	33.9988	60.9969	6	0	2
PKM	ENSG00000067225.18	62.0026	143.006	0	73.9962	22.9977	35.0018	101.002	81.9992	66.0009	317.971	46.0028	81.997	172.99	82.996	212.018	1255.76	2100.07	729.023	6.0006	18.9992
DHX29	ENSG00000067248.10	3.9999	10.999	3.0003	10	10.0001	10	11.0001	6	1	79.9931	5	7.9992	26.9973	40.0003	83	172.999	202.997	244.994	0	0
DNTTIP2	ENSG00000067334.14	4	26	0	1	0	1	2	3	2	9	4	8	8.6	4	5	28.0011	72.0008	46	0	1
METTL22	ENSG00000067365.14	1.9999	4.0002	1	9	1	6.9998	5	3.0002	1	16.0011	4	9	21.0001	14.9995	18.0003	36.0001	47.9994	10.9999	0	2
TP53BP1	ENSG00000067369.13	13.9994	40.9979	2	19.0001	17.9997	14	20.9998	27.9999	8.001	120.001	11.9997	38.9998	58.0015	110.006	225.997	438.997	703.995	318.024	6.9995	3.9996
TRO	ENSG00000067445.21	7.0005	11.0005	0	13.0001	6.9998	12.0005	3.9999	15.9993	6.9997	49.0011	0	13.0966	36.9994	60.0002	88.0007	266.005	334.999	5	5	0
RRP15	ENSG00000067533.6	1	5	4	0	1	0	1	6	1	0	0	1	3	6	3	14	8	59	4	0
RHOA	ENSG00000067560.12	22	41.9992	1	11	3.0001	20	62.0027	35.999	18	130.001	19.0004	7.0002	27.0004	8	14	195.007	355	285	1	9.0002
DHX8	ENSG00000067596.12	23.9982	39	2.0001	18	4.9997	19.0003	18.9986	20	12	127.999	7.9995	29.002	62.0002	61.0054	74	178	262	211	1	1.9998
PMS2P4	ENSG00000067601.8	2.3888	0	0	3	2.4888	1	2.4444	1	1	3.0166	0	2.9861	6.1552	12.9043	16	37.0706	23.1686	37.6293	0	0
PRKCZ	ENSG00000067606.17	11.9999	17.0012	0	4.9995	3	3	3.0002	12.0005	3.9996	62.0029	16	5.9998	56.0045	57.0008	130.004	273.989	509.998	49.0021	13.0013	10.0001
ZFY	ENSG00000067646.12	2	2	4	1	0	1	0	1	0	4	0	1.0375	2.8933	2.1798	6.6011	14.3037	24.9508	0	0	0
IARS2	ENSG00000067704.10	1	12	0	9	3	19	6	4	4	30	12	20	8	21	35	93	157	195	0	6
SYT1	ENSG00000067715.14	26.0011	59.0019	1.9998	16.9992	16	14.9992	21.9998	20.0002	38.9991	202.009	14.001	34.9983	198.002	282.011	433.999	1312.99	2850.03	532.005	4.0002	9.0002
NAV3	ENSG00000067798.16	7.0002	4.0001	2	11	0	15.9993	10	3	7	77	21.9615	153.005	119.001	105	211.995	387.004	610.988	118.004	5	2
IDH3G	ENSG00000067829.19	15.001	9.9989	1.0001	9.0003	2.9999	11.0001	11.0006	7.9999	4.0004	59.0012	0.9999	16.0002	45.9995	11.0001	30	95.9937	184.992	65.0056	4	4.0001
ROGDI	ENSG00000067836.12	2.7533	31.5171	2.0001	15.0006	7.9998	19.6576	15.7857	6.9996	10.001	44.3028	11.0001	24.701	33.5969	52.0837	92.962	290.196	350.415	172.697	1	2.0176
PDZD4	ENSG00000067840.12	3	14.9999	1	15	4	5	12.0001	12.0006	1	81	8	12	52.0003	29.9988	90.0008	390.999	756.987	78.9988	0	4.9999
ATP2B3	ENSG00000067842.17	13.0012	8	1	8.0008	2.0004	0.9999	6.9999	3	3.0002	70	1.9999	15.0014	40	91.9999	115.007	278.186	494.252	142	0	0
ROCK1	ENSG00000067900.8	39.4463	80.5367	11	69.271	46	34.7719	69.6315	42.9232	16.0001	201.279	24.3718	63.59	143.128	91.031	170.577	380.876	362.065	773.655	20	31.082
CBFB	ENSG00000067955.15	6	17.0003	0	4.0001	5	2	9.0004	5.0003	0	31.0002	1	7.0002	17.9987	4	0	15.9991	26.0005	28.9971	0	2
PDK3	ENSG00000067992.15	7	1	6	4	1	2	4	3	1	17	0	4	8	8	24	66.9994	118	41	0	0
HYAL2	ENSG00000068001.14	24	3	0	4	0.9999	1	57	25	7	40.0028	6	0	1	0	0	9	34.9992	82.9935	0	0
HDAC4	ENSG00000068024.16	34.9997	63.9995	9.9997	36.0005	11.0003	10.0003	21.0002	39.0017	23.0001	186.996	26.0005	44.9995	87.0029	84.9995	148.008	290.997	484.991	218	1	4
RASSF1	ENSG00000068028.17	26.0045	26	0.9999	5.0004	2	3.9996	17	25.9983	0.9999	19	6	11.0001	10.0001	3	9.999	12	15.9998	64	1	7.0006
FGFR3	ENSG00000068078.18	12.9997	37.0065	1	13.9998	17	9.9998	44.9956	14.9988	5	134	6.9997	50.004	113.003	0	3	740.01	886.999	361.988	26.0016	3.0001
IFI35	ENSG00000068079.7	10.0005	14	0	8	1	5	10	4	0	16.0002	2	3.9997	1	0	0	5	2	136.005	0	1
HEATR6	ENSG00000068097.14	2.9998	5.0003	3	1.9999	3	6	0	5.9998	3.0001	24	9	13	9.0005	9.9998	19.0011	73.0047	42.9995	30	1	1
COASY	ENSG00000068120.15	11	17.0002	0	4	0	2.9998	5	11.0002	1.0001	22.9982	1	9.0009	5.0001	8	12.0152	45.0006	78.9989	140.001	0.9999	0
PLEKHH3	ENSG00000068137.15	0	4.9999	0	7.9996	4	7	2	2	1	13.9983	0	2.0001	1.9998	6.9998	4.9998	18.9995	37.0014	25	0	2
MEF2A	ENSG00000068305.17	34.9999	90.0002	4.9999	20.9996	15.0003	27.9984	113.999	29.0005	21.9989	113.998	23	174	177.008	39.0005	60	231.998	300.993	678.006	29.9995	7.9998
OTUD5	ENSG00000068308.13	28.9986	38.9996	0	13.9995	6.9997	11.9997	17.0014	20.9999	18.0003	87.01	16.0001	29.0001	37.9965	27	37.0045	125.005	240.011	157.991	0	6.0012
TFE3	ENSG00000068323.17	11.9992	25.0009	0	12	3	9	18.9996	13	1	40.0019	4	16	33	8	10	57	100	64	0	1
TBC1D25	ENSG00000068354.16	1	5	1.0001	0	4	5	7	6	0	37.9996	0.9999	2	12	7	10.999	37.0189	31.4146	33.9989	0	0
ACSL4	ENSG00000068366.20	22.0015	24.0011	2	4.9999	10.9984	10.0001	11.9988	15	1.9998	40.9961	12.0022	15.9992	43.9981	20.0017	22.9998	84.9985	291.996	191.992	2.9997	2.0001
INPP5A	ENSG00000068383.19	17	14	0	10	5.0002	24	14.9998	13	6	70.0003	2	4	9.9999	9.0002	26.9999	73.9999	121	49	1	0
GPKOW	ENSG00000068394.11	3	6	1	2	3	6	15	12	0	34	5	12	16	17	21	154	163	81	0	4
GRIPAP1	ENSG00000068400.13	78.9978	126.003	10.0001	91.9928	36.0008	44.9997	98.9983	76.9942	28.9982	325.017	49.9991	70.001	209.999	343.014	627.058	1284.06	1697.14	617.987	1	24.9999
FTSJ1	ENSG00000068438.15	6	8.9998	0.9999	5.0001	4	1.9998	6.9999	5.9999	2	13.9996	0	4	8.9997	1	9.0001	32.0003	35.0007	25	1.0001	0
PRR11	ENSG00000068489.12	0	0	0	0	0	0	0	0	0	1	0	4	4.0004	0	0	1	1	0	0	0
REEP1	ENSG00000068615.18	2	15	0	5	1.0001	0	0	1.0001	1	7	0	1	5.9999	12.0003	20.9985	70.9991	134	4	0	0
ATP11A	ENSG00000068650.18	220.002	109.996	1	46.0028	8.9991	19.0006	60.0034	140.009	25	436.97	56.9951	56.0018	106.992	63.0012	81.9952	245.002	261.978	392.032	8	7
POLR1A	ENSG00000068654.16	20	13	1	24	5.0001	32	29	25.0004	4	71.0004	10	20.0006	63	57	166.001	321.996	464.997	66.9993	10	2
LAPTM4A	ENSG00000068697.7	11	10	0	7	1	14	10	6	9	28	12	1	9	5	2	28	48	147	6	2
TTC7A	ENSG00000068724.17	13.0005	62	4.0002	29.9998	14.9996	9	89.9993	47.9984	21	111.993	30.0052	81.0065	51.9958	19.9997	50.0024	135	138.996	32	7.999	9
IP6K2	ENSG00000068745.15	2	14.9995	1	13	4.0001	3	7	7	0	9.9998	0	8	20.9999	19.0003	25.0006	55	87.0035	18.0016	0	0
SRBD1	ENSG00000068784.13	6	13	0	5	5	15	5	14	0	25	12	6	11	3	9	39	34	217	1	0
KIF2A	ENSG00000068796.16	3.9993	8.9995	1	7.593	7.0003	19	14.0001	6.0408	2	51.0006	22.9845	24.9992	25.9999	20.0002	91.0288	210.181	337.014	106.809	4.0088	3.9998
RASGRP2	ENSG00000068831.19	15.9995	78.9998	2	40.9958	20.0001	22.0009	30.9994	24.0008	18.0006	230.017	19.0025	20.0003	23.0006	25.999	37.0024	93.0019	91.0044	230.004	0	4
PSME4	ENSG00000068878.15	46	109	0	23	8	25	55	46	19.0002	130.999	19	70	126.998	46.9998	145	366.001	402.996	211	1	8
IFT80	ENSG00000068885.15	2.0004	18.8579	4	1	10.9779	4.8741	5.0003	1.8699	2.0002	34.9186	2.9363	23.3303	27.9147	55.9181	81.1185	285.943	219.771	50.9527	0	1
SIRT2	ENSG00000068903.20	6.0001	15.9995	1	4.0001	6.9999	11.9999	10.0006	6.9995	10.0013	44.0022	2	7.9995	32	15.0001	57.0001	158.998	231.995	87.0042	1	2.0002
ERLEC1	ENSG00000068912.14	15	24	1	6.0006	1	4	3	5	3	59	1	15	11	21	39	130	217	113	0	6.0006
PPP2R5B	ENSG00000068971.14	7	31.9998	0	11	11.0004	15	30	20	5	68.0017	3	7	36	13.9997	50	145	267.001	182	14.9986	5
PYGM	ENSG00000068976.14	3	8	0	1	1	0	1	2	0	5	0	9	23	1	1	46	99	10	0	0
TRPC7	ENSG00000069018.18	0	0	0	1	0	0	0	1.9998	0	0	0	0	0	0	1	0	0	0	0	0
MAST4	ENSG00000069020.18	50.9982	171.995	1	36.9967	17.9998	26.9988	47.9977	88.0005	21.9984	138.004	31.0001	15.9989	63.0001	107	269.014	443.021	730.034	339.025	1	6.9999
ADGRF5	ENSG00000069122.19	54	141	7	61.0007	20	63	110	63	33	344.997	48.9992	6	13	7	13	66	85	1638.02	0	11
SDK2	ENSG00000069188.17	1	6	4	7	3	6	2	2	4	14	0	6	5	23	34.0003	80	133.999	3	18	1
ADAM7	ENSG00000069206.15	0	0	0	0	1	0	0	0	0	0	0	0	0	0	0	0	0	0	0	0
NUP133	ENSG00000069248.12	9	14	4	12.5064	7	3	17	11	7	83	7	37.8566	46	64	104	221	225	53	8	5
NUCKS1	ENSG00000069275.13	11	67	7	12	5	30	12	9	2	80	13	20	61	24	52	396	717	200	4	7
VPS35	ENSG00000069329.18	4	28.9976	1	10.9999	6.0001	16.0005	28.001	5.4615	2	35.9993	0.9999	10.0002	61.9997	28.999	89.4069	268.802	525.872	207	1	9
DNAJA2	ENSG00000069345.12	19	16	4	4.0001	6	2	18	14	11	34	2.9998	12	45	20	33	197	477	140	0	3
BCL3	ENSG00000069399.15	34.0011	17	1	13.9998	2	6.0003	29.0017	38.9999	10.0008	69.0007	16	5	46.0006	0	1	5	27	6	0	6
KCNAB2	ENSG00000069424.15	25.0011	31.0005	0	13.001	3.9994	14	5.0003	13.001	9.0016	76.9989	6.9995	21.9993	80.9982	57.0025	144.999	510.007	894.002	138.009	7.0001	10.0017
ABCC9	ENSG00000069431.11	52.0065	47.6372	3	37.843	35.782	55.6898	30.1565	34.844	33.9912	143.644	26.9871	37.3124	74.5696	29.3578	44.6668	83.9281	90.9404	153.492	15.3966	9.8582
GAL	ENSG00000069482.7	0	0	0	1	0	0	0	1	0	0	0	0	1	0	0	0	1	0	0	0
CLEC2D	ENSG00000069493.15	0	3.9999	0	1	0	2.9999	4	0	0	16.9994	1	4	1.0303	0	1.9998	2	2.1665	43	0	0
FUNDC1	ENSG00000069509.6	1	1	0	0	0	0	1	0	0	0	0	0	1	0	0	14	35	12	0	0
MAOB	ENSG00000069535.14	0	1	0	1	2	5	7	1	0	29	1	1	16	18	21	115	172	69	0	0
RORA	ENSG00000069667.16	15	18.0007	0	4	1	7	18	8	9.9994	52.0028	15	4	11	14.0001	19.0001	107.002	191.009	63	0	1
DRD4	ENSG00000069696.7	0	0	0	0	0	0	0	0	1	0	0	0	0	0	1	1	7	0	0	0
TGFBR3	ENSG00000069702.11	7.9999	34.0018	3.0001	11.9997	7	10.9998	13.9996	9.0005	2	79.0014	8	3.0002	5.0002	0.9999	3.0002	26.9999	45.9993	59.0012	0	0
PLA2G10	ENSG00000069764.9	0	0	0	0	1	0	0	0	0	0	0	0	0	0	0	0	0	0	0	0
HES2	ENSG00000069812.11	1	0	0	0	0	1	0	0	0	0	0	0	3	0	1	0	0	0	0	0
ATP1B3	ENSG00000069849.11	0	3	2	0	1	1	17	2	1.9999	17.9994	1	2	12	9	12.0004	49.0001	106.69	56.0006	8	11
NEDD4	ENSG00000069869.16	10.0216	22.2991	4.9998	22.7517	13.1272	41.4561	34.6477	10.3838	15.0018	116.791	16.854	5.0124	5.7603	8.2506	8.1333	15.117	35.293	200.494	2.9486	7.0046
PIGB	ENSG00000069943.10	1	2.0001	0	0	1	0	0	0	0	0	2	1	0	1	1	11.0004	2.0001	16	0	0
MAPK6	ENSG00000069956.12	5	5	0	1	1	4.7428	5	2.6071	2	9	1	2	7.946	6	11	43	63	139.005	7	1
GNB5	ENSG00000069966.18	3	9	1	5	1.9999	0	0.9999	2	4.9996	12.9989	4	7.0004	28	37.9998	51.0003	145	275.999	42.0002	0	0
RAB27A	ENSG00000069974.16	1	10.0008	0	2.0002	2	1	1.9998	1	1	5	7.9996	0	3.9996	0	6	9.9998	3	11.9991	0	0
HDHD5	ENSG00000069998.12	5	2	0	3	0	0	1.9999	1	1.0001	22	0	0	10	2	13	26	36	55	1.9998	0
UFD1	ENSG00000070010.19	10.0001	25.0008	0	3.9999	7	4.9999	26.0006	15.0001	11	79	3.9997	12.9992	10.0008	8.999	15.9994	53.0007	94.9986	10	0	1.0001
LRP6	ENSG00000070018.9	20	80.0001	4	23	25.9998	46.0039	52	26	9	96.0002	26	42.9991	50	84.007	175.014	318.001	441	340	1	9.9992
GUCY2C	ENSG00000070019.5	0	1	0	1	0	1	0	2	1	0	0	0	1	0	2	0	1	0	0	0
SCT	ENSG00000070031.4	4	0	0	0	0	0	0	0	2	0	0	0	0	0	0	0	2	0	0	0
PHRF1	ENSG00000070047.12	45.0034	56.9999	9.0018	53	13.9998	26	55.9999	41	20.0019	224.998	19	45	122.008	78.999	105	296.002	410.032	287.001	24.9982	6.9988
ELP1	ENSG00000070061.15	36	57.0002	3	49	25.9998	40	28	33.9998	27.9998	193	17	45.9984	69	163.004	331.996	606.988	692.015	431.008	12	16.0007
NUCB2	ENSG00000070081.17	1.9999	19.9973	6.9993	9.0002	8	8.9999	6.9996	13.0002	6	34.9974	3	1	4.9997	11.0001	27.0004	67.0002	86.993	177.005	0	5.9994
PFN2	ENSG00000070087.14	6.999	15.0007	1.0001	6.0008	4	5	1	3.9996	0	45.001	4	5.9991	12.0002	10.0008	34.002	196	353.014	95.0048	0	0
PTPN3	ENSG00000070159.14	6.9994	4.0003	0	0	0.9999	3	1	2	0	5.9999	0	7.0004	8.9993	12.0009	50	52	100.999	0	1	0
SPTB	ENSG00000070182.21	15	13	1	6	5	4.0002	10	2	4.9995	32	2	9.0009	57.0003	77.9998	137	379.969	749.033	122.995	0.9999	10
DAPP1	ENSG00000070190.13	0	0	0	0	1	0	4	0	1	0	0	3	0	0	0	0	0	0	0	0
FGF10	ENSG00000070193.4	0	0	0	1	0	0	0	0	0	0	0	0	0	0	0	0	0	0	0	0
SLC44A1	ENSG00000070214.16	3.0002	61	2	10	6	5	9	12	9	46	6	44.9961	31	54	60	302	310	61	0	0
TMEM260	ENSG00000070269.14	9.0001	4	1	3	0	1.9999	3	4.9999	6.0004	6	2	9.0003	11	14.9995	14.0002	59.0013	27.0005	8.9991	0	0
SMG6	ENSG00000070366.14	26.9997	43.0009	1	24.0009	13.0002	17.0003	27.9998	24	7	104.999	9	35.0007	50	36.0007	53.9992	177.002	232.002	346.998	1	9
EXOC5	ENSG00000070367.16	4.9827	18	0	10.7397	4	12.9849	7.0002	10.8581	8	58	3.1668	7.9998	22.958	26.9615	38.6339	132.807	183.591	211.893	0	1
CLTCL1	ENSG00000070371.16	3.0001	8.9996	1	7	9.9998	12.9999	2	2.9999	0	35.9997	1.0001	5.9999	5.0002	10	7	44.999	37.0001	15	0	0.9999
FGF22	ENSG00000070388.11	0	0	0	0	0	0	0	0	3	1	0	0	0	0	0.9999	0	10	0	0	0
FSTL3	ENSG00000070404.10	1	3	3.9998	2.0002	0	0	1	1	2	9.0008	0	3	3	3	6	18	37	0	0	3.0002
DGCR2	ENSG00000070413.20	7.0001	13	0	6.0001	3.9999	16.999	6	2.9999	1	37.0003	10	14.0001	32.999	25.9999	13.9995	143.99	154.003	82	1	2.0002
RNF126	ENSG00000070423.18	7.0003	9	0	5	0	3	5.9999	5.0004	0	18	0	2.9998	13.0002	2.9997	15.0005	36.999	86.9979	14.9985	0	3
MNT	ENSG00000070444.15	3	10	1	5	5	21.0015	5	3	1	27.0001	1	6.0001	10	9.0002	17	67.9977	109	11	4	1
ZXDC	ENSG00000070476.15	1	23	0	4.9996	0	2	5	5.9995	0	54	2	12	21	11.0008	12	48	62	40	2	1
JMJD6	ENSG00000070495.14	7.0007	11	0	2.9997	1.0001	7.9992	6.0006	17	8.0008	17	4	12.0002	29	10	4.9999	35.0001	31.0001	2	0	0
POLB	ENSG00000070501.12	0	8.0002	1	2.9997	5	4	2.9998	2.9996	1	21.0001	1.0001	7.9996	1.0001	5.9999	9	31	25.9997	4	0	0
ST6GALNAC1	ENSG00000070526.15	8	20.9987	1	20	11.0006	13.9992	16.9981	9.9999	5	45.001	1	2	2	0	4	4.9998	6.9999	232.001	0	0
WIPI1	ENSG00000070540.13	9	7.9998	0	2.9999	1.9999	6.9999	5.9995	9.9991	0	40.9996	2.0003	8.9998	15	1	2	22.9998	35.9997	131.997	1	8.9995
FRMPD1	ENSG00000070601.10	1	1	0	0	0	7	0	1	5	1	2	0	4	3	3	20	20	4	0	0
GBA2	ENSG00000070610.14	50.9993	44.9972	2	44.0011	13.9987	14.0002	33.0003	60	22.0001	136	19.9987	21.001	87.001	50.0002	89.003	195.997	265.002	165.004	9	6
NDST1	ENSG00000070614.15	26	76	1	19	6	21	21	32	11	142	24	4	33	27	31	126	225	114	6	5
ASNS	ENSG00000070669.17	3.3261	0.9102	0	5.0117	5.0741	1.9579	19.6484	11.8451	7.938	24.8766	1	0.5453	25.9273	49.0998	113.28	166.95	242.669	38.6049	0	0.86
AP3M2	ENSG00000070718.12	3.0001	5	0	11	0	5	2	3	0	12	9	3.9999	16	13	11.9992	51.9975	155.005	73.0026	0	0
CNGB1	ENSG00000070729.14	2.9999	0	0	2	1	2	0	0	1	6.9998	0	3	3	20	35	38.9997	62.999	0	1	6
ST6GALNAC2	ENSG00000070731.11	1	0	1	1	0	0	0	0	0	0	1	0	0	0	2	1	5	0	1	0
CHAT	ENSG00000070748.18	0	0	0	2.0001	2	3	0	0	0.9999	0	0	0	1.0002	1.0002	0.9998	0	3	0	0	0
PABPC1	ENSG00000070756.16	51.4852	93.4999	5.9999	37.9226	37.9748	21.9771	68.0008	40.5122	20.7574	228.947	20.0013	81.9927	190.748	43.9999	103.621	266.205	474.266	255.997	8.9992	28.4838
TESK2	ENSG00000070759.17	0	1.92	0	0	0.1087	1.9999	0	1.0001	0	4.902	0.294	1.3334	3.5954	0.148	4.347	15.5855	26.1591	5	0	0.0702
CFAP20	ENSG00000070761.8	1	5	0	0	1	4	0	0	0	13	2	1	3.9998	1.9999	4	51.9971	49.0023	25	0	1
CSNK2A2	ENSG00000070770.9	2	11.0002	0	2.9998	8.0007	4	13	9	2	31	1	7	26.0011	5	29.9982	69.0027	121	147.008	0	3
PTPN21	ENSG00000070778.13	2.9998	8	0	6.9994	4.9999	0	17.0002	6.0001	6	37.9968	4.9997	7	4.0001	3.9999	9.9998	47.0001	43.0009	168.996	1	0
EIF2B3	ENSG00000070785.17	4	7.0002	0	15.0003	1.0001	5.0001	13	3	0	28.0007	2	10	18.9995	19.9992	12.0005	111.996	94.995	124.01	0	2
CAMK2A	ENSG00000070808.16	140.997	181.022	2.0002	55.0014	14.9992	39.0005	62.0048	62.0007	44.0019	396.989	35.9976	105.994	437.046	415.982	1002.97	3227.3	5951.33	544.006	53.0024	43.001
TCOF1	ENSG00000070814.20	11	48.0065	5.9987	22.9989	7.0007	2	13.998	14.0003	8.0013	129.999	30.9967	20.0002	82.0053	57.0064	85.9985	215.007	268.008	93.0079	0	4.9995
CDC42	ENSG00000070831.17	12.7259	18.2717	0	3.2956	1.0039	6.8609	8.5573	10.4268	2.2023	31.2108	4.3919	7.7908	23.2286	22.9893	31.9576	81.326	200.458	137.856	0	10.9987
OSBPL3	ENSG00000070882.13	3.9999	7.9992	2	2.0001	4.0004	2.9996	1	5	6	17.9994	27.0009	63.9993	61.0045	44.0011	69.9941	190.015	264.981	29.0017	0	15.9986
EPHA8	ENSG00000070886.12	3	0	0	1	0	1	0	0	0	1	0	0	3	1	1	2	4	0	0	0
SLC12A3	ENSG00000070915.9	0	0	0	4	1.9998	0	0	0	1.0001	3.9996	0.9999	0.9999	1	1	0	1	0	0	0	0
RAD18	ENSG00000070950.10	4	5	0	6.0002	0	2	5	2	0	14.0004	0	1.0001	4	5.9998	12	42.9991	39	9	0	0
ATP2B1	ENSG00000070961.15	27.0006	43	0	7.9996	7	13	15.9997	14.0011	13	129.005	25.0007	31.9995	117.994	271	590.006	1138.01	2076.12	394.966	18	34.0005
TRPM5	ENSG00000070985.13	0	1	0	1	0	0	2	1	0	0	0	0	0	0	2	0.9999	0	0	0	1
NCK2	ENSG00000071051.14	1	8	1	1	2	1	3	0	1	11.9998	3	9	59.0011	4.9999	11.9999	29	54	8	0	0
MAP4K4	ENSG00000071054.16	48.0002	133.012	6	88.0024	35.0004	66.9985	122.998	56.9937	70.0018	364.037	67.9961	213.025	202.99	134.013	295.004	1221.05	1341.97	855.905	33.0015	34.001
MGAT4A	ENSG00000071073.13	29.9996	23.0002	0	7	4	8.0003	27	27.999	17.0011	112.997	15	74.9963	150.001	20	24	71.0004	153	61.9958	23.0004	8.0001
RPL31	ENSG00000071082.11	5.0002	16	2	3	0	6.0006	4	8	4	35.0018	10	9	26.0017	13.0434	23.3413	143.999	227.225	153	4	1
WDR1	ENSG00000071127.17	32.0007	91	1.9999	41.9998	21.9994	25.9984	133.997	74.0021	17.0006	124.004	28.0004	52.9981	76.9967	2.9998	12.0006	149.994	308.995	289.985	3.0005	12.0003
SNX13	ENSG00000071189.21	16	21.0007	5	18.9997	13.9998	14.9984	15	15.0008	6.9994	41.0006	9.9996	58.0013	51.0002	51.0005	50.001	214.988	322.991	97	0	2.9999
MS4A12	ENSG00000071203.9	0	0	0	1	0	0	0	0	0	0	0	0	0	0	0	0	0	0	0	0
ARHGAP10	ENSG00000071205.12	3	4	0	3	2	1	0	2	0	10	0	4	27	8	61	56	229	48	8	1
RPS6KA2	ENSG00000071242.12	79.9996	88.0037	7.0006	52.0014	18.9999	72.0018	164.996	108.003	32.0019	341.005	67	27.0008	45.9995	46.9993	59.0031	323.987	497.011	553.036	0	4
ING3	ENSG00000071243.16	2	7	0	1	2.0002	1	5.0003	1.9999	0	18.0005	2.0002	3	12	10	8	36.0004	38.9995	33	0	0
VASH1	ENSG00000071246.11	2	15	0	12.0003	10.9999	4	18	8	4	14	4	33.991	80	7	17	64.9992	62	22.0009	0	6
LMCD1	ENSG00000071282.12	6	48.0019	1.0001	27.0002	13	30	15.9996	9	1	25	2.0002	1	2	0	0	15	13.0005	340.006	0	1.0001
BUD23	ENSG00000071462.11	3.9999	13.9993	2	11.0003	2	10.9999	3	14.9992	1	23.9998	11.001	7.9997	18.9999	12.0009	17.9994	58.0003	109.002	21.0011	1.0001	4.9997
SEL1L	ENSG00000071537.14	7.0003	17.0004	4	12	4	32	33.0002	18.9999	2	66	7	21.0002	43.0002	21	46	146.002	263.004	97.0017	4	11
TRIP13	ENSG00000071539.14	1	0	0	0	0	2	0	0	0	0	0	2	0	0	2	1	5	0	4	0
ATP6AP1	ENSG00000071553.17	4.0001	10	4	9.0002	2	8	10.9996	8.9999	0	37	11.0011	16.0002	42.0004	8.9998	27.0006	129.003	235.991	64.0058	0.9999	3.0003
TCF3	ENSG00000071564.16	36.9999	44.0007	0	17.0008	16.9997	22.0017	41.0019	5	9.999	51.998	9.9998	13.9979	27.9994	19.0006	34.0004	106.999	133.999	218.003	1	1
TRIB2	ENSG00000071575.11	4	5.9999	0	8	4	3	1	10	2	16	0	9	8	1	8	7	38	43	0	0
DAZAP1	ENSG00000071626.16	25.0002	23.9985	0	23.0008	5	25.0014	39.0007	16.9998	14.9998	91.0024	8	29.9993	55.0008	47.0006	44.0001	147.994	210.992	90.0047	13	1
MBD3	ENSG00000071655.18	2.4789	20.4406	0.0156	0.2121	0	2.9934	9.9638	6.9753	0	26.1244	6.0712	0.0276	9.4361	0.3954	5.9408	31.7079	68.1623	0.1214	0	5.9736
HLTF	ENSG00000071794.16	3.9996	20.9989	0	12	7.0001	5.0003	3.9997	3	9.999	53.9976	2.9999	15.9993	21.0019	48.0003	99.0032	171.999	291.997	165.997	4	0
FAM50A	ENSG00000071859.15	18	52.0039	0	35.9997	10.9996	11.0003	48	30.9998	37.002	135	27.9995	55.004	89.008	79.9932	146	280.994	392.027	324	28	16
FAM3A	ENSG00000071889.16	2.9996	2.0002	0	2	1	1.9999	7.0006	2.0001	7.9998	9.0004	1	8.0002	15.0018	5.0002	9	40.9998	76.9918	60.9966	0	1
CPSF1	ENSG00000071894.17	39.0003	195.001	29.0003	119	47.0002	68.0006	141.001	78.0007	24	385.005	46.0007	115	125	286	252.995	790.986	604.008	450.011	21	36
MYO3B	ENSG00000071909.18	3	0	0	0	0	0	0	1.9998	0	0	0	0	1.9998	1	0	2	2	0	0	0
CYBRD1	ENSG00000071967.12	0	0.0266	0	0	0	0	1	0	0	8	0	2	2	0	0	8	9.9996	0	0	1
CDH19	ENSG00000071991.9	0	0	0	0	4.0004	0	1	0	0	7	1	9.0007	1	1	0	17.0004	29.0011	0	0	0
PDCD2	ENSG00000071994.11	0.9999	7	2	0	0	2	2.0001	1.9999	1	9.9995	0	2	7	3.0002	6	14.0007	45.0038	48.9988	0	0
SLC6A15	ENSG00000072041.17	4	1	0	1	0	0	1	0	0	12	0	1	3	20.0006	23.9996	49.9988	87.0027	5	1	0
RDH11	ENSG00000072042.13	4.9999	15.9918	0	8.9855	1	1	7	5.9195	0	6	1	3.0841	8.8834	5.5816	16.0476	37.7149	91.1512	70.0138	0	0
PRKACA	ENSG00000072062.14	8	12.9993	1.0001	12	6	8	15.9995	8.9995	11	59.9975	3	24.9994	89	36.0021	68.9992	245	373.023	176	5.0005	4.0002
ADGRL1	ENSG00000072071.16	28.2577	65	2	31	18	23.0001	20.0002	21.9997	10.9998	91	21.0001	26.504	108.234	134	290.538	533.233	1060.88	225.957	4	8.5454
SPP2	ENSG00000072080.11	1	0	0	3	0	1	0	3	0	2	0	0	1	0	1	0	0	0	0	0
ACTN1	ENSG00000072110.13	149.012	342.022	4.9996	106.46	69.0025	78.003	248.016	159.014	53.0004	369.164	101.005	25.0002	113.002	211.003	678.646	821.194	1391.56	770.692	21	18.0011
ZFYVE26	ENSG00000072121.16	25.0016	68.0002	7	33.0001	12	18	36.0001	18.0004	6.9994	135.003	19.0012	77.002	67.0048	84.0011	96.9947	299.998	274.001	254.015	7	24.0006
RPS6KA6	ENSG00000072133.11	0	5	2	1	1	4	0	0	1	11	4	1	6	28	40.1406	57.9982	67.9999	0	0	0
EPN2	ENSG00000072134.15	14.0004	35.001	5	18.9993	7	9.0003	25.8739	33.001	2.9998	82.9818	12	13.9998	21.9998	6	10.9992	169.009	207.004	173	4	4.0002
PTPN18	ENSG00000072135.13	0	4	0	11	4.0002	11.9999	1.9999	2	1	19.9998	16.9986	22.0004	40.0005	20.0002	42.9995	79.0014	61.9994	41.0013	1	4
LIMS2	ENSG00000072163.19	139.995	138.001	7.9991	126.987	102.012	162.007	389.1	78.9987	66.0099	303.977	81.0145	8.0008	12	3	5	28.9998	61.0034	1062.95	5	21.0046
ASIC4	ENSG00000072182.12	0.9999	1	0	1	0	0	0	0	0	0	0	0	4	0	0	18	40	40	0	0
SPEG	ENSG00000072195.15	6.0004	37.9991	0	9.3924	4.9999	14	8.9998	7	1	39.9993	3	33.0001	55	122.001	303.997	439.999	584.615	2	0	1
LNX1	ENSG00000072201.14	2	7	0	3	9	7	0	2	4	27	0	5	15	43	82.9969	151	276.01	52.9994	11	1
ALDH3A2	ENSG00000072210.19	1	14.9997	2.0002	12.0017	3.0003	5.9996	10.0006	2.9998	1	15.9985	1.0001	11.9996	13.9997	37.9975	31.0011	66.0044	94.0036	13.0006	0	0
SREBF1	ENSG00000072310.17	11.0005	30.0013	5	18.0002	8.9996	9	32.0006	24.9992	2	104.999	33.0023	44.9996	133.002	29.9991	55.0003	298.992	369.001	47.0002	9	8.0004
TRPC5	ENSG00000072315.3	0	0	0	0	0	1	0	0	1	10	0	0	1	6	7	14	28	1	0	0
AFF4	ENSG00000072364.13	101.999	214.005	2	36	21.0001	29	52.0013	64.0008	15	222.001	19.0001	35.0016	114	67.0012	132.001	338.998	524.992	401.988	4	12.0005
UBE2D1	ENSG00000072401.15	0	1	0	1	0	0	0	4	1	2	0	2	2	3.0002	3	3.9997	27	20	0	0
MPP5	ENSG00000072415.9	4.0002	27	1	3	2	8.9999	11	8	2	15	10	5.9999	6	9	14	99	117.002	65	0	0
RHOBTB1	ENSG00000072422.17	4	16	1	11.9998	6	21	12	1	1	38	3	12	5	4	36.0001	27	34.9998	44	0	2.0001
SMC1A	ENSG00000072501.17	57	112.002	2	51	23	58.0005	97.9985	86.0007	35.0005	334.992	72	49.9995	147.001	105.001	123.003	416	478	672	1	14.9998
HSD17B10	ENSG00000072506.12	1	3.0003	0	4	0	1	1.9998	0	0	6	2	1.9998	5	1	4	26.0013	17.0009	6	0	0
MARK2	ENSG00000072518.20	25.0039	21	0	14.9994	4.0001	9.999	9.0001	27.9984	2.9997	105.996	6.0001	41.0003	54.9981	46.9947	60.9982	193.005	317.024	63.9939	0	4.9998
HMMR	ENSG00000072571.20	0	0	0	0	0	0	0	0	1	0	0	0	0	0	1	0	2	0	0	0
CHFR	ENSG00000072609.17	24.998	23.0001	0	43.0028	9.9994	44.996	44.9989	22.0007	14.9995	111.001	27.0008	51.9976	99.0009	91.0055	127.684	240.433	236.342	80.9937	5.9994	4.9997
TRHDE	ENSG00000072657.9	0	3.0001	0	0	2	4	1	0	0	34	2	5	14	24	42	81.0001	218.001	29	0	6
P4HA2	ENSG00000072682.18	7	8.0002	0	17.0011	3.0002	6	2	7.9994	5.9995	34.9998	0.9999	0.9999	10.0006	15.9995	29.0007	53.0029	82.9994	334	0	5
FCGR2B	ENSG00000072694.20	0	0	3.4878	11.5451	0	1	2.0088	7.3396	0	0	0	9.3258	1.2778	0	0	0	1.25	0	0	3.8766
NFATC3	ENSG00000072736.19	1.9997	10.9991	0	25.0015	3.3848	3.9999	6.9983	6.0004	0.9996	21.9978	9	8.9994	22.9952	8.9396	9.9966	55.9915	45.3826	201.995	4.0012	4.0002
TRNT1	ENSG00000072756.17	9.3399	16.0006	0	4.5069	3.1103	1.9997	6.0086	3.0054	3.381	25	0	9	18.9998	7.0029	13.1997	37.0028	40.0008	78.0001	0	2
ACADVL	ENSG00000072778.20	55.0005	138.002	2	81.9972	47.0007	48.0026	115.999	108.002	55.0033	490.015	40.9994	81.0036	202.004	255.005	463.002	883.999	1161.03	458.007	14	21
STK10	ENSG00000072786.13	38	75	7	32.9999	13	28	81.0005	72	37	153	31	99.0001	190	11	18.0001	32.9999	122	215.999	3	25
FBXW11	ENSG00000072803.17	12	43	1	14.9998	3	5.0001	10.0002	7.9999	5.9997	31.9996	4.9998	20.9993	43.9989	9	25	140.001	249.995	163.001	0	5
ACAP1	ENSG00000072818.12	0	0	0	0	1	0	0	1	0	0	0	8.9996	1	1	0	3	2	0	3	0
CRMP1	ENSG00000072832.15	21.9988	20.0016	0	9.9997	6	1.9999	5	0	0.9999	32.9993	5	8.0002	55.9957	52	142	258	636	52.0045	15	4.0004
EVC	ENSG00000072840.13	2	2	0	9	1	2	15	10.0001	9	20.9996	0	0	4	2	0	40	32	138	0	0
DERL2	ENSG00000072849.11	1.9999	1.0001	0	0	1	0	1	1	0	8	1.0001	0	4	1	0	10	20.9998	52	1	0
SIDT1	ENSG00000072858.10	4	2	0	1	2	2	1	0	3	0	0	7	20	17.9996	42	74.9964	63	7	0	4
NDE1	ENSG00000072864.15	10	35.0008	5	20.0004	9	26.0006	49.0006	34	18.0007	92.0038	8	22.0007	25	0	2	69.9987	60.0002	243.013	0	1
MRVI1	ENSG00000072952.18	6.0011	4.999	0	0	0	5.0005	3.9996	7.9998	0	70.0045	1.0002	15	47.9978	0.9999	1	208.001	326.002	57.0057	0	0
TMEM38A	ENSG00000072954.7	0	1	0	0	1	2	0	1	0	4	0	2	4.0002	11	5	29	49.0021	8	0	0
AP1M1	ENSG00000072958.8	9.9994	11.0003	0	9.9994	5	12	18	7.9999	1.9998	97	0	9.9998	34.001	43.0005	50.0019	183.998	281.995	72.9993	11	2
PVR	ENSG00000073008.15	38.9998	40.9999	1	7	2.0001	5	34.002	46.0017	6	53.9997	32	6	12	11.9999	7	30.9993	58.0023	40	1	0
XRCC1	ENSG00000073050.11	10	8	1	6	4.9999	4	5	11.9998	2	46.9992	6	24.0006	25.0004	37.9994	51.998	93.9056	156	46	0	3.0003
SCARB1	ENSG00000073060.16	92.0001	123.006	4.9999	91.0025	29.9992	129.995	50.9996	93.997	19	450.958	75.0035	39.0011	51.9991	23.0011	27.9983	151.008	208.02	805.028	0	5.9997
CYP2W1	ENSG00000073067.14	0	0	0	0	1	0	0	0	0	0	0	1	1	0	0	0	0	0	0	0
MCM2	ENSG00000073111.14	0	0	0	3.0002	0	1	0	0	5	6.0006	4	2	3.9999	0	1	14	13.0004	8	2	3
MOV10L1	ENSG00000073146.16	1	0	0	2	7.0003	5.0001	6.9993	0	0	2	1	4	11.0002	10.0002	19.0012	18.001	11.9993	0	1	1
PANX2	ENSG00000073150.14	1	0	0	2	0	1	1.0001	0	1	6	1	1.0001	1	4	5	14	33	0	0	0
SELENOO	ENSG00000073169.14	4.0003	10.9989	0	21	5.9994	2	5	4	1	40	2.0002	12	25	33	57	110	108.01	21.0021	3	1.0001
TP63	ENSG00000073282.13	4.9995	0	0	0	1	1.0002	0	0	0	0	0	0	0	0	2	1	3.0002	0	0	0
ALPK1	ENSG00000073331.18	8	7	0	3.9998	7	12.9996	16.0013	4.0002	0	34.0009	2	12.9991	26	5	2	10.9993	12	6	14.0006	1
LLGL2	ENSG00000073350.13	2	24.9998	0	9.0003	3.0002	1	31.0017	29.0007	13.0011	40.001	6.0003	9	10.9999	3.9999	4.0003	17.9991	18.999	187.003	0	2.9994
PDE8A	ENSG00000073417.15	29.9991	20.999	4	26.9995	13	5	42.9989	28.0019	11.9997	103.004	29.9979	53.0015	48.0024	10.9997	39.9988	308.008	258.027	238.015	7	3
CLCN4	ENSG00000073464.12	2	10	0	4	1	6	12.9998	2	5	18	1	9	16	10	21	99.9934	214	6	0	4
NLE1	ENSG00000073536.18	0	3	0	2	2	2	3	3	1	8	1	5.0001	6.0002	9	5	18	39.9979	0	0	0
SDHA	ENSG00000073578.17	12.4221	17.2799	2.9965	10.4362	5.7424	15.2299	35.5032	5.1433	6.9677	56.7338	14.6982	9.2789	26.4967	25.3046	19.4385	118.72	220.001	181.969	0	4.9731
SMARCE1	ENSG00000073584.20	7.9997	13.7316	1.9961	13.3535	5.9999	3.9556	33.0029	3.3611	5.611	19.8859	3.3209	13.9994	9.042	0	14.8655	21.9052	40.6075	121.681	1.0001	5
GSDMB	ENSG00000073605.18	3.0004	8.0005	0	6.9995	4	2.9999	2	5.9999	1	16	5.0001	4.9997	10.9982	20.0013	37.0039	32.0025	58.9989	19	0	0
KDM5A	ENSG00000073614.13	39.0002	82	3	28.9999	13	55	46.0003	50	33	162	20	52.9998	108	102.001	175.999	418	455.004	461	20	9
ADAM11	ENSG00000073670.14	8	17	0	11.9996	1	8.9996	6.9994	4.9999	2.9999	16.9995	4.0004	7.9999	53.0026	173	250.005	485.026	577.995	30.0009	0	4.9995
PPP2R3A	ENSG00000073711.11	2	5	0	2	1.9999	9	7	3	3	11	0	6	9	9.0004	10	49.9976	39.9986	12	0	0
FERMT2	ENSG00000073712.15	16.0001	24.0008	2	11.0005	3.9996	3	13.9997	18.0006	3	37.0021	20.9997	6.9997	26.9987	9.999	9.9996	153.002	172.996	123.996	1.9998	0
ABCB11	ENSG00000073734.10	0	0	0	2	1	4	0	1	2	6	0	0	2.9999	0	0	0	0	0	6	0
DHRS9	ENSG00000073737.16	0	0	0	4.0004	0	0	0	0	0	0	0	5.001	4	0	0	0	0	0	0	0
CD5L	ENSG00000073754.6	0	0	0	0	0	0	1	0	0	0	0	0	1	0	0	0	0	0	0	0
PTGS2	ENSG00000073756.12	23	31.0005	0	5	7	9.9994	3	11	2	21	9.9996	10	7	2	17.0014	25.9996	37.0005	16	0	11.0001
IGF2BP2	ENSG00000073792.15	22.5118	30.0004	1	4	4	7	5	10.9999	6.0002	2	4	1	3	0	0.9999	2.0001	14.8609	54	1	2
MAP3K13	ENSG00000073803.14	5	3.9998	0	6.0006	3	6	10.0004	2	4	7.9999	0	6.0003	5.9997	16.9989	21.9999	52.0012	66.001	5.0005	0	3.0002
ST6GAL1	ENSG00000073849.15	7	19	3.9998	18	11	13.9998	5	6	8	93.9998	5	35.0001	36.9995	8	6	20.0001	65.9986	313.005	4.0004	10
VDAC1P1	ENSG00000073905.8	5.6511	1.6525	0	0	0	1	0	0	0	10.5745	0	0	3.851	0.0152	1.1603	11.3246	40.5672	20.5511	0	0
FRY	ENSG00000073910.22	37.9989	62.9998	7	58.0006	37.9995	68.0001	44.997	23.9965	16.9988	133.018	8	27.9986	109.002	211.003	441.028	736.992	1134.91	468.997	19.0019	4.0005
PICALM	ENSG00000073921.18	111.008	71.9948	6.0003	58.9998	21.0024	55.0001	169.996	115.995	41.0009	327.001	31.0008	81.002	149.002	39.0001	109.999	315.005	496.993	345.988	25	17.0004
NSF	ENSG00000073969.18	67.7155	52.921	3.2078	14.0459	7.9138	5.7228	23.8453	11.0804	7.1688	116.076	8.4881	42.3244	119.614	92.705	177.619	750.819	1394.87	219.609	13.0077	9.7059
GLI2	ENSG00000074047.21	1	0	0	0	0	0	0	0	0	5	0	4	1	1	1	13	12.9995	38.0019	0	0
CLASP1	ENSG00000074054.18	18.0004	69.9907	1	41.0011	23.0013	44.9948	43.0011	26.0014	9	284.018	47.9995	65.0049	123.005	147.012	317.008	695.999	1044.01	450.006	15.9999	13.0001
MRPS34	ENSG00000074071.14	2	1	0	0	0	0	1	0	1	0	1	4	3	3	3	19	37	0	0	0
NOTCH3	ENSG00000074181.9	31.9996	53.9999	1	3	2.0001	21	7	7	1	72	3	11	82	2	8	253	370	56	21	7.0002
CLNS1A	ENSG00000074201.9	2	23	0	8.9999	3	16	3.0001	1.0001	1	33.0016	2	20.0001	20	6.0001	29.0022	99.9977	174.999	94.9997	0	0
PPP2R2C	ENSG00000074211.14	22.9998	22.0003	0	2	2	5	7	5.0001	6.9998	65.9989	6.0001	13.0001	70.999	67.0012	127.002	392.995	755	50	0	12.9997
TEAD2	ENSG00000074219.13	2.9998	25.9995	1	8.0002	6.9998	4.9998	5.0003	11.9996	0	62.0008	4	4	6.9988	0	0	3.0004	4.9997	25.0011	0	0.9999
EED	ENSG00000074266.21	13.9986	12.0012	2	2	3.9998	10.0009	10.0001	18.001	7.0007	20.0004	1.0002	18.0001	21.002	26.9994	36.9983	63.9953	86.9928	56.9986	1	0
CDHR2	ENSG00000074276.10	2.0001	1	0	0	0	2	0	0	0	3	1	0.9999	1	4.9996	3	9.9991	18	0	0	0
SNCB	ENSG00000074317.11	26.0022	21.9988	0	6	1.9999	3	12	15	19.9984	49	11	11	43	27	85	383.991	980.971	58	1	15
TSG101	ENSG00000074319.13	12.0008	6	0	2	3	2	6.0001	1	3.0001	8	6	0	11	5	17.0006	35.9996	37.9985	1	0	2.0001
NCBP3	ENSG00000074356.17	8	29	2	18	17	34	24	16	18.9996	124.998	29	30.9996	54	26.9999	50	188	200.005	293.001	0	10
ATP2A3	ENSG00000074370.18	11.9999	3.9998	0	9	6.9994	1.0001	1.9999	4.0003	0	17.0018	0	17.9986	15	0	1	12.9998	12	23.0006	0	1
CA12	ENSG00000074410.14	0	0	0	1	1	0	0	1	0	0	0	1	1	0	1	0	6.0001	0	0	0
MGLL	ENSG00000074416.14	30.001	35.0011	1	34.0006	9	32.9993	44.0007	28.9998	18	78.9983	26	15	36.0003	11.9996	32.001	114.999	326	207.003	9	6
NTN4	ENSG00000074527.12	5	3	0	4	1	2.0001	1	0	0	18	0	1.0001	1	12	11	42	72.0044	27	0	2
BCS1L	ENSG00000074582.14	0	3	0	0	0	3	1	5.9995	3	7.0006	1.0001	9.0001	9.9999	4.0003	5	13.9983	24.9995	24.9995	0	1
NUAK1	ENSG00000074590.13	13.0008	16.9999	1	6	15	6.9999	31	3	1	22	9	9	23.9989	20.0005	45	110	265	72	0	2
DPP8	ENSG00000074603.19	2	14.9995	1.0001	19.9994	7.0002	6	17.9993	6.0002	3	69.9991	12.0001	41.998	53	27.0017	74.0008	196.996	365.014	221.993	16.0003	10.9991
SLC24A1	ENSG00000074621.14	0	2.9997	0	2.9999	0	3.0002	0	1	0	2	0	2.0001	2	0	1	4	5	24	0	0
ZNF532	ENSG00000074657.13	6.0001	29.9979	2	22.7531	13.0006	13.9997	19.9628	6.9998	3	77.5389	4.9999	10.9997	17.0014	41.6772	76.4429	188.142	217.322	200.984	0	6.9999
SCARF1	ENSG00000074660.16	30.0006	34.9983	1.0001	18.9991	16	13.0007	16.0015	27.0005	7	35	16	8	26.0001	4.0002	4	11	24.9999	61.9989	0	11
LMAN1	ENSG00000074695.6	14	27	1	13	4	7	14	14	10	67	12	12	28	21	22	95	131	205	12	5
HACD3	ENSG00000074696.13	2	5	1	0	0	5	8.9997	3	0	25.999	0	2	14.001	10.0003	13.9996	94.9918	186.005	78.0026	6	1
IPCEF1	ENSG00000074706.13	0	8.037	3	3.79	0.9906	3	0	0	0.4068	3.2777	15.4222	21.5555	25.1321	3.7948	21.2242	74.6517	128.888	19	0	3.3913
ZZEF1	ENSG00000074755.15	74.0001	123.999	21	85	41.9997	60.9998	101.999	81.9998	33	385.999	86.9988	203	264.999	168.998	405.998	737.006	1063	1029.01	32	18
NOX3	ENSG00000074771.4	0	1	0	0	0	1	0	0	0	1	0	1	1	1	1	0	0	0	0	0
ENO1	ENSG00000074800.16	25.0013	81.9989	2.0003	16.0006	8.0002	6	26.0011	29.9999	12.9988	167	5.0001	21.9991	142.993	33.9997	56.002	645.828	1046.86	326.019	1	9.0012
SLC12A1	ENSG00000074803.19	2	0	1	2	1	2.0001	1	0	0	6.0002	1	1	2.75	2.0001	8.9998	6.9993	7.0002	0	0	0
MYDGF	ENSG00000074842.7	1	9	0	1	0	1	6	8	1	12	2	1	14	11	2	18	48	42.0012	0	2
ANO8	ENSG00000074855.11	6	10	0	19.0012	3	7	2	12	1	40.0034	10	25	40	37	95	198.002	281.996	40	1	2
TUBE1	ENSG00000074935.14	2	4.0001	0	10	5.9998	2	10	11.0002	4.0003	59.9993	7.0007	4.9998	20.0001	61.9997	84.0013	206.998	179.009	73.0021	0.9999	0
ARHGEF10L	ENSG00000074964.17	10	8	1	7.9994	3	3.0002	15.9985	18.9995	1	51.0003	14.0003	52	88.9953	38.998	76.0039	214.005	223.009	85	10	16.0005
TXK	ENSG00000074966.11	1	0	0	4	1	1	0	0	0	0	1	3	1	0	8	0	2	0	0	0
WSCD2	ENSG00000075035.10	0	0	0	0	0	0	0	1	2	6	8	2	4	6	38.0004	69.9981	77.0045	1	0	0
KCNQ2	ENSG00000075043.18	13.9993	17.0005	0	8.0005	1.0001	17.9993	6.0002	3.9999	0	48.997	7.9998	24.9997	86.9971	167	329.994	589.022	922.013	90.9954	5	3.0002
ACTR6	ENSG00000075089.9	0	5	0	0	1.0001	1	2	2	1	5.0004	0	0	6.0004	12	3.0003	33.0001	38.0018	41.0023	0	0
TIPIN	ENSG00000075131.10	0	0	0	3.0003	1	0	0	0	0	0	0	0	3.9997	2	3	6.9999	9.928	0	0	0
SRI	ENSG00000075142.13	11.0011	5	0	0	1.9999	1	6.0001	2.0001	1	42.0011	1.9998	2	15.5965	7	15.8714	88.0098	149.99	89	0	0
EIF4G3	ENSG00000075151.20	79.9999	118	14.0003	93.9933	46.0005	62.0035	106.995	78.0002	31.9983	391.004	110.003	135.007	258.994	270.007	631.968	1185.05	1915	860.006	38.0038	12.0003
NUP37	ENSG00000075188.9	2	0	0	1	0	2	0.9999	2	1	9.9995	0	0	1.9998	0	8.0004	14.0003	5	0	0	0
SEMA3A	ENSG00000075213.11	1	13	5	9	1	0	3	1	4	1	0	0	3	15	13	34	33	0	0	1
GTSE1	ENSG00000075218.19	0	0	0	2	0	0	0	0	0	6	0	0	1	4	2	0	1	0	0	0
SEMA3C	ENSG00000075223.14	0	2	1	0	0	1	3	1	1	15	0	0.9999	1	7.0001	4	25.0003	55	6	1	1
TTC38	ENSG00000075234.17	1	5	1	6	0	7	11	1	0	12	5	11	16.9998	0	1	21.0002	30.0001	60	1	1
ACAT1	ENSG00000075239.14	8.9992	25.0005	0	10.0002	5.9998	2	13.0013	6.0006	0.9999	40.002	5	5.9995	5.0004	8.9988	12.9991	91.9992	144.005	150.997	0	4.0001
GRAMD4	ENSG00000075240.17	7	8	6	3	1.9999	1	1	0	1	21.9999	1	23	54.9988	48.0015	130.001	222	456.009	43	1	5
CELSR1	ENSG00000075275.16	0	2	0	1	4	0	0	0	0	0	0	2	2	2	5	2	8	0	0	1
WNT8B	ENSG00000075290.8	2	0	0	0	0	0	0	0	0	0	0	0	0	0	1	0	1	0	0	0
ZNF638	ENSG00000075292.19	50.0032	82.004	3	45.0015	24.9998	48.0022	62	42.9982	14	219.004	24.0001	67.0032	100.998	107.999	202.996	615.99	595.986	592.995	1	11.0001
SLC25A40	ENSG00000075303.13	0	2	0	1	0	0	0	2	1	4	6	2	2	9	18	39.0008	80.0009	4	10	1
TIMM21	ENSG00000075336.12	0	4	0	2	0	3	1	3	1	2	0	3	2	4	4	21	18	37	0	0
ADD2	ENSG00000075340.23	25.0008	38.0036	0	5.9997	8	8	13	6.0003	11	109.006	1	21.0003	77.9976	125.004	297.995	634.022	1155.96	172.997	6.9986	3.0002
RASAL2	ENSG00000075391.16	39	79	0	15.9999	16	14	66	34	22	80	26	24	48	135	248.002	339	525.004	578	0	6
VPS9D1	ENSG00000075399.14	7	6	0	13	6.9998	13.9997	11	12	1	64.9987	12	19	30	70.001	129.999	198.998	194.999	61.9998	3.9997	4
ZNF37A	ENSG00000075407.18	0	6.719	0	3.9999	3	1	7	2.2858	0	40.5192	4	7.3406	6.7331	11.2152	16.2542	41.6637	54.8166	77.2533	5	0
MARK3	ENSG00000075413.18	23.0011	49.002	1.9999	32.0001	22.9992	20.0001	53.999	28.9984	6.9997	164.009	16.9997	48.0017	94.0021	72.0028	141.997	333.993	453.003	212.987	6.0006	4.9994
SLC25A3	ENSG00000075415.12	25.9997	27	0	5.0003	0.9999	3.9999	6.0003	12.9983	7.0008	54.0045	20.9985	12.9993	39.0027	15.9996	60	213.008	390.976	90.9985	7	2.0001
FNDC3B	ENSG00000075420.13	51.0011	59.9987	4	19.0005	26	20	53.0011	57.0004	19.0006	143.001	23.0005	29.9992	63	14.0004	24	77.9982	128.996	187.002	14.9998	11
FOSL2	ENSG00000075426.12	142	104	0	33	13	13	84	115.002	23	351	39	4	43	2	14	30	222	140.995	0	9
CACNG4	ENSG00000075461.6	1	2	0	0	0	0	0	4	0	0	0	0	3	1	4	5	20	0	0	5
FRYL	ENSG00000075539.14	37.9986	181.999	19.0022	173.004	80	72.0009	140.998	90.0008	33.9996	342.992	68.9989	105.998	128.003	86.999	149.999	743.025	675.991	1508.04	8.9993	27.9999
TMEM131	ENSG00000075568.17	35	64	0	28	19	8.0001	51	33	31	163	18.9999	69.0011	67	87	190	363.997	403	237	0	20
FSCN1	ENSG00000075618.18	12.0006	43.0024	6.0005	12.0008	1	4.0002	22	13	17.0004	73.9964	14	35.0011	76.0001	6	31.0006	122.296	342.472	126	1	14.0007
ACTB	ENSG00000075624.16	107.99	245.985	15	87.8869	34.8707	87.9884	328.789	243.747	112.862	333.154	168.824	77.9254	248.64	20.9347	72.0026	1084.54	2147.06	1276.96	22.0021	46.9862
MOCOS	ENSG00000075643.6	3	0	1	7	4	6	0	0	3	3	1	2	9	0	4	3	5	0	0	1
PLD1	ENSG00000075651.16	0	6.9998	1	16.0002	7.0004	6	5.0003	0	3	19.0002	1.9999	50.0001	29	6	5	149.002	93.0008	87.0027	1	5
ATP12A	ENSG00000075673.11	0	0	0	6	0	5	0	0	0	0	3	3	3	2	6	3	9	0	0	0
WDR62	ENSG00000075702.18	0	1	4	5	5	1	4	0	0	14	5.0004	4	6	6.9998	11.9992	10.0006	25.9998	7.9992	3.0002	0
DLG1	ENSG00000075711.21	30.0046	56.0098	11.0085	59.9699	36.0043	55.0191	38.997	33.9788	19.0019	239.974	59.9924	84.0496	111.93	158.944	344.271	758.087	981.206	523.852	6.9998	3.9999
RAB7A	ENSG00000075785.12	11.9999	59	1	13.0002	7	10.0005	29.0007	10.9999	12	62.0006	9.9999	18.0002	19.9996	11.0001	11.0002	153.999	262.997	89	9	7.0001
BCAP29	ENSG00000075790.10	7	3.9998	0	12.0001	4.9998	7.9996	16.0001	9.9997	1.0002	17.9983	3	6.9998	11.999	38.9801	21.0005	74.0027	155.011	17.9983	0	1
SEC31B	ENSG00000075826.17	11.0001	11.1856	2	36.4972	4.9914	15.0721	26.4187	22.5956	14.9646	102.018	28.9307	43.4218	42.9053	121.84	232.253	404.337	344.465	218.954	6.4112	7.9808
SART3	ENSG00000075856.12	15.9992	35.9972	6	10.9994	4.9992	9.0003	8.0002	15	11	65.9998	0	26.9995	38.0004	44.9997	74.0033	204.005	266.001	283.981	0	1.9998
ARHGAP15	ENSG00000075884.14	0	0	0	1	0	6	2	4	0	0	0.9999	34.9996	25.0004	2	0	9.0001	4	0	0	1
PAX2	ENSG00000075891.21	2	0	0	1	0	0	0	0	0	0	4	0	0	0	0	0	0	0	0	0
EXOSC7	ENSG00000075914.13	2	8.0003	0.0007	5.9996	1	1	4	2	1	12.9997	1	8	12.0001	9	29.0004	33.0005	52.9975	60.0003	0	1
KIFAP3	ENSG00000075945.13	15.9998	37.9969	0	20.0004	5.0005	7	11.9999	17	8.9998	89.0004	1.9999	6	28	90.0014	168.01	384.996	790.951	139.998	0	3.9999
MKRN2	ENSG00000075975.16	0	21	0	3	1	1	6	12	2	15	8	11	11	6.0003	14	24	76	108	0	9
MCM6	ENSG00000076003.5	11	8	1	1	0	5	7	3	1	67	4	2	7	7	11	36	39	242	4	0
REXO2	ENSG00000076043.10	8.0001	1.9999	0	9.0005	0	9.0014	8.6782	2.6864	0	15.9586	0	3	0	6.9999	13.9995	27.0483	41.7299	10.4786	0	1.9998
RBM7	ENSG00000076053.10	0	1.9878	0	3.9996	0	0	0.0402	0.0165	0	1.0352	0	0	4	0	0	3.9169	4.1627	7.716	0	0
RBMS2	ENSG00000076067.13	49.994	67.9198	1	23.99	23.9933	13.9671	35.8639	39.828	9.2097	183.395	32.8987	12.0004	7.0515	0.574	0.0278	12.4883	43.5573	413.448	0.0242	2
BAZ2A	ENSG00000076108.11	64.9997	185.998	16.0005	92.9998	37.9991	61.0016	147.004	65.9972	27.0002	410.981	44.0024	126.006	176.002	105.996	263.01	611	677.994	787.032	22.0015	14.0007
PTPN23	ENSG00000076201.15	13.9995	44	3	43	20.9996	24	55.9994	43.9999	4	154.999	30	35.0004	80.0001	60	111	330	457.997	143	7	5
MLH1	ENSG00000076242.14	5.9999	10.9992	4.0004	12.0011	2.9997	12.9993	10.9998	11.0004	1	24.0005	4	32.9994	34.001	55.0002	62.9979	177.997	134.001	152	0	6
UNG	ENSG00000076248.10	1	4	0	0	1	1	0	2	0	13	0	1	1	1	7.9995	21.0013	22.9988	0	0	1
FMO4	ENSG00000076258.10	2	1	3	4	8	2	2	2	1	1	1	8	4	2	0	5.9999	6	6	0	1
KLHL20	ENSG00000076321.11	3	5.9999	1	9	3	7	3	5.9999	1	22	1	9	9	3	5	20.9999	23	100	0	7
RGS11	ENSG00000076344.16	3.9998	8	0	7.0006	8	0	2	2	9.9997	77	0	12.0001	44.9988	119.999	247.002	333.012	360.986	31.0006	4	5.0004
SLC46A1	ENSG00000076351.13	2	1	0	0	0	3	1	0	0	2	0	0	4	4.0001	0	5	12	0	2	0
PLXNA2	ENSG00000076356.7	182	124	2	63	26	51	461	310	71	582	58	20	97	115	283	355	759	603	4	13
SPAG5	ENSG00000076382.17	0	7.4459	0	3	0	9	6.0421	5.194	1.0134	17.6266	2.0001	2	24.7238	38.9837	51.2445	73.7962	107.58	22	0	1.9999
ANKRD13A	ENSG00000076513.17	8	10.0003	0	1	4.0001	13	7.9999	7.0002	3.9999	39	9.0005	23	13.9997	13	17.9994	68.9982	65.9986	15	0	0
TPD52	ENSG00000076554.15	0	19.7004	0	3.0001	1	3.0002	5.9293	6.7226	2.0001	86.7676	1	5.9295	34.6669	30.1618	52.6772	130.558	220.802	54	0	0
ACACB	ENSG00000076555.15	43.9957	145.992	13	135.999	62.0001	100	34.9972	38	26.9992	545.985	9.9992	35.9983	144.007	3.9999	5.9998	398.011	627.034	832.933	6.0001	22.001
TRAF4	ENSG00000076604.15	5.0003	1.9998	0	0	1.0001	1	0	6.9998	0	21.9996	0	7.9996	8.0001	0	1	25.001	38.9996	1.0001	1.0001	0
PAG1	ENSG00000076641.4	1	3	0	1	0	3	1	2	2	4	2	26	61	19	22	29	32	46	0	1
GPATCH1	ENSG00000076650.7	5	5	0	8	3	6	7	12	2	48	16	5	9	8	36	62	75	61	1	3
ICAM3	ENSG00000076662.10	1	0	0	1	0	0	0	0	0	0	0	0	0	0	1	3.9997	5	0	0	0
NT5C2	ENSG00000076685.18	20.9996	10	2	5.9999	6	6.9999	25.9997	10	0	83.9969	7.9998	30.9999	33.9991	70.0001	85.0006	283.002	289.008	45.0012	9	1
MCAM	ENSG00000076706.17	37.0005	25	5	21.0001	16.9999	27.0005	121.008	98.9992	42.0028	109.999	5.9999	21	28.0003	6.0001	10.9997	188.014	179.013	115	1	4
GPC4	ENSG00000076716.9	0	2	0	2	0	2	3	1	0	4	0	0	9	0	1	14	14	29	0	0
MBNL3	ENSG00000076770.14	0	0	0	0	0	0	0	1	0	0	0	2	1	0	0	0	0.9999	0	0	0
CAMSAP3	ENSG00000076826.9	4.0003	3	0	2.0001	0	1	3	3	0	5	1	2	6	22	44.0006	106.999	136	0	0	1
RAP1GAP	ENSG00000076864.19	44.001	74.0038	6.9997	29.9989	20.0023	36.0072	25.0018	6.999	14.0041	208.01	6.9998	56.0057	178.98	831.051	1564.9	2144.21	2923.04	239.014	12.0011	15.0007
XAB2	ENSG00000076924.12	35	34	1	36	5	8	33	34	8	102.999	16	55	83	34	50	191	241	77	0	2
ARHGEF1	ENSG00000076928.17	66.9953	61.0016	14.0009	99.9996	44.0026	36.9978	115.003	78.0006	27.9988	278.002	89.0054	241.004	328.008	66.9964	67.9988	380.005	397.024	422.987	56.9964	51.0018
STXBP2	ENSG00000076944.16	4.8266	3.2046	0	4.9885	0	0	0.0148	2.9947	2.9545	3.2844	4.9918	23.5518	30.5806	2.9729	2.9805	9.0024	15.9403	0	2.11	3
MAP2K7	ENSG00000076984.17	11.001	24	0	12.9996	10	4	16	4	13.0007	47	0	18.9996	34	11.9994	34	91.995	120.999	8	0	1
DGKD	ENSG00000077044.10	6.0001	14.0011	0	8	2	6	12.0001	10.9996	2.0001	33.0011	7	31.0006	49.9999	28.9995	50.9988	164	262.995	38	0	6.0001
CTTNBP2	ENSG00000077063.11	15.0003	17.9999	3	13.9999	4	21.0007	6.0001	10.9994	0	71.9938	12.0001	58.0006	93.001	57	131.998	332.004	416.998	10	1	3.9996
ACTL6B	ENSG00000077080.10	1	0	0	4	1	5.0004	3	4	0	42	0	3	29	38	55.0004	132	182	6.9994	0	2
RARB	ENSG00000077092.19	2	4	0	1	1	1	5.9996	4	0	6.0004	0	0	2.0001	10.0002	20	22.0005	49.9999	0	0	0
TOP2B	ENSG00000077097.15	24	101.999	0	58	26	40.0003	43	41.004	27	199	12.9987	51	109	119	298.012	776	1250	622.993	13.0009	23.0004
TM9SF3	ENSG00000077147.16	32.9994	51.0013	0	11	9.9999	17.0005	19	16	8	78.002	8	9.9998	45	20	37.9988	197.004	308.99	157.991	0	9
NFKB2	ENSG00000077150.20	44.9977	108.998	6.0005	20.9992	6.9998	19.0009	42.9999	43	12	79.9954	39.9964	6.9999	91.0034	0	1.9999	27.9985	59.9993	66.9975	1	24.0019
UBE2T	ENSG00000077152.11	0	0	0	0	0	1	0	0	0	0	0	0	2	1	0	5	9	0	0	0
PPP1R12B	ENSG00000077157.22	17.5404	46.7407	0	21.9846	5.6817	21.966	22.0002	27.246	3.9998	97.6075	17.521	28.9801	48.4821	95.3688	164.126	462.142	469.26	173.446	2	5.9997
DNAJC10	ENSG00000077232.18	24.0019	61.0031	4	23.0008	37.9991	36.75	40.0012	7.9997	24.9989	111.002	13	97.9996	102.002	120.995	196.034	428.988	467.026	376.99	5	9.9998
GTF3C1	ENSG00000077235.18	61	76.9996	4	50.0002	35	42.0009	69.9993	58.0002	13.0001	275	21	63.0007	136.999	165.998	393.001	741	1025	593.004	13	21
IL4R	ENSG00000077238.14	115.001	74.0026	0	46.0011	11.0003	45.9975	180.002	117	55.9996	568.976	68.9994	13	118.998	0	0	4	62.0022	365.002	4	3
USP33	ENSG00000077254.14	5.0002	46.9955	2.0001	22.9994	14	20.0006	42.0043	19.9993	14.9991	117.002	1	27.0002	39.998	142	209.006	484.01	604.984	351.01	3	8.9997
PAK3	ENSG00000077264.15	10.0014	14.001	1	18.0017	5	9.0014	9.0003	2.9998	12.0006	20	2	5.0004	48.003	86.002	147.02	246.98	499.029	119.007	0	0
CAPN6	ENSG00000077274.9	0	0	0	0	0	0	0	1	0	0	0	0	0	0	1	1	0	10	0	0
DCX	ENSG00000077279.18	1	0	0	0	0.9999	0	0	0	0	2	0	2	1	8	8	13	24	0	3	0
SNRPA	ENSG00000077312.9	0.9999	6.9998	0	0	0	3.0001	4.9998	2	1	2	9.9994	3	4	1	2.9999	14.0011	31	25	4.0004	0
SPAG6	ENSG00000077327.16	2	0	0	0	0	2	2	1	0	1.9999	0	3	0	5.0001	8.9993	3	5.9999	0	0	0
EXOSC5	ENSG00000077348.9	0	5	0	0	0	0	2	4	0	4	4	3	1	1	1	11	28	0	0	0
DYNC1I2	ENSG00000077380.15	17.8283	18.1119	1.9654	33.1741	18.9458	20.243	46.6327	56.1848	10.1979	166.028	17.9472	32.5522	49.8331	127.242	117.441	474.437	447.63	478.221	1.8146	3.9922
APBB1IP	ENSG00000077420.16	1	6	1	9	2	1	5	0	0	7	16	174	107	1	0	45	45	20	11	2
LRCH4	ENSG00000077454.16	5	12.4346	0.1976	23.5522	4	13.9998	18.9998	24.6618	6	111.144	20.0005	110.302	139.942	45.5599	75.6027	220.106	231.907	85.0709	6	10.5275
FAM76B	ENSG00000077458.13	2	16.0009	0	9	5	13.0011	6	1	3.0002	52.9988	10	15.0001	19.9995	20.9995	39	81.001	103	53	0	2
SIRT6	ENSG00000077463.15	6.9999	0	0	1	0	9.9998	0	5	1	2	0	1	9	8	12	19.9976	21	5	0	0
POLD3	ENSG00000077514.9	10.0006	5	0	3.0001	1	3	2.9999	5	0	13	0	5.9999	8	2.9999	13.9991	23.9982	22.9999	55.002	6.0006	1
ACTN2	ENSG00000077522.13	24.9988	35.0014	7.0014	27.0007	6.9996	15.0017	6.9999	8.0001	6.9997	58.9995	4.0003	17.0001	38.0003	67.0001	135.988	329.976	438.004	631.031	2	8.9992
CAPZB	ENSG00000077549.18	17.9997	42.0014	1	6.9995	15.9998	19.0011	42.0017	15.0008	12.0002	116.002	17.0007	51.0014	85.9974	17.9996	80	234.004	485.995	314.006	7.0004	19
GPR137B	ENSG00000077585.14	0	2.9999	0	2.0002	0	0	0	2	0	12.9988	0	3	6	3	8.0003	15	33	12	0	0
NAALAD2	ENSG00000077616.11	6	3	0	1	2	11.0008	2.9997	3	0.9999	31.9984	4	9.0002	13.0005	52.043	53.0314	201.141	127.999	20.0022	0	1
JADE1	ENSG00000077684.16	9.9995	6	1	7.9998	0.9998	9.9997	10	5.9995	1.9999	50.9978	8.9992	15.9996	13.9998	23.0004	21.9999	57	74.0043	32.995	0	0
SLC25A43	ENSG00000077713.19	0	0	0	3	1	1	0	0	1	5	0	1	3	2	4	5.9999	3	24	0	0
UBE2A	ENSG00000077721.16	1	0	0	1	1	0	0	0.9999	2	10	1	5.9995	10	1.9999	1	22.0001	9.9995	0	0	0
FGFR1	ENSG00000077782.20	54.9962	49.9987	0	19.0028	11	14.0013	40.0006	36.9954	5	116.991	30.9998	20.003	46.996	14.0002	29.9997	204.016	235.998	151.002	1	2.9999
FKBP6	ENSG00000077800.13	0	0	0	0.0189	0	1	0	0	0	4	1	0	2	3	0	0.125	2.0399	0	0	0
SMC1B	ENSG00000077935.17	0	1	0	0	0	1	0	0	0	0	0	1	0	0	1	0	0	0	0	0
FBLN1	ENSG00000077942.19	1.0001	6.0001	0	2.9998	0	0	1	0	0	13	0	1.9999	5.9997	0	0	18.0005	67.0025	6	0	1
ITGA8	ENSG00000077943.8	0	3	0	2	1	0	0	2	1	0	1	1	4	2	11	31	47	2	0	0
MAP2	ENSG00000078018.19	58.0003	55.9993	2	21.9999	9.0002	21.9998	26.9997	13.0004	9	168.004	7.9993	30.0007	120.001	152.007	315.988	989.005	2015.02	382.001	1	10.0004
PIAS2	ENSG00000078043.16	7	20.0004	0	16.999	19	14.0003	8.9995	8.0001	10	45.9999	10.0004	20.0012	18.9988	52.0022	90.9965	221.003	237.993	169.99	0	9
AMPH	ENSG00000078053.17	23	3.0001	0	5	6	17.9998	5	5	2	65	10.0001	7.0001	43	76	137	331.002	616.005	55	0	2
ARAF	ENSG00000078061.13	8.9999	32	3	25	8.0003	14.0005	23	10	6.0004	101	15	26	26.0005	5	12.9997	48	59	88	2	10.9998
MCCC1	ENSG00000078070.13	9.0004	26.9996	3.0005	21.0005	9.9992	16.0012	7.0002	2.9999	1.0001	68.9953	6	43.9988	38.9991	75.0018	117.999	353.005	251.001	121.999	12	3.9996
LAMP3	ENSG00000078081.8	0	0	0	0	0	0	2	0	0	0	0	0	0	0	0	1	1	0	1	0
FAP	ENSG00000078098.14	0	0	0	0	0	0	0	0	0	2	1.0001	0	4.0004	13.0001	2	8.9999	12	0	0	0
NEBL	ENSG00000078114.18	43	67	8	55.0002	21.0001	34	46.9999	40.0006	11.0001	139	7	7	32	99.0008	180	376	517.001	474	13	5
ACER3	ENSG00000078124.12	15.9993	12.9998	1	1	3.0003	6	7	17.0001	6	17	1.0001	4	12.9999	2	13	27.9997	39.001	0	1	2.0002
UBE2K	ENSG00000078140.14	3	12.9999	0	3.0001	2	3	3	10	12	32.9998	3	9.0005	5.0002	12.0002	32	71	141.001	41.0001	0	2
PIK3C3	ENSG00000078142.13	30.0006	32.0012	0	19.0006	22.9997	9.0004	21.0002	33.0018	10	118.996	7.0003	27.0002	63.0002	92.9982	156.992	370.006	481.004	186	3	5
N4BP2	ENSG00000078177.14	0	2.9998	0	4	2	2.0002	3	4	1	34.0032	10.001	13	10.9994	15	16.9985	35	46.004	43	4	5
TIGAR	ENSG00000078237.7	1	2.989	0	0.8394	0	0	4	0	0	7	0	1	1.1129	10.821	1.8435	20.4082	13.7097	0	0	0.9971
TULP3	ENSG00000078246.17	0	0	0	4	0	4.0001	7.9995	2	0	21	6	5	11.9994	7	2	38.9998	22.9999	7	0	0
SYNJ2	ENSG00000078269.15	56.9993	65.0003	2.9998	32	19.9988	20.9991	27	36.9987	14.0005	80.0035	7.9998	21.9997	44.001	25.0005	98.0041	273.024	348	125.006	2	3
ADCY2	ENSG00000078295.17	32	11	0	8	1	10	8	5	12	94.0001	2	23	73.9995	125	213	430	819	76	12.9995	5
PPP2R5C	ENSG00000078304.19	19.9999	25.8628	1	7.0001	6.9988	8.9909	10.9998	19.9975	0	78.9979	7.0004	16.9137	29.9993	40.9993	83.0012	222.533	342.04	77.4655	2.9999	11
PMS2P1	ENSG00000078319.9	4	13.9848	0	6.59	0	10.1164	2	10	3.2736	38.4238	3.7713	8	17	26.0638	47.8365	88.1268	115.621	34.6038	0	0
RBFOX1	ENSG00000078328.21	14.0017	25.0008	0	6.0003	2	6	4.9998	2	17.0003	83.9977	7.0004	27.9996	75.999	148.995	290.007	495.012	982.659	39.0035	4.9996	2
GNB1	ENSG00000078369.18	88.0003	138.999	8	37.0007	32.9989	53.0014	126	85.9996	31.9988	294	39.9996	50.0002	262.988	62.9993	166.001	818.013	1839.97	961.005	1	19.0011
HOXA9	ENSG00000078399.18	0	0	0	0	0	0	1.9924	0	0	0	0	0	0	0	0	0	0	0	0	0
EDN1	ENSG00000078401.7	79	18	0	14	4	8	111	97	15	119	12	2	7	9	5	12	62	239	0	0
MLLT10	ENSG00000078403.17	7.9998	34.0015	2	19.9995	10.9991	19.9998	14.9998	19.0004	12.0004	97.9963	11.9992	30.0007	30.9993	68.9982	106.004	277.016	236.995	222.005	2.0004	2
ZCWPW1	ENSG00000078487.17	2.0001	5.0002	0	1	2	0.9999	2	0	0	5.9997	6.0001	5	5	4.0002	12.0003	18.9996	15.0001	5	0	1
ADCYAP1R1	ENSG00000078549.14	9.9996	2.0001	0	1	0	7.0003	1	0	2	9	0	5	26.0015	18.0003	22.9998	111.999	176.001	0	0	1.0001
ITM2A	ENSG00000078596.11	27	64	2	50	12	112	53.0011	13.9996	16	171	10	1	2	0	1	72	60.0021	719	1	11
NRDC	ENSG00000078618.21	20.9993	59.0029	9.0005	36.0015	38.0005	24.0004	43.9995	33.0009	19.0006	148.001	27.9995	60.0003	84.9989	99.9964	217.011	589.029	650.005	521.003	20.0012	12.0004
VDAC3	ENSG00000078668.14	4	16.9994	0	9.0007	0.9999	6.0003	10.9996	5	3	60.9983	8.0004	9.0006	18.9994	30.9984	68.0031	174.993	266.999	59.9967	12	5.9999
PCM1	ENSG00000078674.17	89.9984	179.999	6.9999	113	59.0022	84.003	94.9987	109.998	30.0006	488.008	83.0005	204.006	302	331.994	540	1541	1500.98	1353.04	48.0006	31.9998
TNRC6C	ENSG00000078687.17	14	23.0013	2	25.9991	23	25.9991	27	13.9998	2	99.9917	14.0009	31.9993	46.0004	91.001	222.012	342.01	433.006	271	0	1
CBFA2T2	ENSG00000078699.21	7	21	4	10	5	3	3	6.9999	7	50	4	14	28.9994	37.9995	61	118.995	178.999	79	0	1
BRINP1	ENSG00000078725.13	7	5	1	4	2	2	0	0	2	14	1	7	6	29	52	110	221	4	1	0
ITCH	ENSG00000078747.15	28.0377	51.2861	2.0001	30.5716	19.9984	35.4328	61.1945	26.9985	16.0058	220.458	28.01	74.6427	103.924	69.0008	160.06	406.922	482.222	482.011	0	22.0009
PKD2L2	ENSG00000078795.16	1	0	0	0	0	0	0	0	0	0	0	0	0	0	2	1	0	0	0	0
TP53INP2	ENSG00000078804.13	5	6	0	0	0	11	6	1	3	16	0	2	7	2	0	41	58.0005	0	0	0
SDF4	ENSG00000078808.17	38.0035	51.0034	0	8.9992	6	30	40	20.0008	16.0007	77.0053	18	24.002	50.9998	117.008	211.001	379.001	496	180	18.0012	5
MYH7B	ENSG00000078814.15	12	17	3	6.0001	6	7	6.0002	8	1	12	8.9996	13	25	18.0001	21.0004	155.001	170.998	118	0	6
TP73	ENSG00000078900.15	0.9999	0	0	0	0	0	0	1.0001	0	0	0	0	2	0	0	0	0	0	0	0
TOLLIP	ENSG00000078902.16	4.0001	5.9999	0	5.0001	4	8	6.0004	3.0003	0	58.9985	8	6.0001	29.0013	16	54.0015	152	305.014	54.9985	0	3
UBE2D4	ENSG00000078967.13	0	0.9999	0	0	0	0	0	1	0	9	0	0	7.0004	6.0004	5	17	15	13	2	0
CLUL1	ENSG00000079101.16	0	0	0	0	0	1.0001	0	0	0	1	1	0	0	2	3.0002	5.0004	5	6	0	0
RUNX1T1	ENSG00000079102.16	5.0001	20.001	1	17.0013	24.0003	9.0003	10	7.0001	6.0008	31.0008	10.999	4.0001	4.9995	14.0006	43.0003	91.0003	156.001	146	2.0002	2
CDH17	ENSG00000079112.10	2	0	0	2	0	1	1	2	0	0	0	1	0	1	3	0.9999	0	0	0	0
THOC1	ENSG00000079134.12	9.0003	27.9992	0	12.0002	6	15.9998	11.0007	11.999	5.0004	70.9992	7.9999	28.0003	36.999	37.0009	75.0035	168.999	209.992	61.0025	1	10.0008
FKBP7	ENSG00000079150.18	0	0	0	0	0	0	0	0	0	4	0	1	0	2	0	1	1	0	0	0
OSBPL6	ENSG00000079156.17	3.0002	20.9985	0	5.9997	1	5.0001	2	6	6	23.9979	0	15.0002	54.0016	79.0041	239.998	253.002	422.003	44.9974	0	3
SLC1A3	ENSG00000079215.14	19.9998	39.0012	1	7	7.9996	17.0008	37.9993	17.0003	3	204.991	33.0001	96.0044	457.003	3	5.9999	595.009	1142.01	181.999	12.9998	12.9995
XRCC5	ENSG00000079246.16	43.0041	76	7	27.0011	16.0011	40	49.9991	32.0002	14.0002	186.999	20.0012	54.0012	164.01	49.9984	105	479.001	747.005	521.988	1	10.0004
LXN	ENSG00000079257.8	0	0	0	4	0	0	0	0	0	2	0	0	0	0	1	1	0	4	0	0
SP140	ENSG00000079263.19	3	4	1	5.0002	3	1	5.9998	2	0	25.7971	0.0372	14.9991	52.9897	9.0003	7.0002	34.4904	19.8013	53.7264	1	5
MKNK1	ENSG00000079277.21	9.0006	18.0021	2.9998	37.0006	14.0001	19.0027	13.9996	37.0003	6.9997	43.0022	29.0014	185.772	339.02	56.9992	118.992	176.986	248.99	66.0005	13.0001	26.001
TNS1	ENSG00000079308.19	292.001	292.003	11.9993	146.999	51.0006	95.0038	164.993	257.01	51.9987	659.002	143.007	25.9996	85.0047	7.0001	6.9997	368.022	364.992	866.017	1	25.9997
REXO1	ENSG00000079313.15	61.0014	48	1	15.9997	6.9999	21	20.0001	27.9991	7	106.003	3.0001	6.9999	88	45.0004	108	233.996	509.998	124.999	0	11.0001
SAR1A	ENSG00000079332.15	7	17.999	0	7	1	1	5	3	1	30	1	4	11	11.0001	29.0015	73	127.999	173	0	1
CDC14A	ENSG00000079335.20	1	18.9997	1	12.9993	4	3.9996	11.9996	2.9999	5	25.0021	2	3.9999	2	0	1	23.0002	12	90.9952	0	0
RAPGEF3	ENSG00000079337.16	158.002	180.999	6.9994	88.0036	31.0001	76.9963	201.018	147.001	53.0046	477.003	85.0036	25.001	71.0033	7	14.9999	279.007	432	723.014	33	10.0002
CEACAM1	ENSG00000079385.22	0	19.0014	0	1.9999	1	3	0	2	0	1	0	0	0	0	0	0	1	14.0009	0	1
SENP1	ENSG00000079387.14	4	2.9997	0	2	2	1	2	12.0002	6	27	4	4	2	7	16.9999	27	41.0024	66.9979	0	1.9999
DUSP13	ENSG00000079393.20	0	0	0	1	0	1.9998	0	0	0	0	0	1	0	0	0	0	1	0	0	0
CIC	ENSG00000079432.7	52.0013	114.002	7	39.9991	22.0001	70	55.0004	31.9979	11.9991	174.997	25	36.0025	144	57.9998	96.9994	323.002	509.99	164.998	9	11.0003
LIPE	ENSG00000079435.10	3	4	0	5	1	4	4.0001	1	0	12.9999	5	2	4	6.0001	0	27.9999	15.9998	24	8	1
FDFT1	ENSG00000079459.13	6.0007	36.0029	0.9998	9	1.9999	6.0003	13.9999	14.9975	1.9999	73.0026	16.0008	17.9987	39.9997	19.0017	32.9991	157.991	256.022	88.0109	8	9
PAFAH1B3	ENSG00000079462.7	3.0003	0	0	0	0	0	0	0	1	1	0	1	1.9998	1.9999	0	6.9996	17.9987	0	0	1
OPHN1	ENSG00000079482.13	6	28.3196	1	18.9999	12.118	20.3364	13	19.2696	1	80.4755	22.4745	15.248	41.3697	40.1676	57	216	309.523	97.7616	2.5425	8
AFM	ENSG00000079557.5	0	0	0	6	0	0	5	0	0	0	0	0	0	0	1	0	0	0	0	0
KIF22	ENSG00000079616.12	7	5.0004	0	9	1	4	2.9998	4.0001	2	15.0004	1	15.9999	18.9997	17.9995	28.0007	55.0003	74.9954	29.997	0	6.0005
SCGN	ENSG00000079689.14	0	0	0	0	0	0	1	0	0	0	0	0	0	0	0	1	0	0	0	0
CARMIL1	ENSG00000079691.18	6	37	9	22	8	10	18	8	12	70	12	29	57	66	172	381	432	93	0	0
PGM1	ENSG00000079739.17	5	8.0006	2	4.0003	5	2	6.9999	1	3	13	3.9996	3	16	2	19	55	85.0069	76	2	0
DDX1	ENSG00000079785.15	5	31	0	9	11	3	7.0004	9.9996	12.9999	67	18	22	40.9996	43.0005	70	295.017	490.976	324.009	7.0007	5
DNM2	ENSG00000079805.16	116.005	202.002	11.9996	160	42.0009	101.998	271.007	170.996	76.0079	336.998	57.0032	128.004	447.055	77.9981	143.999	449.967	488.02	1109.03	6	43.0036
EPB41L2	ENSG00000079819.19	30.0013	75.9904	4.0016	39.999	20.0002	36.9949	31.9972	32.0001	4	243.99	31.0017	258.969	359.987	367.013	598.899	1087.02	1289.01	328.005	30.0094	28.9995
RIMS1	ENSG00000079841.18	19.001	30.0014	0	6.9994	6	8.0007	8	2.9992	3.9996	24.002	1	18.9995	52.0007	88.0045	258.009	401.969	813.976	220.996	1	4.0002
MOXD1	ENSG00000079931.15	0	0	0	0	0	2	1	0	0	2	3	1	0	1	1	32	31	0	0	0
STX7	ENSG00000079950.14	6.0001	23	4	11	5	30	22	8	0	47.9998	3	47	40.9985	21.9993	27	130.002	195	248	1	5
RABL2B	ENSG00000079974.17	0.0538	4.417	0	2.7646	0	9.254	2.1437	0	0	14.5808	1	6.313	5.0925	33.0326	16.2868	117.965	102.459	12.3656	0.1119	3.9862
KEAP1	ENSG00000079999.14	4.0002	3.9999	0	4.0001	1	4	3	4.9999	2	36	0	3	7	4	11.9998	46	54.9988	33	1	0
DDX43	ENSG00000080007.8	1	2	0	4	0	1	5	0	0	2	2	2	0	1	0	4	2	0	0	0
PTPRH	ENSG00000080031.10	0	2	0	0	1	0	0	0	0	0	0	0	3	1	1	8	13.0026	0	0	0
DCT	ENSG00000080166.16	0	0	0	0	0	0	0	0	1	0	0	0	1	3	2	4	3.0001	0	0	0
SLC35C2	ENSG00000080189.15	0.9999	10.0007	0	1	3	9	2	2	0	39.9993	1	3.9998	12.0004	5	13.9998	34.9997	62.0025	31.9996	0	0
CRYBG3	ENSG00000080200.10	9	36	8	10	3	16	14	24	1	71	7	16	4	2	5	40.9998	43	203	0	0
EPHA6	ENSG00000080224.17	3.0001	2	0	3	2	0	0.9999	0	1	10	0	4	18	40	77.9995	122.002	175.005	4.0002	0	0
SCTR	ENSG00000080293.9	0	0	0	1	0	0	0	0	1	0	0	1	0	0	0	1	1	5	0	0
RFX3	ENSG00000080298.15	11	11.9996	1	18.0005	8.9999	14.0008	13.9996	11	3.9999	97.9978	7	31.0012	26	50.0017	137.006	178.988	236.001	213.009	1	1.9999
RIF1	ENSG00000080345.18	11.0011	23.9985	0	12.9991	0	32.9988	19.0016	15.9992	4	117.002	4.9998	48.9965	33.9987	36	81.9992	250.004	308.999	123	5	3.0001
SLC4A4	ENSG00000080493.17	18.9997	30.0005	0	22.9983	8.9995	5.9997	49.9989	21.0007	15.0006	79.9988	8	15.9995	64.0033	24	28.0012	424.992	608.994	123.001	8.9994	4.0002
SMARCA2	ENSG00000080503.24	168.001	290.999	9	165.004	44.0002	81.999	139.997	158.012	53.0015	647.001	68.0015	135.999	173	154.995	381.002	1086	2076	1947.97	33.9997	52.9962
RDH8	ENSG00000080511.5	0	0	0	1	0	0	0	0	0	0	0	0	0	0	0	0	0	0	0	0
SESN1	ENSG00000080546.13	1	8	1	6	9	4	5	3	1	12.0007	8	11	10	9.0009	19.9997	67.9959	120.998	68.9982	1	19
MID2	ENSG00000080561.13	1	1	0	1.9999	0	0	1	1	1	10	0	0	2	0	3	14	19	91	0	0
COL5A3	ENSG00000080573.7	23	94	0	10	7	11	12	13	9	190	9	56	396	41	125	1174	2334	131	18	1
SRCAP	ENSG00000080603.17	76.8568	226.126	8.0518	125.386	48.9292	106.218	102.635	115.114	46.4038	502.023	44.3856	149.797	194.101	133.415	226.919	642.036	847.725	830.815	7.9	10.2908
PUM3	ENSG00000080608.10	19	32	3	15	16	7	21	22	9	103	17	37	90	72	84	238	242	277	3	7
CHRNA3	ENSG00000080644.16	0	0	0	0	0	0	0	0	0	0	0	2	0	1	1	0	1	10	0	1
KCNN2	ENSG00000080709.15	2	0	0	0	0	0	1	1	0	1	1	6	6	6.0003	8.9998	25.0007	29.0011	49.0001	4	0
CNOT4	ENSG00000080802.18	9.9993	25.9978	1.9998	7.0005	3.9999	13.9989	15.9975	14.9993	5	50.9952	1	13.9998	18.001	17.9991	27.0014	86.0031	107.001	192.004	0	1.0001
PSEN1	ENSG00000080815.19	5	9.9993	1	8.0001	6	9.9992	13.9997	9.0001	5	39.9994	0.9999	13.9992	45.999	16.9997	33.0003	148	155.003	297.998	0	5
CPOX	ENSG00000080819.9	1	2	0	4	5	2	1	2	1	22	1	11	3	12	11	63	55	27	0	1
CLDND1	ENSG00000080822.17	3.0003	10.0003	4	0.9997	0.9999	6.9995	4.0002	13.0024	7.0001	33.0029	7.0001	5.9934	10.9981	3.0003	6.0004	132.009	85.0059	85.9933	0	0
MOK	ENSG00000080823.23	1.0002	2.9998	0	4	1	1.0001	3	3.0012	2.0003	23.9997	0	5.9997	10.9996	54.9944	85.0055	129.009	177.967	9.0027	0	0
HSP90AA1	ENSG00000080824.18	116.46	346.503	5.0003	36.6312	17.8967	32.8245	76.9055	156.096	21.4459	246.205	53.731	75.4702	276.643	75.0273	220.596	1706.42	3634.46	1859.28	32.8022	453.253
RBL1	ENSG00000080839.12	1	5	0	7.0006	0	1	5	1.9999	0	9	6	9	5	18.0003	9	42	25	45	0	0
DLGAP4	ENSG00000080845.17	22.0012	58.0006	0	20.9999	4.0001	11.0005	41.0009	39.0016	9	69.993	4	12.0004	45.0001	29.0008	55.0008	166.993	361.017	160.998	0	5.9998
IGSF9B	ENSG00000080854.15	16	21	0	12	3	9	38.9989	11	26.0011	49.0035	2	19	30.0004	144.993	266	400	397.023	60	9	1
CFHR2	ENSG00000080910.13	0	0	0	0	0	1	0	0	0	0	0	0	0	0	0	0	0	0	0	0
CROCCP3	ENSG00000080947.15	3	25.7285	2	32.732	7.2244	20.1275	17	7.5224	8.6415	67.808	3.9999	21.1017	42.9484	69.6575	110.251	222.241	230.722	154.632	0	3
NDC80	ENSG00000080986.13	0	0	0	0	0	0	0	0	0	3	0	0	0	0	0	0	1	0	0	1
AP4E1	ENSG00000081014.11	0	3	0	6	2.0001	13.9988	4	10.0003	0	28.9987	2.9997	9	29.0014	13.9998	19.9991	61.0333	45.9976	16.0004	0	0
RSBN1	ENSG00000081019.13	1.9998	20	0	3	0	1	8	2	4	22.002	2.9997	6.9999	3	10.9989	11	43	48.0032	18	0	0
MAGI3	ENSG00000081026.19	6	21	0	21	5	9	33.9995	12.9996	1	87.0069	5.9999	2.0002	22	45.9992	75.0052	150.99	211	123	0	0
CXCL2	ENSG00000081041.9	25.6633	2	1	1	3	6	12	10	20	24.857	30.4408	0	2	0	0	4	14	35	0	1
AFP	ENSG00000081051.8	0	0	0	0	0	0	0	0	0	1	1	0	1	0	1	0	0	0	0	0
COL4A4	ENSG00000081052.12	3	23	0	14	5	6	2	6	3	9	0	5	8	5	7	22	41	245	0	0
TCF7	ENSG00000081059.20	5.0002	2	0	3.0001	2.9998	4.9998	0	0	0	14	0	2	1.0001	1	0	2	5.0002	0	0	1.0001
OSTM1	ENSG00000081087.15	0	3	0	1	1	0	0	0	1	13	2	1	1	7.0001	10	9	42	20	0	1
CDH7	ENSG00000081138.14	0	1	0	4	0	0	1	0	0	3	0	0	2	3	9	16	46	0	0	4
IMPG2	ENSG00000081148.12	1	0	0	0	4	2	1	0	0	1	0	6	2	6	2	4	9	18	0	1
PCNP	ENSG00000081154.12	17	28	0	3	0	5.9923	0	4.9958	1	7.4354	1.9972	2.9945	4.7858	10.99	4.3251	48.2752	55.3991	20.6765	1	0
EXD2	ENSG00000081177.18	1	4	0	2	0	1	6.0004	0	0	8	0	1	4.9998	3	29.0002	34.0003	50.9997	13.9986	0	0
ARG2	ENSG00000081181.8	0	0	0	2	1	0	0	0	2	4	0	0	1	2	3	2	6.9997	0	0	1
MEF2C	ENSG00000081189.15	26.9976	48.0002	1.9998	20.9994	12.9984	15.0001	26.0017	42.0014	7	125.991	18.0003	100.006	124.006	90.0026	242.979	602.023	1380.05	282.996	9	12.9995
PTPRC	ENSG00000081237.20	0	8	0	8.0001	7	3	7.0003	6	0	46.9977	12	118.001	179	1	1	23.9993	41.9995	0	14	17
CACNA1S	ENSG00000081248.11	2	1	0	1	0	4	1	1	1	0	0	1	13	3	7	5	17	0	0	0
PKP1	ENSG00000081277.12	0	1	0	0	0	0	0	0	0	0	0	0	1	0	1	3	8	0	0	1
UBA5	ENSG00000081307.12	3	12.996	1	6	1	0	2.9999	5.9998	0	13	16.0006	2.0002	12.4181	17.9973	24.9895	94.0005	127.993	155	0	0
STK17B	ENSG00000081320.11	1	1	1	4.5	0	2	2	3	2	11	1	3	2	0	4	6	16	9	1	6
CDC14B	ENSG00000081377.17	2.9998	4.9999	0	1	0	5.0001	2	0	0	12	7	3	6.3164	6.9998	16.9998	80.3656	58.644	47.0005	0	1.9998
ZNF510	ENSG00000081386.12	4	2	0	2	0	5	0	3	1	5	9	6	4.9996	3.9998	8.0003	30.9989	48	0	0	0
LRP2	ENSG00000081479.15	4	7.9999	8	14	1.9999	9	3	5	6.9999	38	18	37.9995	6	3	1	266	65	33	11	0
ZNF506	ENSG00000081665.14	1.9646	2.9656	0	0	0	0.9999	2	1	1	7.0002	3	3	8.0001	2	10.0004	32.9972	26.9989	6	0	0
JMJD4	ENSG00000081692.12	0	3	0	1.9998	1	1.0001	0	1	0	2	2	0	4	0	2.0002	17.001	12.999	23.9985	0	0
DUSP12	ENSG00000081721.12	0	0	0	5.0001	12	0	2	5	0	30	3	4	5	6	15	23	32	0	1	0
AACS	ENSG00000081760.17	1	19	0	6.9999	13	9.9999	6	4.0001	0.9999	30.0005	3	9.9998	48.9997	68.9995	197	242	425.982	35	6	1
KIAA0141	ENSG00000081791.9	48	28	4	20	12.9993	21.9998	63.0006	42	22	177	38	62	95.9998	46.0006	79	190.997	222	211.997	13	8
SLC13A1	ENSG00000081800.9	0	0	0	0	0	0	0	0	0	0	0	0	0	0	0	0	0	0	0	1
CADPS2	ENSG00000081803.16	78.9968	75.0036	3.0001	64.9957	29.998	43.9956	127.012	56.0033	52.0014	348.022	16.9983	17.0006	24.0005	138.002	227.003	479.004	517.006	313.975	1	2
PCDHGA2	ENSG00000081853.15	0	2	0	0	0	0	0	0	0	0	0	0	0	0	0	0	0	0	0	0
HSPB11	ENSG00000081870.11	0	4	0	8.0004	1	0	5	1	0.9999	12.0008	0	4	1.0001	0	16.0001	16	40	40.9979	0	0
PHLPP1	ENSG00000081913.14	7	10.0005	2.0001	5	6	13	2	5.9998	3	31	6	14	31.9999	10	17	205	246	213.006	0	1
ATP8B1	ENSG00000081923.14	8.9996	12	0	10	9.0002	5	34.9995	17	9.9998	53.9967	5.9999	0	0	7.9994	21.9995	42.0004	44.9973	43.9992	0	0
IL12RB2	ENSG00000081985.11	2	1	0	6.0006	0	0	1	1	0	8.0003	2.0002	6	5.0004	1	10	16.0001	24.0014	3.9996	0	2.9998
SMARCD3	ENSG00000082014.16	9.0002	11.0004	0	2	6	14	6.9996	2	2.0001	61.0004	17.9998	12.0004	30.9992	66.0002	112.007	245.005	383.987	102.989	0	0
WDR70	ENSG00000082068.9	12.0006	31.0501	0	32.8996	32.6162	17.781	46.4403	28.9418	20.2301	104.755	9	96.277	38.6424	74.9203	74.1062	277.395	236.453	440.877	6	10.9991
FYB1	ENSG00000082074.18	2	2	0	9.9994	3.9997	2	2	2.0002	2.9998	7	9.9999	70.0051	51.9992	0	1	9.9995	7.9992	72.9927	4.0004	17
MPP4	ENSG00000082126.18	0	3	0	2.0002	1	0	0	1	0	0	0	0	1.9999	1.9998	3.0001	7	4	5.9994	0	0
STRADB	ENSG00000082146.13	9	6.0001	0	4	2.9948	0	4	3	7.9992	24.6756	6	3	0.994	8.6485	25.9608	51.5778	56.9219	16	7.9968	0
BZW1	ENSG00000082153.18	21.6019	29.7333	0.9993	11.0357	2.0312	1.0577	20.4873	20.6431	1.2766	30.9461	3.059	14.6292	29.4512	6.4273	28.0751	95.0036	151.065	119.192	0	6.9973
PGR	ENSG00000082175.15	2.9999	1.9998	0	0	0	3	3	3.0002	0	50.0012	0	0	0	0	0	2	2	83.0028	0	1.0001
C1QTNF3	ENSG00000082196.20	4	5	0	6	0	0	6	1	0	2.8023	0	2.9802	1	5.9684	12.5447	12.3337	19.0416	2	0	0
ME2	ENSG00000082212.13	0	12.9995	1.9998	2.0002	2.9997	3.0002	3	3.9999	10.0002	27.0002	0	20.0012	38.9977	20.0005	37.9977	71.0044	163.011	34.9985	7.0004	4.9995
C5orf22	ENSG00000082213.18	4	2	0	3	2	7	2	10	1	7	0	0	4.9999	8.0004	6	36.9991	29.9985	2	0	0
CCNT2	ENSG00000082258.13	6	2.9998	1	10	3	9	10	13.0004	2	17.001	6	10.0003	17.9998	30.0024	50	99.0028	120.998	34	1	1
FAM135A	ENSG00000082269.16	7	16.0003	1	3	4.0002	17.0012	8	21.9999	9	52.9972	6.0004	53.9988	22.9997	34.0003	74.0071	148.006	171.997	229.985	3	0
COL19A1	ENSG00000082293.13	0	5	0	2	0	4	1	0	0	12	0	4	15	31	110	68	176	75	4	3
EPB41L3	ENSG00000082397.17	32.0003	46	2.0002	29.0023	16.0002	13.9993	31.9991	20.9997	6.0006	129.997	14.9988	87.0026	185.002	184.99	351.01	828.003	1302.98	299.009	0	45.0025
COBLL1	ENSG00000082438.17	29.9985	211.008	4	88.0005	49.0002	83.9996	135.002	48.0018	47.0018	302.992	8	7.0001	6.9996	13.9996	10.9996	77.0031	58.0002	1306.02	0	12
DLG3	ENSG00000082458.12	4.9998	6.9995	2	2.9997	2	1	1	5.0001	4.9996	17.9992	1	3.9999	30.9998	42.0001	64.9984	144.994	333.014	48.0003	0	1
KCNK2	ENSG00000082482.13	0	0	0	1	0	0	1	0	0	5.9994	0	0	0.9999	1.0001	2	13.9995	9.0003	1	0	0
SERTAD4	ENSG00000082497.12	0	0	0	0	0	0	0	1	0	2	0	0	2	0	0	3	9	0	0	1
TRAF5	ENSG00000082512.15	2	14	0	6	1	8	5	4	6	39	5	5	3	13	26.9999	53.0016	59	87	1	2
MRPL22	ENSG00000082515.18	2	1	0	0	7	2	0	1	0	7.0006	0	1	1	0	2	16	25.0002	13.9992	0	0
GEMIN5	ENSG00000082516.9	14	8	0	13	4	15	4	7	3	63	22	9	11	28	27	84	90	138	0	2
OPRK1	ENSG00000082556.12	0	0	0	0	0	0	0	1	0	0	0	0	1	0	0	3	3.9998	0	0	0
NFE2L1	ENSG00000082641.16	25.0002	23.0003	0	13	11.9998	12.0001	21.0013	4	9	75.0016	8	8	42.9981	24	23.0008	184.998	300.007	265.01	2	3.9999
SEMA5B	ENSG00000082684.16	3.0006	4.9993	0	6.9993	0	0	4	0	0	30.9991	1.0001	5.0002	19	46.0011	156.004	124.005	232.014	28.0028	2	0
GSK3B	ENSG00000082701.15	6	45	1	13	4	21	20	20	3	90	7	23	30	39	48	158	247	274	2	2
ITGB5	ENSG00000082781.12	3	11.9999	2.0001	11.0002	1	17.0004	12.0003	3	1.9999	49.0018	4	24.0001	44	1	4.0001	49.0005	74.0009	97.0011	9	8
ERC1	ENSG00000082805.20	73.0028	117.005	5	73.9994	30.0036	43.0018	107.993	71.0048	24.9995	344.024	25.0004	69.9949	108.994	98.9936	167.016	349.026	586.952	1022.02	1	19.0022
XPO1	ENSG00000082898.17	1.9999	37.0025	7	32.0019	8.9999	20.9998	25.9997	5.9994	2	66.0025	22.0009	62.0007	46.9983	84.9959	134.992	480.002	526.969	411.996	11.0001	4.9998
LINC01587	ENSG00000082929.8	0	0	0	1	0	0	0	0	0	0	0	0	0	0	0	0	0	0	0	0
RNF13	ENSG00000082996.19	0	5.9999	3	1.9998	1	1	5.0002	14.0002	2	20.0006	2.9999	11.0006	15.0006	15.9994	21.9986	89.004	75.0027	68	4	2
TRPM3	ENSG00000083067.22	5.001	6.0002	0	2.9995	3.0001	4.0003	1	2.9999	1	42.9996	3	4.9996	13.0015	20.9986	74.9959	209.992	196.982	104.998	22.0018	3.0003
PALB2	ENSG00000083093.9	0	0	0	0	1	1	0	1	0	4	1	4	8	6	8.9999	17.0001	24	67	0	0
DOPEY1	ENSG00000083097.14	15.0008	34.0009	4.9998	20.0013	12.9994	27	29.9996	16	9	82	20	49.0024	50.9988	162	278.993	487	536.006	309	0	3.0002
LYRM2	ENSG00000083099.11	0	0.9999	0	0	1	0	0	0	0	1.9998	0	1	2.0001	10	3	9	27	0	0	0
BCKDHB	ENSG00000083123.15	2	9	0	3	2	1	6	2	0	11	6	6	6	8	13	49	78	36	0	2
KAT6A	ENSG00000083168.11	34.0002	58.9955	5.001	36.0009	21.0001	37.9956	42.0006	62.0032	20.0011	168.995	31.9983	36.0015	33.0017	22.0003	46.9972	184	234.008	379.03	1	7.0001
ZCCHC6	ENSG00000083223.18	39.0011	21	1.9999	26	18.9997	29.0008	29.0002	20	14	77.0005	17	46	47	20.9994	59.0016	142.001	165.997	235.996	2	5.9998
ULK2	ENSG00000083290.20	11	6	0	7	2	14.0004	7	2	0	32.9988	10	20	32.9999	59	72.9988	210	359.003	53	14	5
GRHL2	ENSG00000083307.12	0	2	0	0	0	0	0	0	0	0	0	0	1	1	0	0	1	0	0	0
TNPO1	ENSG00000083312.17	15.9999	33.9992	4	28.0001	6.0001	37.9996	31.0001	18.9999	22.0001	74.9993	10.0001	29.8996	38.6951	68.9636	105.999	250.999	294.962	172	0	6.8654
PLOD1	ENSG00000083444.17	14	18	0	9	0	4	17	33.9994	7.0002	62.0016	8	12	24	11	19	80.0003	138	30	0	2
P2RX5	ENSG00000083454.22	1.0001	2	0	3.0001	0	0	0.8429	0	0	6.9996	0	4.9997	7.0001	22.0002	38.8588	51.1486	55.2222	3.75	1	0
ITGAE	ENSG00000083457.12	0	0	0	3	3	1	0	0	0	12	0	9.0005	5.0001	0.9999	3	12	13	0	0	0
DIS3	ENSG00000083520.15	22	26.0003	1	12	9	5.9996	13	28	4	57	8	15	51	24.9976	36	126.99	143	154	0	1
PIBF1	ENSG00000083535.16	2	26.0003	0	12	5	24	19	9.0003	3.9999	59.9996	8	29	11	22.9995	33	120.998	132	137	0	1
TDRD3	ENSG00000083544.14	1	15.999	3.9996	12.0007	7	14.0001	7.9998	4.9994	1	75.004	1.0001	13.9993	38.0001	42.0026	35.001	144.004	126.003	381.979	0	6.0006
NUFIP1	ENSG00000083635.8	0	5	0	0	0	0	1	2.96	0	26.509	6	1	13.85	3.3672	4.8858	8.6486	22.4854	20	0	0
PDS5B	ENSG00000083642.19	23	43.0016	0	28.0003	13	17	40	43	11	203	21.9995	13.9999	59	78.0009	218	377.004	702	315.995	1	4
OXCT1	ENSG00000083720.13	19	22	0	13	11	2	7.0001	11.9998	8	59	4	13	38.0006	42.9998	83	315	536.004	110	0	1
RRAGB	ENSG00000083750.12	0	1	0	3	1.9999	7	1	1	3	8	0	7	13	17.0001	12	27.9992	51	0	0	0
EPYC	ENSG00000083782.8	1	0	0	0	0	0	0	0	0	0	0	0	0	0	0	0	0	0	0	0
CYLD	ENSG00000083799.17	22.0003	48.9986	1.9998	7.9997	12.0007	11.9988	34.0009	9.9996	11.0007	92.9975	17.0007	27.9991	25.0008	17.0004	43.002	133	218.99	288.014	15	3.0001
SLC27A5	ENSG00000083807.10	0	1	0	0	1	0	2	1	0	3	0	0	0	1	3	3	14	0	0	0
ZNF324	ENSG00000083812.12	1	5	0	0	1	7	0	0	0	4	4	1	9	6	10	17	24.4	9	0	0
ZNF671	ENSG00000083814.13	0	0	0	2	1	2	1	0	0	18	0	1.0001	1	7	1.9998	11.0001	34	5	0	1
ZNF586	ENSG00000083828.16	1	3	0	1	0	0	2	2	1	8	1.0084	1	4	3	0	4	9	0	0	0
ZNF446	ENSG00000083838.16	0	3	0	5	1	0	3	1	1	0	0	0	6	2	13.9996	22.0002	21.9987	0	0	0
ZNF264	ENSG00000083844.10	5	4.9999	0	9	0	3.0001	1.946	2	1	13.9895	0	2	10.9999	5	18	32.9656	24	0	0	0
RPS5	ENSG00000083845.9	3	7	0	4	0	2	7	0	0.9999	22.0012	0	1.9999	17.9987	6.0001	2	45.9995	107.003	11	8	0
FAT1	ENSG00000083857.14	3	6	0	4	2	13.0002	0	3.0001	3	54.9999	1	7.0001	18	11.0001	35	118	196	79	1	0
YTHDC1	ENSG00000083896.12	39.0011	69.9998	3	44.0003	19	32.001	33.0023	27	14	128	22	34	60.9988	44.0002	54	252.995	291.996	349.999	5	16.0001
CHMP2B	ENSG00000083937.9	4	4.9999	0	1	2	3	3	0	0	22	0	0	12	0	3.9999	35.0002	45	95.0024	0	1
SMAP2	ENSG00000084070.12	5.9996	12.001	0	5	1.9999	4.0004	21.0002	9.0001	3	46	9.9995	42	48.0005	21.9998	65	159.012	421.998	103.996	10.0005	24.0001
PPIE	ENSG00000084072.16	2.9997	6.0004	0	5.0001	1.9999	8.9997	13.0012	1.0001	7	41.0012	3.9992	8.9999	8.0003	7.0008	5.0001	41.001	65.9984	91.9975	4	0.9999
ZMPSTE24	ENSG00000084073.9	1	3	0	2	0	4	6	1	0	16	5	5	9	3	8	17	50	31	0	0
STARD7	ENSG00000084090.13	12	20	0	2	2	4	8.9998	3	0	49	5	13	25	9	37.0003	157.998	229	21	12	0
NOA1	ENSG00000084092.7	2	0	0	1	0	12	1	0	0	5	6	1	6	1	2	11	19	0	0	0
REST	ENSG00000084093.17	0	0	0	1	2	0	0	1.9999	0	6.9994	0	0	0.9998	0	0	6.0001	1.0002	34.0023	0	0
HAL	ENSG00000084110.11	5.0006	0	0.9999	4	2.9998	3.0002	1	1.9999	2	1.0001	0.9999	4.0003	8.0003	2	0	2.0002	3	0	0	0
SSH1	ENSG00000084112.15	79.0015	77.996	2	16	4	17.0004	13.0002	45.0004	10	96.9983	6.9999	25.0004	48	17.0002	16	92.0022	151.002	68.9991	0	2
GSTP1	ENSG00000084207.17	4	7	0	0.9999	1	5.0002	4	10.9999	0	19.0008	9	5	9	3.0002	3	57.9982	59.0012	50	0	1
APLP2	ENSG00000084234.17	79.0116	77.0002	3.9999	46.0012	19.0019	51.998	91.0057	59.0038	26.0012	236.018	27.9994	111.001	241.989	213.003	267.015	1155.02	2105.96	1039.06	26.0008	26.9968
FAM234B	ENSG00000084444.14	19	2	0	4	7.0001	7	8.9999	7.9996	3.9998	48	5	4.0002	20.0004	34.0008	47.9973	140.999	265	139	1	0
SLCO1A2	ENSG00000084453.16	6	51	0	11.0002	6.9999	21.9991	5	0	4	16.0003	1	4	5	0	0	84.9996	54.0004	420.002	0	0
WBP11	ENSG00000084463.8	12.0004	15	0	10	4	8	14	12	1	61.0014	10	14.9999	23.0005	9	18.9387	88.8219	169.994	145.999	4	6
EIF3I	ENSG00000084623.11	31.9992	20.0008	0	19.0015	2.0001	13	10.0001	22.0005	0.9999	46.9981	7	4	40.0004	11.0008	20.0005	67.9996	134.998	135.997	0	1
NKAIN1	ENSG00000084628.10	1	4	0	0	0	1	1	0	0	2	0	3	0	2	2	6	5	0	0	0
COL16A1	ENSG00000084636.18	17.0003	19	2	36	18	16.9996	14.9999	29.9999	9.0005	190.002	23.9999	98.0013	249.999	56.0005	125	1387.01	1482	83.9976	27.9999	6
TXLNA	ENSG00000084652.16	17	41	6	7	7	11	21	32	9	82	6	13	83	29	36	121	158	68	5	2
APOB	ENSG00000084674.14	2	2	0	0	3	1	0	0	0	2	0	1	4	1	2	1	2	0	0	0
NCOA1	ENSG00000084676.15	19.9967	94.0009	4	43.9987	33.0002	58.0002	52.0005	50.9952	21	249.008	31	30.0016	79.0103	49.0003	78.0043	332.979	481.038	628.014	4.0008	18.999
AGBL5	ENSG00000084693.16	2	3.9999	0	9	1	1.9999	0	4	4	5.999	1.0001	7.999	10.9987	6	10.0002	32	24.0008	5.0005	3	0
EFR3B	ENSG00000084710.14	20	181.003	1	71	31.0029	57.0035	103.002	77.9958	16.9999	171.009	26.0024	15	89.0053	50.0009	143.005	330.016	881.039	890.991	18	8
KIF3C	ENSG00000084731.15	19.0013	35	0	15.0013	0	20	6.9992	11.9998	0	29.9983	5.9994	17.0011	78.9941	42.9975	98.0007	270	699.026	99.0012	0	7
RAB10	ENSG00000084733.11	10	27	1	14.0003	4	8	18	3	5	56.0016	7	8	20.9995	7.0006	15.0002	122.994	184.004	168	0	1
GCKR	ENSG00000084734.9	1	1	0	2	1	1	1	0	0	1	0	0	7	16	2	9.0005	19.9996	5	2	0
HADHA	ENSG00000084754.12	16.9993	16.9989	0	9.9986	6.9987	24.0008	21.0001	16.9986	12.0005	70.0013	16.9987	20.9995	28.0011	12.0016	36.8086	190.998	232.003	208.991	8	5.9996
MAPRE3	ENSG00000084764.12	8.9994	25.999	1.0001	5	1	3	1.9999	8.0001	9	63.9978	9	10.001	25	41.9984	47.0002	259.989	441.019	136.004	0	0
CAD	ENSG00000084774.14	7	37	1	32	26.0002	26	38	20.9998	14.9998	79	23	35	54.0012	50.0008	76.0003	200	219	229	8	12
CD59	ENSG00000085063.16	28.761	55.3713	0	0.0396	0.119	4.3359	40.137	30.2191	15.6081	52.4389	8.7965	0.379	5.9692	1.549	1.094	29.0306	58.4581	57.418	0	0
CD82	ENSG00000085117.12	3	9	0	4	0	10.0005	1	0	2	10.0005	1.0001	1	5	0	0	20.0001	17.0004	5	0	0
BCORL1	ENSG00000085185.15	1	2	0	6.0004	5	6	2	4.9998	5	4.9996	5	2	17	2	8	48.002	28.9985	28	0	7
ATRX	ENSG00000085224.22	63.0002	91.9999	5.0001	49.0014	29.0008	41	74.0011	65.9995	43.0007	319.007	45.9997	102	157.003	100.001	296.997	672.005	1067.01	1180.95	18.9995	35.0003
AK6	ENSG00000085231.14	4.9998	6	0	1	3.031	7	1.9999	1	0	2.9082	1	6.982	10.0001	5.6813	5	30.9332	44.958	27	0	0.9846
FCN1	ENSG00000085265.11	0	1	0	0	0	0	0	0	0	0	0	0	0	0	0	1	0	0	0	0
MYNN	ENSG00000085274.15	10	11.9994	1	8	5.0001	6.9993	5.9998	5.9998	1.9998	15.0007	2.0001	11.0007	18	9	9	30.001	28	40	1	5.9994
MECOM	ENSG00000085276.19	26.9994	41.0001	0	16.9974	10.9984	26.9997	34.9979	90.0092	10	191.988	16.0004	0	1.9998	0	0	35.005	16.0016	365.001	0	0
SCAMP1	ENSG00000085365.18	5.9997	9	5	8	6	23	19.0005	10.9998	2	78	2	1.9999	14	17	27.0003	105	209.006	190	0	0
PREP	ENSG00000085377.14	10	5	0	19	3	15	18	10	9	48	5	5	42	24	58	109	209	223	0	3
HACE1	ENSG00000085382.12	15.9998	12.9991	0	18	8	23.999	28.9982	24.0001	4.9996	88.0022	19.9996	33.0013	45.9981	133	226.992	367.999	355.01	97.9985	2	2
SEH1L	ENSG00000085415.16	10.0008	2	4.0004	2	3	8.0002	5.0001	6	0.9999	52.9981	7	2.9999	28.0004	3.0002	18.0004	44.0003	102.995	69	0	2
WDR47	ENSG00000085433.15	15.9985	28	1	7.9994	5.0001	6.0001	14.0012	28.0001	17.999	66.9989	2.9998	31.9995	37.9998	39.0032	74.9996	253.001	588.043	173	0	2
WDFY1	ENSG00000085449.15	18.3983	26.5974	0	5.5461	2.976	7.972	11.3687	2.4339	1	57.8351	3	6.8114	9.7804	10.3598	21.1451	41.8421	62.325	192.361	6	1
OVGP1	ENSG00000085465.13	1	1	0	0	3	6	0	5	1	8	0	0	3	14	23	24	28	14	0	0
SLC25A24	ENSG00000085491.17	0	11	0	6	0	1	11	1.9998	2.9998	14	0	1	3	2	10.9998	9.0002	10.001	133	0	1
MAP3K4	ENSG00000085511.20	10.0007	32.9977	2	11.0004	10	18.9997	14.9999	15.0002	9.999	78.0003	1.9998	27.0025	40.0002	45.001	105	203.003	272.001	377.989	9	3.9998
PILRA	ENSG00000085514.16	0	0	0	0	0	4	0	0	0	4	7	7.1606	7.4551	11.2159	18.1403	28.8975	37.9998	3.9997	0	2
IGSF9	ENSG00000085552.17	0	0	0	0	0	0	1	1	0	10.9994	0	0	0	1	2	1	2	0	0	0
ABCB1	ENSG00000085563.14	140.999	455.98	11	216.001	95.7986	257.958	266.017	239.013	85.0034	762.65	49.9991	5	24.0007	3.0001	13.0001	73.9717	115.001	3293.97	0	36
ZNF213	ENSG00000085644.14	0	3.9996	0	0	0	5.9994	0	0	1	1	1.0001	0	5.0002	1	0	14.9988	13.9999	12	0	0
AKR1B1	ENSG00000085662.14	3	8	0	12.9997	6	10.9995	9.9992	9.9997	8.0007	44.9984	5	13.9992	25.0004	7.9998	10.9987	45.0013	104.002	82.9957	8	6.9997
CPNE3	ENSG00000085719.13	4	11	1	3	1	12	9	2	0	24.0012	4.0004	5	9.0002	6	26.0002	59.9989	74.0011	55.0003	0	0
RRN3	ENSG00000085721.12	0.0168	5.7714	0	10.3461	0	0	10.1737	5.9956	11.7379	31.9656	5.0716	0	9.5853	9.8913	23.0795	54.4832	60.5167	0	0.9784	2.3413
CTTN	ENSG00000085733.16	126.993	177.999	0	87.9972	55.0006	54.0009	125.001	88.0032	70.9988	469.992	52.0011	24.9999	93.9964	182.001	280.997	818.019	955.053	760.015	4	10.9998
WNT11	ENSG00000085741.13	0	0	0	0	0	0	1	5	1	0	0	0	0	0	0	0	0	0	0	0
MTIF2	ENSG00000085760.15	7	4	0	10.0001	11.0006	2.0002	7.9997	5.0004	1	32.9987	6.0001	10.9999	17.9999	6.9998	23	72.0033	89.9999	68.9993	8.0008	3
DDHD2	ENSG00000085788.14	23.0002	83.0032	4.0001	41.9992	6.9998	14.9998	30.0001	11.9999	21.9998	78	17.0001	18.9993	62.0031	56.9999	143.003	317.004	472.991	477.011	0	10.9999
TTC39A	ENSG00000085831.15	4	2	0	6	1	0	0	0	0	0	1.0001	1	8	1	5.0002	17	31.0016	1	0	0
EPS15	ENSG00000085832.17	40.0006	85.9996	11	52	12.9999	46.0001	61	46.0002	6	235	33.0005	139.001	148	71	147	656.991	932.995	469.999	20	30.0003
ORC1	ENSG00000085840.13	0	0	0	0	0	1	2	0	0	0	0	0	1	0	0	1	0	0	0	0
MGST2	ENSG00000085871.9	0	3	0	2	4.0004	3	0	0	0	9	0	3	1.0001	0	2	7	7.0003	9	0	0
CHERP	ENSG00000085872.15	20.9991	37	1	21	7	4	15	13.0006	13	106.003	7.9996	16.0006	28.9995	17.9998	63	126	233.992	122	0	1
ATG16L1	ENSG00000085978.22	2.0001	20.0012	0	11.0004	3	4.9998	11.0009	7	1	51.0004	8.0001	12	18.9993	63.0012	139	189.006	269.005	38.0013	0	2
USP40	ENSG00000085982.13	8.9995	25.9997	4	37.9988	20.0002	29	24.001	11.9998	5.9996	92.9974	6	45.9996	34.0008	50.9991	70.9982	260.003	187.994	186.999	13.0011	4.9999
POMGNT1	ENSG00000085998.14	10.9998	22.9996	0	13	17.0014	12.0007	18	5	8	52	7.9998	33	50.0026	53	144.997	314.989	356.996	212	0	4
RAD54L	ENSG00000085999.13	0	1	0	2.9997	0	1	0	0	0	2.9995	2	1	0	2.0001	6.9998	7.0001	9	0	0	0
MAST2	ENSG00000086015.21	18.9998	38	3	25.9998	9	19.0004	23.0003	21.0001	14.9991	69.0008	8	19.9995	24.9999	32	58.9987	196	265	172.008	9	6
DNAJA1	ENSG00000086061.16	37	51	3	23	7	11	35	57	14	70	19	12	41	22	27.9997	209	458	413	1	17
B4GALT1	ENSG00000086062.12	3	3	0	3	0	1	8	7	2	19	4	2	10	0	2	8	7	29	0	5
CHMP5	ENSG00000086065.14	7	15	0	11	2.6239	8	15	3.9839	1	32	2	6	11	11	27	110	209	49	1	4
NFX1	ENSG00000086102.19	4.0003	32	0	11	12	9.9992	38	13	0	76.0035	5	20.999	39	65	129	207	264.002	158	0	2.9997
AQP6	ENSG00000086159.13	2	2	0	1	0	0	1	0	1	0	0	0	0	0	0	4	5	0	4	0
DIMT1	ENSG00000086189.10	3	10	0	2	1	1	2.0002	4.9995	0	16	0	3	3	6.0006	10.9999	23.9998	32.0006	59	0	0
IPO11	ENSG00000086200.16	12	8.0004	0	3.4071	3	10	12	7.959	8.0012	56.9992	2.0156	15.9993	17	18	49.9761	104.832	138.998	7.1895	4.9917	1
FOLH1	ENSG00000086205.18	1	3.9999	1	0	1	2.555	0.5	7.9774	2	0	5.9877	11.9998	8.9994	0.6666	1.4783	93.1736	38.9267	17	12	0
EIF2AK1	ENSG00000086232.13	4	20	1	5.0001	8	15.9997	9	10.0002	4	68.9997	4.9999	12	23.0004	27.9999	38	134.999	261.005	154	0	3
NME8	ENSG00000086288.12	0	0	0	0	1	0	0	0	0	0	0	7	0	0	0	0	2	0	0	0
EPDR1	ENSG00000086289.12	0	0	0	1	0	0	1	0	0	1	0	4	2	1	1	17	39	0	8	0
SNX10	ENSG00000086300.15	3	1.9999	1	0	0	1.0001	2	1	1	20	0	2	9.9996	13.0004	15	55	162	0	0	2
SEPHS1	ENSG00000086475.15	4	7.0003	0	2	2.6728	5	3.9999	2	0	27.9855	0	9	6.0001	2.9798	11	43.9994	79.8322	43	0	0
MRPL28	ENSG00000086504.17	6	14.0012	1	10.999	0	0.9999	8	5.0008	2.0002	16.001	0.9999	4	27.0001	6	28	84.9966	191.998	49	0	1.0001
ITPKC	ENSG00000086544.3	14	5	0	4	3	3	7	7	13	80	11	8	13	2	6	7	44	37	0	0
CEACAM6	ENSG00000086548.9	0	0	0	0	0	0	0	0	2.1247	0	0	0	1	0	0	0	3.1667	0	0	0
FAT2	ENSG00000086570.12	1	4	0	2	2	3	2	2	1	0	7	1	6	2	1	7	5	0	1	0
RBM22	ENSG00000086589.12	14.9991	24.9999	0	11.0006	0	9	2.9998	14.9996	2	37	3.0002	14.9996	12.0004	4	19.0005	54.0001	78.0025	99.9987	0	2.0001
TMED2	ENSG00000086598.11	2	5.9999	0	0.9999	4	2	5.9995	6.0004	0.9999	34	6.0001	3	5	3	19.0002	51	74	57	0	1
ERO1B	ENSG00000086619.14	0	6	0	2	7	12	8	1	0	20	0	5	6	30	35	65	61	23	7	4
ZFAND6	ENSG00000086666.19	0	4.9998	1	0	0	2	1.996	2.9997	5	4	8.0001	0.9999	8.0007	0.9998	2.0001	14.0003	32.0013	63.998	0	1.9998
HSD17B2	ENSG00000086696.11	0	0	0	2.0002	0	0	0	0	0	0	0	0	0	0	0	0	0	0	0	0
TXLNG	ENSG00000086712.13	3	16	3	6	4	1	7	10	2	32	4.9996	8	11	21	38	82	115.934	10	0	1
PPEF1	ENSG00000086717.18	0	0	0	1	0	1	0	0	0	0	0	2	3	2	13.0002	12.9992	17.9993	4	0	0
LAT2	ENSG00000086730.17	0	0	1	1	0	0	2	3	2	0	4.9995	33.999	90.9962	0	0	21.0001	12.0003	0	44.0022	9.0005
HUWE1	ENSG00000086758.16	207	361.015	16.0011	163.999	80.0073	150.994	251.996	206.008	59.0002	835.976	129	247	538.049	322.997	583	2222.91	3321.22	2059.99	23.0023	67.0006
ZW10	ENSG00000086827.9	1	9	3	5	0	3	4	12	6	23	7	2	25.001	21	49.999	111.997	76	88	0	3
ALG9	ENSG00000086848.15	3.662	6.9355	1.0001	9.9569	1.9999	2	4.6404	1.9999	0	5	7.9768	3	3.7302	1.6104	17.5335	31.5521	40.3622	15	0	1.9975
MYBPC2	ENSG00000086967.10	2	2	0	3	1	6	1	6	0	15	5	0	2	0	1	3	6	0	0	0
NOX4	ENSG00000086991.13	1.0001	0	0	0	0.004	0	1.0001	0	0	4	0	0	3.0003	0	2	11.0007	4.9996	24.9975	0	0
ACOX3	ENSG00000087008.16	4	25.999	0	10.0004	14.0011	8.9993	13.9998	4.9999	3	63.0063	5.9998	10.0001	17.0004	24.0012	42.0017	135.003	114	13	0	5
MTMR2	ENSG00000087053.18	4	15	1.0001	12.0006	2.9999	11.0008	5.9996	8.9998	4.9996	38	8	13	17.9984	12.9976	26.9966	87.9977	147.995	114.996	0	1.9998
PPP1R15A	ENSG00000087074.8	2	12	0	2	0	5	2	8	1	3	0	0	0	0	1	5	12	11	0	3
HSD17B14	ENSG00000087076.9	0	1	0	2	0	7	3	5	0	1	9.9995	6.0002	2	0	4	28	37	0	0	0
TRIP6	ENSG00000087077.14	7.9998	9.9994	1	11.0006	2	17	19.0003	18.9993	8	17.9995	4.9997	9.9994	17.9998	1	0	25.9993	18.0001	41	3	2
ACHE	ENSG00000087085.15	0	0	0	0	0	0	1	0	0	0	4.999	5.9991	3.0002	4	0.9999	20.9997	21.9993	0	5.9988	0
FTL	ENSG00000087086.15	5.7003	14.9832	0	10.9948	4.2792	3.9674	8.9952	23.9946	7.0009	16.5635	8.992	24.8453	54.2415	6.992	12.9852	156.162	229.379	103.028	0.0022	9.2235
SRRT	ENSG00000087087.20	67.999	85.0007	2	45.9998	18.0007	56.0015	76.0032	72.9991	33.0004	232.996	27.9995	60.9995	174.999	89.0004	161.995	356.002	609.995	321.007	1	11.0003
BAX	ENSG00000087088.20	1	1	0	2.0002	1	0	4.0001	1	1	18.0004	0	8.0006	15	0	3	8	10.9995	23.9985	0	0
NLK	ENSG00000087095.13	11	22	1	10	1	4	23	12	18	60	18	25	46	47	98	243	398	131	2	3
PIGS	ENSG00000087111.21	7.0001	0	1	7.9996	4	5.0008	2.9999	2.9997	4.0002	18.0001	2	1	8.9998	4	8.9998	36.0013	59.0009	31.9985	0	0
ADAMTS2	ENSG00000087116.16	0	1	0	2	1	0	0	2.9998	0	15.0001	1	2	0	8	7	34	22	0	0	0
TMPRSS11E	ENSG00000087128.10	1	7	1	0	2	0	0	3	0	0	0	2	3	2	5	0	0	22	1	0
ATXN7L3	ENSG00000087152.15	21.9996	26.9997	5	19.0006	2.9999	31.0007	9	22	2	145	13.9992	20	77	26	91.996	260	477.998	56	11	1
PGS1	ENSG00000087157.19	13.0002	32.999	5	17.0004	5.0001	15.9993	8.0004	5	15	79.003	12.0008	17.0006	69.9984	15.9993	14.0007	70.0035	60.9982	25.999	1.0001	1
PSMC5	ENSG00000087191.13	12.9993	19.9987	4.9996	18.9989	6.0003	10.0001	7.9999	14.0013	8.0001	88.0048	13.9992	19.9988	24.9992	6.9998	26.0022	172.009	208.988	167.992	0.9999	3.0003
UIMC1	ENSG00000087206.17	9.9992	19.9978	0	14.9996	13.0009	10.9994	34	20	7.0004	72.0002	5.9991	30.0015	22.9999	53.0016	67.9977	157.994	199.004	206.004	0	4.0001
CETP	ENSG00000087237.12	5	7	1	3	3	4.0001	0	0	0	1	0	0	1	0	2	0	0	28.0017	0	5.0005
MMP2	ENSG00000087245.13	0	0	0	0	6.0004	1	2	0	0	1	0	5.9999	6.9997	0	1	2	8	0	0	0.9999
MT3	ENSG00000087250.8	1.0001	9	0	0	1	0	3	7.0007	10.0005	27	6	2.9998	10	0	5	176.011	244	14	6.0006	1
LPCAT2	ENSG00000087253.13	0	0	0	5	1	1	1	0	0	9	0	61.0009	30.0003	0	0	19	11	8	1	9
GNAO1	ENSG00000087258.15	22.0006	27.0013	0	5.9995	4.0002	10.0001	6.9998	9	7.0001	89.0014	6.9994	30	78.9963	66.004	141.004	650.001	992.95	178.008	11	14.0009
OGFOD1	ENSG00000087263.17	0	4	0	2	3	1	11.0003	2	0	19.9994	1	3	12.0003	8.0004	16.0002	43	50.9997	103	4	0
SH3BP2	ENSG00000087266.17	9.0008	36.9989	4.0002	19.9991	15.9994	10	68.0052	31.0009	4.9999	124.999	41.0001	44.001	181.994	1	2.0001	57.0029	129.997	105.014	6.0001	11.0006
NOP14	ENSG00000087269.16	14.0014	15.9986	6.0006	14.9987	2.0002	10.0006	28.0026	13	13	97	6	13.0011	34	23	49	141	141	311.03	0	2.0001
ADD1	ENSG00000087274.17	120.978	162.99	7.9995	96.9916	36.0032	71.9944	293.023	124.994	92.0014	743.005	91.0089	88.0055	135	100.004	192.004	821.013	1265.01	949.916	30.0012	24.0012
L2HGDH	ENSG00000087299.12	1	0	0	0	1	0	0	3.0001	0	17.0009	4	1.9998	2.0001	5	24	41.0008	62.332	0	0	1
TXNDC16	ENSG00000087301.9	4	3	2	3	7	6	4	4	1	8	9	9	14	33	73	135	131	18	2	2
RTRAF	ENSG00000087302.9	6	8	0	2	0	6	5	2	2	22	1	6	5	6	13	32.3146	69.9999	13	0	0
NID2	ENSG00000087303.18	4	6	0	10.0006	3	4	8.0002	1	1	10.0004	0	3.9999	0	3	6	12.0002	13.9999	197.995	0	1
GMCL1	ENSG00000087338.5	0	0	0	4	1	4	0	0	1	11	0	0	14	7.9409	23	52	44	62.0662	0	0
SF3B2	ENSG00000087365.16	67.998	98.9951	5.0004	30.0008	26.0013	25.0007	80.0011	66.9997	7.9997	383.991	37	45.9996	121.001	42.9998	117.999	496.987	876.995	905.032	12.0008	17.0002
KLHL42	ENSG00000087448.11	0	0	0	0	0	1	0	1	2	8	0	5	3	7	2	16.9999	26	7	0	1
GNAS	ENSG00000087460.25	131.995	230.003	9.0008	92.0015	36.9984	76.9962	84.0066	87.9986	42.0012	420.015	66.0004	102.001	268.017	118.984	244.016	1511.4	3427.04	726.019	0	78.0092
DNM1L	ENSG00000087470.18	18.0013	21.9992	0	4.0002	4.0002	16.0009	41.9945	13.0007	1	65.9993	18.0009	19.9992	59.9908	99.0016	188.013	367.01	495.055	265.024	0	0
PHACTR3	ENSG00000087495.17	7.9999	8.0004	1	8.9996	0	9	3.9999	7.9993	10	66.0052	0	14.0007	37.9987	35.9983	74	298.015	438.041	92.004	9.0009	2
ERGIC2	ENSG00000087502.18	6.0003	4.9999	2	4	5	5	6	1	0	21.0001	5	6.0001	10.0005	24.9999	33.9991	84	137	92.0012	0	1
TFAP2C	ENSG00000087510.7	0	0	0	0	0	0	1	1	1	0	0	0	1	0	1	0	0	0	0	0
AURKA	ENSG00000087586.17	3	2	4	11.0011	0.9999	4.0004	2	4.0004	3	1	4.9995	4.0003	8.9991	4.0004	3.0002	3	14.0018	18.9984	1	0
CASS4	ENSG00000087589.16	0	6	0	0	2	0	2	4	0	1	0	0	4.0004	1	0	0	2.9997	0	0	0
PIR	ENSG00000087842.11	0	0	0	1	0	2	0	0	1	0	4	1	1	12	9	29	24.9991	16	0	0
AAMDC	ENSG00000087884.14	0	0	0	0	2.0002	1	0	0	0	0	0	1	0	0	1.0002	8.0001	1.9999	44.0019	0	0
RFX2	ENSG00000087903.13	2	3.0014	0	2.0001	0	1	1	5.0001	4	10.0002	5	4	4.0001	4.0019	4.0001	19.9989	30.0006	20.9997	8	0
METTL2A	ENSG00000087995.15	0	6.0333	0	4.7823	0	1	1.097	6.1375	0.7369	3.8393	0	0.1951	8.4424	5.5821	3.5597	21.7166	23.1973	0.1997	0	0
ALG6	ENSG00000088035.18	1	6.0005	1	1.9998	5	0	1	2	1.0001	8.9995	5.0004	0	0	11.9998	13.0002	30.9987	25.9989	0	0	0
CNOT3	ENSG00000088038.19	33.0013	36.0011	1	34.0014	13	25.9989	47.9984	32.0013	15.0012	175.008	24	46.0011	78.0018	67.9951	114.999	310.008	332.994	180.016	11.9995	1
GP6	ENSG00000088053.11	0	0	0	0	1	0	0	0	0	0	0	1	1	0	1	0	8.4626	0	0	0
PTPN4	ENSG00000088179.9	3	40.0001	3	9.9997	4.0002	10.0001	12	14.0001	10	44	4	14.9998	34	75	188	340.001	490	122.003	8	2.9999
DDX18	ENSG00000088205.13	11	7	2	4	2	5	5	6	1	44	2	17	13.0001	12	21	72	131.962	85	4	4
KHSRP	ENSG00000088247.17	32	95.9414	0	36.0009	6.9997	36.0003	48.0007	23.9674	14	233.002	17.0008	37.0007	118.005	54.001	94.0039	377.971	557.99	363.012	13	9
GNA11	ENSG00000088256.9	16	14.9996	1	4	0	1	12	5	2	9.0007	12.001	1	6	3	9.9998	78.6667	110	67	0	0
ASAP3	ENSG00000088280.19	30.0005	44.9994	2.0001	22.0005	16.0006	5.9998	9.0001	19.999	10	70.0013	14.9995	3	12.9997	10.9993	13.0001	82.998	128.002	112	0	0
EDEM2	ENSG00000088298.13	0	1	0	2	4	0	3	3	7	8	6	2	15	5	14	12	26	0	0	0
DNMT3B	ENSG00000088305.18	2.0001	4	1	13	0	7	0	0	0	2.9997	0	0.9999	4.0008	5.0005	6.0006	10	10.0007	5.0005	0	0
REM1	ENSG00000088320.4	0	0	0	2	1	0	0	0	0	0	3	0	2	1	0	0	1	12	3	0
TPX2	ENSG00000088325.16	1	0	0	0	0	0	2	0	0	0	2	0	0	1	11	9	19	0	10	0
FER1L4	ENSG00000088340.16	7.9999	5.9998	0	15.9998	7.0001	12.9994	15.9997	2	6	71.0005	8.9996	1	5.0002	11	9.0006	28.999	30.9993	41	3.9996	5
PDRG1	ENSG00000088356.6	0	1	0	2	2	0	1	1	0	1	1	6	2	1	4	12	23	0	0	0
EPB41L1	ENSG00000088367.23	38.0014	45.9982	0	25.9993	19.0001	11	14.9988	16.0013	11	158.989	17.9996	30.9999	143.999	107.999	234.012	728.994	1429.96	256.995	0	8.0002
SLC15A1	ENSG00000088386.17	0	0	0	3	1	0	1	0	0	2	3	0	2	2	0	1	2	0	0	1
DOCK9	ENSG00000088387.19	783.002	565.076	24.9981	333.024	194.988	275.987	1103.01	599.073	250	2828.16	416.031	80.0004	197.001	207.003	474.032	1451.09	1945.11	3661.96	30.9978	36.9997
ANKRD10	ENSG00000088448.14	17.9991	17.0008	14.0009	16.9996	6	9.9996	29	17.9994	0.9999	58.9997	21.0001	33	49.0015	35.9988	45.0018	130.004	130.995	41	0.9999	9
TGDS	ENSG00000088451.11	0	1	0	0	0	2	0	2	0	4	5	1	3	6	3	11	6	0	0	1
DOCK3	ENSG00000088538.13	70	86	1	34	14	27	27	17	19	246	45	74	238	497	1145	1773	2955	270	15	15
C3orf18	ENSG00000088543.15	4	4.0002	0	1	0	2	0	0	0	0	1	3	2	0	1	11	22.9999	0	0	1
COQ9	ENSG00000088682.14	10.0007	13.9994	0	2.0001	2.0001	3.0001	4.0001	0	2	27.9981	5	7.9994	12.0001	21.0003	61.9953	85.0001	151.001	39.9985	0	0
TMEM40	ENSG00000088726.16	0	0	0	0	0	0	0	0	0	0	0	0	0	0	1	0	0	0	1	0
KIF9	ENSG00000088727.12	1	2	0	2	1	7.0004	1	0	4	5.999	0	5.0003	1	18.0002	19.0017	35.999	37.9995	0	0	0
ARHGAP28	ENSG00000088756.12	1	0.9999	0	1	1.0001	1	0	0	0	1	0	6.9999	1	7.0001	3.9998	12.0001	16.9999	13	0	0
CRLS1	ENSG00000088766.12	0	1.9512	0	7.9914	2.9999	1.9875	5	1.9949	0	21.7646	0	2.9942	4.9639	6.9542	10.9636	19.6773	51.5292	12	0	1
PPP1R13B	ENSG00000088808.18	12.9999	29.0008	4	30.0001	10.9996	27.001	49.0005	40.9995	18.0003	135.001	22	4.9997	25.9998	48.9998	109.998	241.996	252.995	391.001	4	0
ATRN	ENSG00000088812.18	19	42	4	26	5	10	24	19	8	81	11	40	49	62	109	243	420	349	0	14
SMOX	ENSG00000088826.18	22.9991	1.0002	0.9999	3.9999	0	4.9998	13.0002	19.9991	2	26.0006	1	2.9998	20.0008	0	2.0001	56.0025	51.002	33.3775	0	1
SIGLEC1	ENSG00000088827.12	3	4	2	19	1	1	3	17	1	5	25	62	32	0	1	6	4	26	6	29
FKBP1A	ENSG00000088832.17	8.9998	3.9999	1	6.7698	2.0002	3.9997	5.2853	7.9316	1	34.1764	3.0002	2.9998	9.9997	1	2.0001	25.9986	79.4019	34.7858	1.0001	0
NSFL1C	ENSG00000088833.17	9.0002	13	5	15.9998	6.9999	4	14.0001	14	6.9998	46.0005	15	18.9633	35.4601	38.0003	40.9993	176.001	274.008	86	6	4
SLC4A11	ENSG00000088836.14	0	0	0	0	0	0	0	0	0	1.9998	0	0	2	2	3.0003	12.0008	14.001	2.0004	0	1.0001
C20orf194	ENSG00000088854.12	17	37	6	28	19	22	40	42	18	130	39	122	105	128	271	680	677.056	131	12	17
ZNF343	ENSG00000088876.12	1	0.0613	0	0	0	1.9926	2.4559	1.3431	0.9953	18	0	0	1.0293	7.2264	23.9265	9.9512	59.5896	6.0428	0	0.9962
EBF4	ENSG00000088881.20	7.0005	22.0003	0	9.0001	3	8.9991	6.9999	12.998	1.9997	44.0012	6.0008	3.0003	8.0003	2	21.0006	71.0042	63.9982	73.9938	0	1
CPXM1	ENSG00000088882.8	0	0	0	1	1	6	0	1	0	3	0	0	2	0	1	3	7	0	0	0
MAVS	ENSG00000088888.18	14	17	0	11	5	6	14	13	0	35	11	9	27	17	21	84	70	85	3	1
LZTS3	ENSG00000088899.15	7.0007	23	0	2	1.9998	10	14.9985	1.9998	2.9997	42	14.9985	18.0018	40.0039	107	113.99	372.964	496.997	104	0	0
F11	ENSG00000088926.13	1	0	0	2	0	2	0	1	0	0	0	0	1	0	2	1	0	0	0	0
XRN2	ENSG00000088930.8	77	92	0	20	9	26	27	58	9	161	37	54	108	39	130	257	360	329	1	6
KIZ	ENSG00000088970.16	0	5.0002	0	7.0004	1.9996	3	3	2	4.0002	20.9992	2.0002	15	12.9987	27.0001	22.0003	124.999	84.002	66	0	1.0002
DYNLL1	ENSG00000088986.11	21	34.0029	0	3	0	1	2.0002	1	4	39	16.0016	14.9987	25	8	26	164.001	450.003	21.0011	1	1
TESC	ENSG00000088992.18	5.9995	6.0004	0	6.0004	1.0001	1	2	3.9999	0	15	0	5.9994	17	16.0015	27.0015	54.0002	77	11	0	0
SNX5	ENSG00000089006.16	1	7.66	0	12	5.971	11.999	9.0109	10	8	34.2145	7.9998	31.0004	45.0001	21.7439	36.9997	109.518	150.869	82.9939	0	5.0003
RPL6	ENSG00000089009.15	7	1.656	0	4.9941	1.3581	4.895	7.8462	9.1185	1	14.4429	4.5631	2.593	13.552	2.2028	7.0684	46.5266	95.7611	6.3746	0	0
SIRPG	ENSG00000089012.14	0	2	0	0	0	0	0	0	0	0	0	0	1	0	0	0	0	0	0	0
MAPKAPK5	ENSG00000089022.14	8	11	4	9	7.9998	1	21.9988	7	6	122	8	23	40.0005	25	61.9967	160	221.01	171	1	4
P2RX7	ENSG00000089041.17	2	15.0002	6	2	5.9995	2.9998	6.0006	2.9997	4.0008	45.9993	10.0008	38.0003	42.9966	16.9994	65.0063	99.0008	163.996	25.0023	24.9983	12.0002
ESF1	ENSG00000089048.14	2	2	0	2	2	10	8	0	11	30	5	7	12	15	25	93	82	162	0	3
RBBP9	ENSG00000089050.16	0	1	0	2	0	0	1	4	0	7	0	0	0	0	0	1	3	18	0	0
ANAPC5	ENSG00000089053.13	16.0018	34.9988	22.9985	41.0011	17.0016	17.9999	36.9979	21.9986	10	113.002	12.0009	54.0059	64.9932	88.9974	152.005	428.022	418.992	177.008	6.0004	8
SLC23A2	ENSG00000089057.15	11	18.001	5	23	4	15	4.9996	8	8	76	5	37	88.0019	69.9991	167.998	261.004	453	172	1	4
SLC8B1	ENSG00000089060.11	2.9999	31.0007	0	7	9	4.9999	15.9994	7	3	54.0004	11.9995	22.0003	67.0013	14	29.9999	33.0018	55.9989	66.9985	13.0002	3.9998
TMEM230	ENSG00000089063.15	2.9994	2	0	0	1	2	1	1	0	1.9997	3.2226	0	5.4454	0	3.9996	36.9591	37.9954	11	0	0
DZANK1	ENSG00000089091.16	0	9	0	2	0	0	2.9999	1	0	9	2	3.9999	1	23.0019	38.0007	43.9999	42.9994	51	0	0
KDM2B	ENSG00000089094.19	6.9999	45.0019	2.0001	9.0001	10.0002	20.9998	15.9995	14.9995	5	60.0014	7	35.0001	39.001	24.001	39.9997	147.001	154.998	266.007	1	11.0004
CFAP61	ENSG00000089101.18	2	1	0	2	4	4	1	1	0	0	4	1	0	4	5.9998	5.0001	13.0002	0	0	0
TASP1	ENSG00000089123.16	3	7	1	2	3.9999	4.9997	13.0006	8.9998	7	37.9997	0	6	27.9997	37.9995	71.0002	92.0009	145.001	12.9997	0	1
OAS1	ENSG00000089127.13	2	12.0003	6.0006	2	0	1.9999	5.9994	0	10.001	0.9999	1	3	7	0	0	1.0001	2.9998	61.9986	8.0008	5
GCN1	ENSG00000089154.11	62.0001	116	4	58.0006	23	33.9999	99	73	31	262	34	89	188	131	188.001	530	619	407	9	19
RPLP0	ENSG00000089157.16	38.0002	33.8904	1.9989	2.992	4.9966	6.0452	16.0474	9.612	3.2262	51.1964	19.1905	9.1482	42.5406	8.0237	24.2779	114.519	177.276	217.75	5.0156	1.0051
PXN	ENSG00000089159.16	188.999	161.994	7.0016	106.002	42.0002	59.0014	103.004	185.019	62.999	348.995	82.0003	24.0001	179.002	20.9993	15.0001	54.0047	93.0023	279.019	0	7
SIRT4	ENSG00000089163.4	0	0	0	0	3	1	0	1	0	0	0	4	2	2	0	1	2	0	0	0
RPH3A	ENSG00000089169.15	46.9972	49.9997	0	12.0005	14.9997	15.0001	13.9986	10.0002	5.9996	54.9995	5.9996	15.0001	152.998	90.9962	268.029	783.98	1837.98	216.008	0	11.0005
KIF16B	ENSG00000089177.18	14.9999	28	4	34.0002	19.9982	9	13	33	10	54.0041	25	39	56	48	51.9994	142	163.001	195	9	7
TRMT6	ENSG00000089195.15	2	0	0	2	0	0	1	4	1	16.9988	0	4.0001	6.9999	5	4	19.9997	35.0013	14.0014	0	0
CHGB	ENSG00000089199.10	3	8	0	0	1	1	7	3	4	17	0	1	24	23	18	124	221	26	0	2
PEBP1	ENSG00000089220.5	15	26.993	3	4.5718	4	16	6	5	2.9766	43.9214	5.9974	15	57.4181	7.9584	18.7084	399.767	747.94	139.706	0	11
TBX5	ENSG00000089225.19	0	1	0	4	5	0	0	0	0	0	4	1	0	0	1	0	2	0	0	0
BRAP	ENSG00000089234.16	2	10	1	3	1	2	9	6	1	29	4	9	12	22	21	60	72	205	0	1
ERP29	ENSG00000089248.7	2	0	0	1	1	3	0	0	1	0	0	0	5	2	1	12.628	22.5	0	3	0
NOS1	ENSG00000089250.19	17	18	0	7	5	7	20	13	5	22	14	3	19	6.9994	7	55	81	41	4	1
FUS	ENSG00000089280.18	83.001	126.999	2	57.0032	26	56.9984	88.0008	51.0003	14.9992	204	18.9989	101.004	167.003	88.9995	98.9997	483.99	616.009	285.996	7.0006	19.9988
IGBP1	ENSG00000089289.16	4	4	0	4	2	1	2	3	6	14.963	2	4	7	2	4	35	65	66	0	0
FXYD5	ENSG00000089327.15	9.9989	13.0001	0	19.0018	9.9997	21.0037	32.9996	23.999	11.0015	61.003	20.9996	16.9991	11.001	0	6.0012	10.9998	24.0007	68.0032	2	2.9998
ZNF302	ENSG00000089335.21	0	0	0	0	2.0001	4.9984	1	6.9997	0	2	1	1	0	0	7.5567	14.6165	19.5603	53.9166	0	1
GRAMD1A	ENSG00000089351.14	99.0054	79.9965	2	42.997	13.0002	25.9982	51.9982	77.998	9.9998	225.992	71.0009	40.0032	299.003	21.9985	50.0025	144.007	212.004	162.001	3	6.9997
FXYD3	ENSG00000089356.18	1	0.9678	0	0	0	0	0	0	0	0	0	0	0	0	0	2	2.7054	0	0	0
HEPH	ENSG00000089472.16	7.9999	11	1	2	10.999	9.9999	1.0001	1	0	32.0006	5	2	9	1	2.9999	65.9975	76.9988	30.9975	1	0.9999
CDIP1	ENSG00000089486.17	8.9995	15	0	8.0001	4	8	8	1	1	33.9999	5	5.9997	8.9996	1.9999	18.0003	41.0018	144.997	6	0	2.0001
KCNH4	ENSG00000089558.9	2	0	0	3	0	0	3	1	1	3	0	5	5	57	76	138	132	1	0	4
GANAB	ENSG00000089597.18	23	37	2.0002	37.0005	7.0001	31.0007	39.9993	32.9997	11.0015	133.997	37.0013	47.0025	91.9963	16.0018	45.0517	191	327.01	208.988	10.9979	4.9999
GMIP	ENSG00000089639.11	6.0001	8.9996	1	6.9998	4	8.0003	15	11.0004	2	35.0011	13	57.9999	118.001	15.9995	13.0001	52	98.0004	25	11.001	20
RBM41	ENSG00000089682.16	0	3	1	10.0001	3	6	7	2	0	16.9991	2	4	8.0001	6.9999	12	49.0016	24.9997	37	0	0
LAG3	ENSG00000089692.9	1	0	0	0	0	1.0001	0	0	0	0	0	1.9999	0	1	0	0	2	0	0	0
MLF2	ENSG00000089693.10	12.001	27.0004	0	4	3.0001	4	28.0014	21.9986	10.0009	92.9999	9.0009	20.0004	41.9993	29.0006	62.9967	239.004	469.004	77.9992	3	6.0001
DDX24	ENSG00000089737.17	43.0018	50.0008	6.0005	29.0006	14.0005	24.0007	42.0052	26.0004	9.0005	113.006	7.9995	38.9985	83.0046	56.003	193.999	529.992	797.024	262	11	3
ZBTB25	ENSG00000089775.11	2	3	0	6	1	2	5	2	4	0	0	9	3	7	9	21	16	0	0	0
NECAP1	ENSG00000089818.18	7	15.0728	0	7.9498	0.9946	9	8.8472	7	5.5808	17.504	5	3.7422	34.8301	35.8926	20.1163	109.08	229.536	149.551	0.9967	3
ARHGAP4	ENSG00000089820.15	23.384	35.1709	9.0017	42.7912	25.0118	26.0127	78.5676	51.0325	14.3521	91.544	40.0011	248.364	260.69	7.0024	5.9152	92.8292	94.396	7.9997	17.9994	63.0097
ANKRD24	ENSG00000089847.12	5.0001	17.9999	1.0001	6.9995	8.0001	3	0.9999	3.9999	9	50	0	12	53	186.012	420.985	582.994	654.023	75.998	1	11.0009
DHX32	ENSG00000089876.12	0	3	0	6	2	4	6	2	0	46	2	2	5	4	11	48	59	46	0	3
RCOR1	ENSG00000089902.10	2	21	0	20	4	1	9	12	0	14	1	11	19	17	15	29	47	43	0	4
GPATCH2L	ENSG00000089916.18	8.9993	9.9998	0	15	6	4	11.0006	11	3.0002	34.0021	3	8.9996	33	18	56.0007	100.999	124.998	18	0	3.0001
LTBP4	ENSG00000090006.17	9.9994	23.0003	1	12.0002	29.9979	12.9996	24.9998	8.9999	3	32.0004	1.9999	8.0002	38.9999	60.9992	105.002	130.001	252.003	150.998	1	1
BLVRB	ENSG00000090013.11	4	3	0	0	0	0	0	6	0	0	0	1.9999	0	1	0.9999	7	28	29	0	4
SLC9A1	ENSG00000090020.11	15	13	0	8	6	3	4	6	4	45	1	0	19.9989	14	26.9989	69.9976	104	154	10	1
SPTLC1	ENSG00000090054.15	22.1106	18.0006	0	5.085	5	9.3565	16	14.9991	2	41.0219	5.005	6	23.9993	20.9992	25.0003	99.997	112.474	276.992	0.9998	0
PAPOLA	ENSG00000090060.18	20.0008	34.9992	4.0003	16.9999	10.0003	21	17.0001	27.0004	2	106.999	24.0015	33	47.9982	41.9983	60.9965	207.999	178.003	356.01	0	3.9999
CCNK	ENSG00000090061.17	8	20.0002	0	5	4.0002	2.0001	7.0002	12	0	49.9989	1	10	14	8.9996	8.9999	32.9996	29	141	0	0
PCBP4	ENSG00000090097.21	36.0015	72.0071	0	50.9972	26.0003	36.002	59.9993	31.0006	24.0034	118.006	32.5109	23.0023	53.0026	108.998	187.88	519.867	480.931	295.984	0	9
RGS1	ENSG00000090104.12	0	0	0	0	10	0	2	6	0	0	2	2	5	0	0	0	0	0	0	2
YPEL3	ENSG00000090238.12	5.9996	19.0007	0	13	4.0003	3.9999	4.9997	5.0001	0	37.0006	11.9996	29.9984	21.9999	32.9997	39.0005	177.999	309.009	4	0	4.0004
MRPS33	ENSG00000090263.16	0	1.0002	0	1	1.0001	0	0	0	0	1	5.9994	0	4	0	1	11.9993	11.0002	36	0	0
NDUFB2	ENSG00000090266.13	2	6	0	2.0004	1.0003	0	5	1.9996	0	12	4.0008	9.001	8.0024	4.9999	7	61.0035	113.993	5.0006	6	0
NUDC	ENSG00000090273.14	6	12	0	1	7	7	7.0002	16	15	97	2.9915	10.0008	38.001	11	52.9982	192.991	342.523	173	1	6
MAEA	ENSG00000090316.16	9.9998	47.0002	0.9999	5.0004	4.9997	5	23.9979	17.0022	4.9997	39.9983	4.0003	28.0006	30	11.9994	33.9962	135.005	200.007	54.0011	2.0004	6.9997
ICAM1	ENSG00000090339.9	29	48	1	7	5	8	38	17	0	29	22	6	30	1	2	2	26	100	4	1
STRN4	ENSG00000090372.15	46.0022	62.0012	6	31.9989	20.999	45.0019	34.0006	36.0009	6.0001	93.9991	38.9994	37.9989	111.001	81.9975	156.999	350.009	571.005	225.001	1.0001	9.9998
IRAK3	ENSG00000090376.11	35	22	0	8	7	8	39	39	7	166	14	14	26	0	0	0	38	160	14	3
LYZ	ENSG00000090382.6	0	0	0	0	0	1	0	0	0	3	1	0	0	0	0	1	1	0	0	0
SI	ENSG00000090402.8	0	0	0	1	1	1	0	0	1	0	1	1	1	4	2.0001	0	1	14	0	0
MUL1	ENSG00000090432.7	0	0	0	0	0	0	2	4	0	0	0	5	1	1	6	3	10	4	0	0
TFAP4	ENSG00000090447.12	0	2	0	5	1	0	0	1	1	11.0003	0	1	3	7	6	26.9996	26.0009	31	0	0
PDCD7	ENSG00000090470.15	14	6	3	7	1	2	11	11	1	38	7	6	15	50	69	157	167	187	0	0
SPG21	ENSG00000090487.11	2	5.9997	1	3.0002	7.9995	1	8.0002	1	1	5.9996	0	14	7.0001	4.0002	8	30.9998	41.9978	53.0042	0	1
FETUB	ENSG00000090512.12	0	0	0	0	0	0	0	0	0	0	0	0	0	0	0	0	1	0	0	1
DNAJB11	ENSG00000090520.11	7.9967	24.9932	1	2.5204	0	1.0055	2.6096	11.1504	0	29.69	6.5477	6.9936	19.541	15.9924	5.9822	43.3556	92.7805	107.154	0	0
P3H2	ENSG00000090530.10	0	0	1	0	0	0	1	5	0	0	1	12.9999	11	7.0001	12.0003	17	14.9995	0	0	0
THPO	ENSG00000090534.20	0	0	0	0	1.9999	0	0	1	0	0	1	0	3	3	10	15.0012	15.9996	0	5.9996	0
CHRD	ENSG00000090539.15	0.9999	17.9992	0	14.0003	2.0002	6.9998	9.9995	1	10.0004	23.9996	3	10.0007	45.9984	157.006	220.979	427.99	444.009	19	6.0009	1
FLT3LG	ENSG00000090554.13	0.027	5.0001	0	2.0068	1	4.9841	2.9831	0.9837	0	19.9809	0	0	5.9607	0.0612	0	2.9261	9.8546	10	0	1.9999
RAB11FIP3	ENSG00000090565.16	37.0003	91.9969	3.0002	42.0004	15.0007	22	33.9998	47	8.0004	85	41.0001	30.9999	67.0018	87.9999	171.992	409.992	784.006	317.99	3.9997	6.0001
GNPTG	ENSG00000090581.10	3	11.0001	1	8.9999	3.9999	24.9986	15.9992	6	4	86	9	27.9998	29.0002	41.9994	50.9999	215.004	319.999	142.999	0	4.9999
ZNF268	ENSG00000090612.21	0	3.4225	0	0	1.0001	7.9883	0.479	4	0	4.9807	7	5.0004	0	1	8.8427	11.8736	17.8513	0	0	0.9969
GOLGA3	ENSG00000090615.15	33.9997	97.0006	5	50.0019	34	25	67.0036	66.0006	10.9997	203	35	59	154	143.998	253	561	781.982	342.993	1	15.0001
PABPC4	ENSG00000090621.14	7	24.9993	0.9999	18.0003	6	6	29.002	22.0001	5	38.0003	25	37.9997	43.9992	20.0003	48.999	99.0002	177.005	82	0	4.9999
CD209	ENSG00000090659.18	1	0	0	9	1	0	0	9.9996	4.9996	0	0	8	10.9992	0	1	0	2.0002	0	4	0
CERS4	ENSG00000090661.12	2	2	0	0	3.0001	2	3	1	4.9991	25.0014	1	26.0014	29.0002	25	50.997	133.006	148.006	41	6.0006	1
MCOLN1	ENSG00000090674.16	1.9999	3.9998	2	1	1.1183	1	4	6.9996	2	14.9995	12.4493	24.5663	17.6731	22.9996	28.6362	39.3815	87.8228	12	0	3
USP48	ENSG00000090686.16	10	78.9987	0	43.0005	27.0006	22.0002	36.9992	25.9994	3.9999	217.994	20.0002	70.999	81.0023	208.005	321.989	602.036	738.966	587.995	0	9.9998
EFNB1	ENSG00000090776.6	4	2	0	1	0	3	7	1	3	16	0	1	1	0	0	3	8	18	0	0
PDPR	ENSG00000090857.13	6.9692	24.4766	3.7185	14.9144	4.1768	11.4562	27.242	10.3011	7.9761	66.5616	2.8882	26.3659	30.1499	58.6593	50.3689	160.464	111.93	112.583	12.8011	9.5692
AARS	ENSG00000090861.15	32	47	1	42	10.0002	30.0001	46	31	19	140.002	31.9997	78	165.002	111	221	818	1440	238.999	8	15.9995
GLG1	ENSG00000090863.11	18.0001	50.9992	5.9997	30.0015	17	25.9997	66.0028	32.9995	21.001	254.982	25.9999	98.0063	125.001	95.0054	168.003	515.01	755.995	468.972	7.0001	21.0002
KIF4A	ENSG00000090889.12	0	0	4	0	0	2	0	0	0	0	1	2	7	1	1	4	2	0	0	0
TNRC6A	ENSG00000090905.19	19.0001	68.9975	1	67.0008	18.0005	50.9998	20	17.9998	10.9994	135	18.0003	32	103.997	144.998	214.996	552.008	595.006	197.002	15	16.9998
PLEKHG2	ENSG00000090924.15	45.0017	32.0006	1	5	5.9998	5	10	38.0006	6	56	27.0009	0	53.0014	0	1	8	44.9991	26	0	42.0002
DLL3	ENSG00000090932.10	0	1	0	0	0	0	0	0	0	0	0	0	1	0	0	2	5.9999	0	0	0
NAT14	ENSG00000090971.5	1	1.9999	0	1	0	0	1	0	0	12.9996	0	1	11	3	2.9999	10	34	0	0	0
PITPNM2	ENSG00000090975.12	178.996	60.0024	0.9999	24.0004	8.9996	31	60	106.997	33.9993	290.006	38.9981	25.9993	53.9997	103.999	234.006	441.012	740.989	167.006	20	6
EXOC1	ENSG00000090989.18	28.001	17	4.0001	23.9998	9	11	26.0007	9.9999	14	59.9973	11	30.9999	39	37	64.999	223.992	227.004	182.006	29	9.9998
RBM27	ENSG00000091009.8	0	3.974	0	19.5293	1.9924	3.9866	2.0035	1.9936	0	23.866	2.0183	0	4.0339	4.0517	24.025	34.2111	49.9553	51.6025	0	2
OSBPL8	ENSG00000091039.17	7.9999	22.0005	0	11	3	14.9996	23.9999	11.9997	3.0002	75.0015	3	33.9998	32.9993	54.999	121.004	198	337.004	116.998	0	5.0001
DTX2	ENSG00000091073.19	4.0885	6.235	0	9.1236	0.9719	0.9373	5.7514	5.7903	2.8678	33.4977	5.2023	9.7937	44.7322	3.9648	6.533	18.9631	21.7626	78.8426	0	0.0448
NLRC4	ENSG00000091106.19	0	0	1	0	0	0	0	0	0	0	1	1	0	0	0	1	0	0	0	0
PUS7	ENSG00000091127.14	1.9998	14.0014	0	7	0	4.9995	20	11.0007	0	41.9994	1.0001	4	7	25	52	61	95.9942	34.9967	0	0
LAMB4	ENSG00000091128.13	4	0	0	0	2	0	0	0	1.9998	1	0	2.0002	2	1.0001	0	1.9999	2.9999	0	0	0
NRCAM	ENSG00000091129.20	34.9996	52.0053	4	26.0014	12.9988	12.9993	5.9999	18.0004	32.0011	142.992	21.002	55.9984	178.004	475.002	848.963	1807.01	2720.26	359.031	4	12
LAMB1	ENSG00000091136.14	4	8.0003	0	16.0001	17.9998	7.0005	7.0002	5	3	45.0018	2	13.0002	52.0001	156.003	348.005	440.017	559.99	8	0	2
SLC26A4	ENSG00000091137.14	0	1	0	1	1	8	4	2	0	5	0	1	0	15	38	58	52.0012	4	0	1
SLC26A3	ENSG00000091138.12	1	1	0	0	2	0	0	0	1	0	4	0	3	0	0	0	0	0	0	0
DLD	ENSG00000091140.14	5	25.0002	0	4	0	11.9996	4.9999	9.0006	0	35.9986	7.0007	6.0007	16.9996	12.0001	37.9989	139.004	198.01	120.007	4	1
WDR7	ENSG00000091157.13	43.0009	39.9999	3	42	15	21.0001	32.9997	31	42.9985	141	24.0004	55	92.9968	120.001	160.998	438.998	689.981	233.002	11	14
TXNL1	ENSG00000091164.13	8	23	0	4.0001	1	6	5	2	0	9	7	6	21	7	26	108	208.986	42	3	2
IL5RA	ENSG00000091181.19	0	0	0	0	0	1	0	0	0	0	1.0001	0	1	0	1	0	2	0	0	0
ABCC6	ENSG00000091262.15	10.599	12.9697	1	28.434	8.9886	10.0929	5.2454	1	3.8888	39.2318	7	2.05	0	0	4.8918	9.9995	4.0961	31.1683	0	1
CMTM6	ENSG00000091317.8	0	0	0	0	0	0	7	0	0	3	0	0	1	0	1	1	1	1	0	0
ITGA6	ENSG00000091409.15	128.999	182.995	11.0002	185.006	69	136.989	219.014	105	58.999	452.019	15.001	11	12.9999	5	20.9987	101.992	182.995	2014.07	0	17.0004
RAPGEF4	ENSG00000091428.18	60.0048	123.003	8.0002	42.0018	11.9995	57.001	53.0031	46.0012	15.0013	242.01	32.9982	26.0003	98.0044	198.02	252.996	851.026	1323	649.022	0	8.0003
MAP3K20	ENSG00000091436.17	2	21.0002	0	1	3	5.0004	15	6.9998	2	23.9988	3	2	7.0002	1.0001	0	25.001	17.9994	90.9909	0	0
SMPX	ENSG00000091482.8	0	0	0	0	0	0	0	0	0	1.0001	0	0	0	0	0	0	2	0	0	0
FH	ENSG00000091483.6	7	4	0	2.94	1	3	1	4	1	22	0	6	24	10	14	99.9968	120.985	37	0	1
SEL1L3	ENSG00000091490.11	11.9999	24.998	1.9998	5.9994	10	17.9985	15	5.0003	15.9993	17.9987	3.9996	6.9994	24.9981	13	19.9984	72.0005	138.987	71	3.9996	1
TF	ENSG00000091513.16	5.3438	61.9998	6	12.42	12	10	18	18.9477	6.0001	162.901	30	117.841	57.1792	22.7305	34.9995	1033.14	619.013	155.267	7	1
CDV3	ENSG00000091527.15	10	17.9996	0	8	0	7	12.9993	2	3	27.9989	1	11.0007	45	4.0001	11	56.9991	103	0	2	2
MYO15A	ENSG00000091536.19	2	4	0	5.0002	6.0001	4.0001	1	0	0	18.9998	2	5.9998	8.9998	23.0007	36.9999	54.9987	67.0018	0	0	0
ALKBH5	ENSG00000091542.9	1	10	0	4	0	0	0	2	0	10	9	1	4	1	3	35	60	14	8	1
APOH	ENSG00000091583.11	0	0	0	0	0	0	0	0	0	1	0	0	0	0	0	0	0	0	0	0
NLRP1	ENSG00000091592.16	33.0008	94.0192	10.0001	90.9991	45.0015	42.0097	57.002	47.0035	29.001	231.519	19.001	95.02	106.635	1	0	33.9999	16.9963	491.941	6.9986	24.0014
PITPNM3	ENSG00000091622.16	20	21	7	8.0003	3	3	3	6	1.9999	48.0025	3	9.9997	45	57.9965	108.002	270.012	541	91.0009	0	1
SPAG7	ENSG00000091640.8	9.999	3	0	2.0002	1	5	12.0001	11	14.0006	5.9996	0	5	16	3	15.9998	58	186	46.0007	0	1
ORC6	ENSG00000091651.9	0	4	0	0.8436	0	3.4659	0	0.0227	0	3.2566	0	2	3.4706	3.1348	11.1785	17.0443	13.7913	0	2	1.165
ZFHX4	ENSG00000091656.19	1	5.9998	0	0	0	0	0	0	0	5	0	0	0.9999	0	0	37	43.9997	41	8	3
SLC17A6	ENSG00000091664.9	1	1	0	0	0	0	2	1	0	0	0	0	2	4	3	3	10	0	0	1
ZC3HC1	ENSG00000091732.16	5.0004	3	0	7	2	6.0007	1	6.0006	0	0	3	5	1	5.9999	9.0001	22.0004	28.0007	37	1	2.9995
ESR1	ENSG00000091831.23	0	0	0	1	0	0	0	1	0	0	0	9.0004	0	0	4	6	0	0	0	0
RGS17	ENSG00000091844.8	0	0	0	0	0	0	3	0	0	0	1	0	2	0	3	16.8125	15	0	0	0
ANGPT2	ENSG00000091879.13	15.9993	15.9989	0	4.0001	3	2	1	26.0006	7	51	32	0	5	0	2	6	16.9996	55	0	0
TMEM101	ENSG00000091947.10	0	1	0	0	0	0	1	0	0	0	4	0	0	0	0	3	1	0	0	0
CD200	ENSG00000091972.18	2	2	0	4	0	1.9999	0	0	0	14.9999	1	1	6	14.0012	18.9999	84.0012	150.006	44.999	0	2
CMA1	ENSG00000092009.10	0	0	0	0	0	0	0	1	0	0	0	0	1	0	0	0	0	0	0	0
PSME1	ENSG00000092010.15	9	29.9975	1	8	1.9999	5	26	6	4.0003	70.0017	3	8.9991	14.9998	3	2.9999	38.0001	48.9992	333.994	0	0
PPP2R3C	ENSG00000092020.10	0	6	0	1	2	3.0003	9	7.0005	1	10.9996	5	4.0001	8	3.0003	6	41.0013	58.003	30.0008	0	0
HAUS4	ENSG00000092036.18	1.9924	7.9886	0	7.9992	2.9958	1	4.9895	0.9914	0.9956	13.0818	4.9935	8.9896	3.9798	0.9999	2.9998	23.6129	11.8797	7.9369	0	0.9997
JPH4	ENSG00000092051.17	6	7.0003	0	1	1	9	5.9999	4	3	21.9992	0.9999	15.0002	31.9978	46.998	121.002	230.999	382.999	62	0	2.0001
MYH7	ENSG00000092054.13	6.9305	0	0	6	1	3	1	1	0	15	0	0.1035	2	3	4.8125	19	33.769	0	0	0
SLC7A8	ENSG00000092068.20	10	12.0003	1	10	0	6.0001	2	0	0	30.0021	0	8	6	18	28.9988	40.0009	93.9989	75.999	1	0
OSGEP	ENSG00000092094.11	8.9996	10.9996	2	3	6	14	9	5	2.0004	26.0009	5	26.001	49.0001	63.0004	101.998	191.001	194.001	12.9989	20	3.0001
SLC22A17	ENSG00000092096.16	19	27.999	0	13.0007	5.9995	6.9999	9.9998	7.0004	3.0001	57.0048	23.0023	15.9995	72.0032	105.001	169.997	482.021	838.96	43.9968	1	5.9992
RNF31	ENSG00000092098.17	18.9692	9.446	1.0001	10.7401	13.9115	15.2717	24.4392	18.5296	11.2724	37.1122	24.9838	10.7806	49.5799	20.085	72.3351	88.7116	104.527	20.0886	0	2.6234
SCFD1	ENSG00000092108.21	11.9998	29.0011	4	26.0001	4.9997	22.9983	25.0003	22.001	14.0002	59.0004	15.0014	33.0002	42	41.999	110.999	196.994	286.011	216.998	0.9999	7.9993
G2E3	ENSG00000092140.16	7	12	0	3.0001	1	5.9996	9	7.0005	0	19.9988	17.9987	6	25.0007	10.9998	26.9998	37.9984	76.0027	76.9982	0	0
HECTD1	ENSG00000092148.13	82.0017	110.996	6	55.0002	33.0012	30.0002	131.002	109	41.9993	386.999	41.9991	110.001	195	106.002	292.006	804.966	1169.97	1052.98	20.0006	26
HNRNPC	ENSG00000092199.17	32.6359	73.7177	0.9977	28.6027	6.4686	16.8514	17.001	23.9936	15.0012	112.849	17.9956	20.9914	58.4202	22.7311	38.6885	186.686	344.396	206.031	0	2.9997
RPGRIP1	ENSG00000092200.12	4	1	0	1	2.9998	3	1.0001	2	0	1	2	12.0001	2.0004	0	0	3.0001	3	0	0	0.9999
SUPT16H	ENSG00000092201.10	37.0006	51.0004	12.882	25	4	27	34	24	7	152.773	15.0003	19.9999	44.9277	64.8196	167.778	368.78	684.652	288	0	20.0002
TOX4	ENSG00000092203.14	15.0003	30.0001	2	5.9997	11.0007	7	18	9	4	43	2	5.9777	16.9999	19.0006	33.0004	87.9991	112.993	64	0	5
GEMIN2	ENSG00000092208.17	4	0	0	0	0	0	1	0	0	2.9998	4	8.0016	0.9999	0	4.9991	15.0001	22.0007	45.004	0	1.0001
TGM1	ENSG00000092295.12	1	2.9999	0	5.9998	0	2	5	4.9999	0	0	3	1	5.0001	11.0001	6.0002	12	7	53	0	1
TINF2	ENSG00000092330.18	4	7.9988	1	4.0001	1	7	6.9995	9.9996	4	9.9997	1.9997	3.9999	6.0004	2	1	18.0005	10	49	0	2
TBL1Y	ENSG00000092377.15	0	0	0	0	0	0	0	0	0	0	0	0	0	0	0	0	1	0	0	1.0001
SEMA6A	ENSG00000092421.16	24.0006	55.0022	1	59.0037	27.0007	60.0016	10.9999	27.0008	7.0005	62.9998	12.9995	6	17.9988	2	7	151.001	195.001	419.005	0	3
TRPM7	ENSG00000092439.16	10	61.0001	5.0001	29.0002	13	23.9996	58.9986	41.9983	24.9994	137.003	13.9996	67.9982	56.0008	128.002	183.008	368.006	353.999	656	9	3
TYRO3	ENSG00000092445.12	16.0001	29.9994	1	45.001	10.9998	19	7.9998	24.0004	5	86.7459	22	31.0003	88.0005	106.999	205.003	415.95	706.937	126	9	1
WDR76	ENSG00000092470.12	1	1	0	2	3	7	1	2	2	1	0	3	9	0	1	9	10	9	0	0
CAPN3	ENSG00000092529.24	5.5005	15.6545	7.9822	16.7047	11.4438	5.7404	8.614	11.2765	6.9212	23.6539	10.188	20.9621	36.9592	6.8626	8.3481	158.896	82.1048	219.193	1	4.9854
SNAP23	ENSG00000092531.10	1	6.0003	0	4	2	8.001	4	18.0003	6.9998	28	6	22.9993	38.999	10.0002	12.9995	46.9979	38.9985	32.0023	0	3.0003
TBX15	ENSG00000092607.15	0	3	0	1	1	0	1	1	0	0	2	1	0	0	1	1	1	14	0	0
PHGDH	ENSG00000092621.12	1	5.9991	1	7.0006	4.9995	9.0002	1.9999	4	7.0005	7.9987	1	8.0002	11.0006	6.0002	2.0001	97.0104	101.993	44.9974	0	0
COL9A3	ENSG00000092758.18	7	10	5	13	4.0001	11.0002	1	11.9998	4.0001	24	8.0008	12.9998	24	9.9999	13.9996	198	140	66.0019	0	0
EZR	ENSG00000092820.18	19	58	1	18.9994	5	8	53.0007	17	12	81.9981	15	35.0001	87	0	1	298	403	141	1	22
MYL6	ENSG00000092841.18	79.0076	86.6663	4.0003	14.9999	8.9999	23.9985	72.0003	78.9064	34.9975	153.953	18.0006	18.9996	45.8822	27.0004	33.7849	210.563	401.172	505.978	0	11.0017
AGO1	ENSG00000092847.12	13	23	3	17.0016	13.9988	22	20	10	12	74.0065	16	27	71.9934	60	98	246	291	196	0	0
TEKT2	ENSG00000092850.12	0	1	0	0	0	0	0	5	3	0	0	3	1	3	5	9	9	0	0	0
CLSPN	ENSG00000092853.14	5.0002	0.9999	0	4.9998	4	5.9994	2	1	0	4.9995	0	3	9.9996	6.0001	7	13.0007	21.0002	0	0	0
RFFL	ENSG00000092871.16	5.0001	1	0	0	0	1	1	1	0	5.0001	0	11.9997	2.9875	4.0001	8	26.0009	29.0015	0	10	0
UNC13D	ENSG00000092929.11	2	16.9992	1	19	6.0004	13.0005	1	2	0	7.9999	7.0004	19.9996	47.0002	2	3	48.9992	25.9996	28	6	7.9997
MFSD11	ENSG00000092931.11	3.0001	13.999	4.0002	9.9995	4	6	11.9998	12	11.0001	34.0005	13	14.0005	19.0017	20.9991	39.0012	85.9972	84.9986	43.9998	5	1
DPYSL2	ENSG00000092964.18	80.9992	117.001	5	53.0013	22.0001	60.0016	75.0017	51.0009	35	342.995	64.0008	93	244.001	90.9944	222	1617	2539.97	651	2	13
TGFB2	ENSG00000092969.12	1	21	0	0	5	4	2	3	0	12	0	0	0	2	2	27	30.9999	0	0	1
GPATCH2	ENSG00000092978.11	2	4	0	6	5	3	5	3	2	7	0	12	13	15	37	46	80	39	1	6
NUP50	ENSG00000093000.19	18.4423	2.5269	1	8.6707	1	8	9.9284	3.9193	3	32.9334	8	14	16.5554	10.0003	13.8298	69.8116	92.7482	33.0027	0	3
CDC45	ENSG00000093009.10	1.0001	4.9999	0	1.0001	1	0	0	0	1	5.9999	0	0	5.0002	0	1	1.9998	1	0	0	0
COMT	ENSG00000093010.13	7.0004	6	0	0.9999	0	2.0001	5.9998	3	3.9996	30.0018	0	10.9999	21.9994	5.9998	2.0001	64.0016	72.0022	60	0	1
ADA2	ENSG00000093072.18	3	4.9999	0	2	1	0	2.9997	0	4.0004	13	2	10	16.0009	3	2	3.9997	13.0002	1	4	5
AC016026.1	ENSG00000093100.13	1.304	8.3459	0	1.7034	1.2357	0.0446	1.3376	10.9929	0	5.3984	0	1.2248	0	6.658	7.9801	39.8556	49.5754	2.324	0	0
VNN3	ENSG00000093134.14	0	0	0	1	0	0	0	0.9999	0	0	0	1	1	0	1	0	0	0	0	0
ECHDC1	ENSG00000093144.19	0	6.0005	1	1	4	7.0001	3	1.9998	5.001	10.9988	0	3.0001	4	1.9999	8	35.0008	43.0012	18	0	2.9999
LRRFIP2	ENSG00000093167.18	32.0011	73.0039	3.0003	24.9995	4.0001	23.9998	36.0002	23	13.0007	109	36.0004	22.0011	72.9962	187.997	211.004	636	515.975	92.9992	4	11.0006
SEC22C	ENSG00000093183.14	2	1	0.9999	1	2.9997	0	1.9998	0	3.0005	9.0001	0	0	0	2.9996	5.9998	30.0013	24.9996	109.005	6.0006	0
XYLB	ENSG00000093217.11	1	1	0	4	1.0001	4.0002	4	3	1.9999	0	5	5.9995	14.0007	20.0001	33.9977	86	65.0039	30	0	0
HDAC6	ENSG00000094631.21	22.0001	65.001	3.0009	43.9996	19.0016	15.9991	46.0019	23.9985	13.0019	149.015	27.9994	42.0016	89.0002	107.999	147	343.01	371.998	215.007	16	1
OR1I1	ENSG00000094661.3	0	0	0	0	0	0	0	0	0	0	1	0	1	1	0	0	0	0	0	0
GABRP	ENSG00000094755.17	0	0	0	1	0	0	0	0	0	0	3	0	0	0	0	0	0	0	0	0
KRT31	ENSG00000094796.5	0	1	0	0	0	0	0	0	0	0	0	0	4	0	0	1.5	0	0	0	0
CDC6	ENSG00000094804.12	0	4	0	0	1	0	0	0	0	0	2.0001	2	3	4	12	8.0001	18	24	0	1
UPRT	ENSG00000094841.14	2	1	0	0	0.9999	0	2	2.0001	0	6	0	0	3.0001	2	4	8	8	40	0	0
CDC23	ENSG00000094880.11	14	10	1	3	8	5	5	6	0	25	2	10	18.999	15	11.0001	40.0016	64	110.001	0	0
AAAS	ENSG00000094914.14	0	16.0015	0	12.9983	8	3.0004	4	6	3.0002	15.0013	4.0003	20.0007	16.0029	29.0003	31.9965	128.992	124.99	65.9982	0	1.0001
CBX5	ENSG00000094916.16	8	10.0005	6	4	1	2	1	10	1	43	5.0001	10	17	13.0008	21.0008	120	193	175.994	0	0
FMO2	ENSG00000094963.14	0	2	0	0	2	0	11	0	0	7	1	0	0	0	0	2	2	0	0	2
SUCO	ENSG00000094975.14	4	21.0008	1	6	1	1	13.0003	10	7.9998	29.0019	8.9997	14.0001	18.9996	20	30.0009	74.0045	66.0014	98	0	2
MSH2	ENSG00000095002.14	7	10	1	7.9992	2.9999	14	2.9999	5.0003	1.0001	27.9998	3	12.0002	20	34.0008	102.998	165.001	228	126.987	1	2.0001
MAP3K1	ENSG00000095015.6	14	18	0	19	11	8	12	18	4	56	18	15	25	9	7	31	35	364	0	5
DHPS	ENSG00000095059.16	13.7253	13.5451	1.0001	11.9996	1.9999	6.9996	5.0003	14.0008	0	35.1079	11.301	9.9763	42.1862	20.7478	24.9988	103.538	124.802	71.9267	0	1.9999
HOOK2	ENSG00000095066.11	4	16.0003	0	20.9998	7.0002	28	1	13.0002	5	64.0021	6.0001	44.0009	30.9999	65.9999	95.0014	256.999	270.006	282.996	2	2.9999
NXPE1	ENSG00000095110.8	0	0	0	0	0	0	0	0	0	0	0	0	0	0	0	0	0	13	0	0
ARCN1	ENSG00000095139.14	11.9998	20	1	6.0001	2	13.0002	36.002	10.9995	9	94.9988	7	15.0006	40	13.9996	28.9972	201	250.994	231.983	0	1
EPB41L4B	ENSG00000095203.14	14	16	1	4	0	5	3	4	1	20	4	7	29	65	154	219	405	32	0	1
TMEM38B	ENSG00000095209.12	1	0	0	2	0	0	0	0	0	3	0	0	0	1	2	5	9.0001	0	0	0
PSMD5	ENSG00000095261.14	4	1	0	4	0	1	9	3	0	21	1	3	7	6	17.9989	38	62	60	3	1
PTGS1	ENSG00000095303.17	1	9.0001	1.0002	13.999	6	1	0	0.9999	1	3	6.0006	50.0028	45.9973	1	1	9.9981	10.0009	0	6.9999	5
NUP188	ENSG00000095319.14	31.9972	54	7	35	11	10.9982	37.9974	31.9998	9.4083	96.9904	33	47.9969	75	51.6134	85.9996	240.967	275	229	11	8.416
CRAT	ENSG00000095321.17	8.0004	5	1	1	3	18	3	3	1	47.0026	0	7	10	4	36.9996	84.0017	130	28	0	0
SH2D3C	ENSG00000095370.20	34.9999	48.0042	6	23.0011	17.9998	23.9978	59.0051	54.0005	3	110.002	6.9998	7	26.0003	7.9997	25.0007	46.9996	105.999	183.999	0	0
NANS	ENSG00000095380.11	1	3	0	3	0	8	4	5	1	18	4	3	17	1	5	13	37.9981	8	0	0
TBC1D2	ENSG00000095383.20	4.9996	20.0004	1	6	3	13.0004	9.0003	23.0005	3.9999	50.0028	7.9998	11	3	3.0001	13	65.9997	36	101.99	2	0
WHRN	ENSG00000095397.14	1.0001	1	0	0	0	2	3	1	0	4	5.0005	7	2	1	9	51.9974	44	34	0	0
PDE6C	ENSG00000095464.10	1	0	0	1	0	0	0	0	0	0	0	0	0	1	4	0	1	0	0	0
CWF19L1	ENSG00000095485.18	4	4	0	2.9999	5	0	9.0001	0	2	24	1	8	26.0003	10	33.0003	67	92	73	0	0
SEMA4G	ENSG00000095539.15	2.9997	0	0	3	0	5	0	0	0	4.0003	3	2	4.0001	4.9998	17.0004	18.999	30.999	28	3	0
BTAF1	ENSG00000095564.14	58.9992	161.997	7	56	33	52.9982	100	77	15	453.003	56.0002	162.001	247.004	109	193	392	510	678.99	7	23.0001
IKZF5	ENSG00000095574.11	3	0	0	4	0	0	0	0	0	1	0	2	1	2	1	16	22.0011	3	0	1
BLNK	ENSG00000095585.16	0	1	6.0004	0	0	0	4.9999	2.0002	0	2	0	75.0024	11	0	0	12.0001	3	6	0	8.0001
TLL2	ENSG00000095587.9	0	2	0	1	0	0	4	0	0	0	2	1	7	3	2	5	10	4	0	0
CYP26A1	ENSG00000095596.12	0	1	0	0	0	0	0	0	4	0	0	2.0001	0	1	2	2	3.6524	0	0	0
TDRD1	ENSG00000095627.9	0	6	0	1	0	1.0001	0	0	0	0	0	0	1	4	3	2	7	27	0	0
SORBS1	ENSG00000095637.22	152.002	202.002	4.9999	98.9987	41.0005	69.9987	226.016	190.998	53.0002	550.001	65.9968	57.0005	157.994	299.006	514.022	1333.98	1726.03	845.989	1	18.0017
CRTAC1	ENSG00000095713.14	1	2	0	4	2	2	0	2	1	10.001	5	1.0001	4.9997	12.0001	18	62.0046	122.01	3.9996	1	0
BAMBI	ENSG00000095739.11	2	4	0	6	1	0	1	1	0	4	1	1	0	0	0	6	2	53	0	1
MYO3A	ENSG00000095777.17	1.0001	2.0002	0	1	2	4	1	2	0	2	9	3	1.0001	3	1	3	2	0	0	0
WAC	ENSG00000095787.23	48.9995	62.9997	0	25.0009	12.9999	19	24.0019	30.999	23.9998	157.004	12.9991	25.001	76.9987	55.9991	76.9966	282.004	448.961	341.013	4.9995	6
CREM	ENSG00000095794.19	12.0001	1	0	1	0	5	2.0002	14.0002	0	12	7.9997	0	21.999	2.0004	9	10.0002	34.0006	20	0	4.0003
NUBP2	ENSG00000095906.17	5.9988	2	0	1	4	11.9988	3	2.9995	0	30.0017	2	3	1	8.9995	6	19.9983	32.0004	4.9998	0	0
TPSD1	ENSG00000095917.14	0	0	0	0	1	0	0	0	0	0	0	0	0	0	0	1	4	0	0	0
SMIM24	ENSG00000095932.7	0	0	0	0	0	0	0	0	0	0	0	0	0	0	4.9997	1	1	5	0	0
HIVEP1	ENSG00000095951.17	9	22.0009	0	5	6.0004	6	11.9996	18.001	4	103.003	16.0001	0	3.0001	9	10.0004	67.9999	84.0055	71.9987	0	1.0001
TREM2	ENSG00000095970.16	0	0	0	0	0	0	6	0	0	0	4	16	6	0	0	1	2	4	0	1
KCNK16	ENSG00000095981.10	0	0	0	0.9999	0.9999	0	0	0	0	4	2	0	4	0	0	1.9998	2	0	0	0
CRISP3	ENSG00000096006.11	0	0	0	0	0	0	0	0	0	1	0	0	0	0	0	0	0	0	0	0
FKBP5	ENSG00000096060.14	33	37.003	0	4.9996	4.0004	5	120	49	16	318	94	12	176	1	1.9998	24	126.01	72	0.9999	0
SRPK1	ENSG00000096063.16	18	35.9985	1	8.9999	9.0003	8.0004	35.002	17	24.0023	51.9983	2.0002	10.0004	11.0006	33.0009	95.0004	156.005	203.003	138.999	0	0.9999
BRPF3	ENSG00000096070.19	8	17.0016	1	7	5.0001	3	7.0002	22.0006	3	23	3	3.9998	32.0014	16.9995	30.9981	104.002	159.004	73.0014	0	1.0001
[truncated: 58,610 more rows]

## Sheet: HumanExpressionNormalized
GeneName	Gene	Young_EC_1	YoungEC_2	Old_EC_1	Old_EC_2	Old_EC_3	Dementia_EC_1	Dementia_EC_2	Dementia_EC_3	Dementia_EC_4	Dementia_EC_5	Dementia_EC_6	Old_Mic_1	Young_mic_1	Old_Neu_1	Young_Neu_1	Old_all_nuclei_1	Young_all_nuclei_1	100_nuclei_TestSample	Dementia_Outlier1	Young_Outlier1
CEMIP	ENSG00000103888.17	68.1111	338.51	235.471	431.274	648.195	140.367	226.043	68.5885	338.339	33.4628	8.18767	61.9168	36.4175	151.895	48.548	79.023	69.1943	167.232	26.357	137.548
LAMA3	ENSG00000053747.16	567.648	917.929	1707.19	1769.79	1261.7	1136.94	942.582	464.334	618.323	548.253	294.756	57.4972	52.3548	27.6172	26.4823	48.6279	40.9044	1247.48	105.417	257.903
LAMA4	ENSG00000112769.20	238.418	227.855	235.459	392.03	821.82	238.614	93.8282	100.256	58.3344	66.9259	16.3753	57.4946	38.6956	69.0409	42.6695	48.6304	55.0484	536.716	105.417	120.356
SPP1	ENSG00000118785.14	39.7355	19.5307	0	0	0	7.01824	34.1192	84.4318	23.3338	63.0639	171.941	212.288	587.288	0	1.47128	65.2099	29.0542	0	816.985	0
C3	ENSG00000125730.17	136.234	94.3935	470.943	106.409	69.4495	154.401	162.069	63.3178	140.003	239.384	1490.18	6819.8	14975.8	0	14.7128	170.202	383.819	107.461	4401.18	361.064
RPL13	ENSG00000167526.13	91.664	121.779	0	39.1768	0	148.638	85.2782	79.1516	58.3391	146.444	131.355	66.301	121.168	34.5564	32.0504	104.944	152.103	147.544	1080.67	65.1462
FOXP1	ENSG00000114861.20	272.004	438.906	1295.09	463.409	794.904	284.269	212.461	289.517	296.436	202.866	245.322	113.976	76.6061	74.1292	92.2495	95.3382	105.182	331.707	131.78	240.197
CDH23	ENSG00000107736.21	1351.01	2063.75	1059.53	2772.23	5232.23	540.423	1305.09	163.562	1026.71	613.939	188.307	291.896	400.637	8.28552	8.82871	68.5225	42.0555	929	500.714	223.505
COL5A1	ENSG00000130635.15	68.1179	87.8821	294.351	190.415	277.798	84.2188	68.2393	15.8296	140.01	25.7405	16.3753	229.978	70.5655	179.514	266.302	101.68	117.746	94.1075	0	326.675
SLC6A6	ENSG00000131389.17	102.177	237.606	0	375.217	312.511	112.295	554.435	36.9336	116.671	30.8868	16.3753	84.0332	79.6732	60.7604	148.6	59.1333	66.1378	339.554	26.3544	137.548
KCNMA1	ENSG00000156113.23	136.162	100.881	0	27.9989	46.2997	77.1662	106.679	31.6592	93.3233	147.938	188.211	159.254	200.248	1052.48	1066.59	570.378	537.952	102.995	684.365	103.183
ELN	ENSG00000049540.17	227.027	166	117.7	599.186	1134.5	161.399	771.97	100.254	245.022	109.389	98.2472	22.1124	43.2491	11.0481	11.7669	40.3412	22.1717	85.8414	0	85.9692
FN1	ENSG00000115414.19	2276.36	3264.63	3179.46	3881.26	3519.07	2456.61	3028.48	2121.24	1213.4	1402.9	1367.46	114.986	393.803	30.3812	5.88526	222.695	346.007	3350.63	289.898	1134.73
BIN1	ENSG00000136717.15	295.209	172.513	176.598	162.412	127.301	196.524	285.767	263.817	233.357	265.139	573.143	1030.46	2117.15	922.508	918.147	825.569	623.566	105.561	1185.87	309.511
TTN	ENSG00000155657.26	959.292	1523.26	1118.47	1282.59	1377.41	519.359	422.261	870.609	945	620.346	499.425	654.51	293.642	289.972	179.494	284.066	222.515	2418.19	237.197	1323.91
RAB21	ENSG00000080371.6	68.1179	65.0994	0	0	0	21.0547	21.3248	36.9357	128.333	61.7772	139.19	30.9586	31.8683	44.188	26.483	38.6827	35.936	27.9779	158.126	0
TIMP3	ENSG00000100234.11	90.8239	55.3334	58.8678	50.404	11.5749	119.31	447.821	174.125	210.004	163.452	81.8767	4.42266	13.6578	2.76175	4.41384	13.2626	22.9375	118.27	553.442	0
ABI3	ENSG00000108798.9	5.67649	3.2549	0	22.4018	34.7247	70.1824	63.9718	63.3178	81.6681	28.3146	327.507	243.256	412.011	0	0	6.07882	14.1453	6.99448	632.505	17.1935
H3F3B	ENSG00000132475.10	280.479	189.575	117.747	494.283	515.025	173.467	123.283	209.059	93.335	147.335	154.903	104.567	69.2434	28.9307	11.7701	73.4371	80.2911	225.841	158.11	2331.62
TSPAN6	ENSG00000000003.15	0	6.50981	0	5.60044	11.5749	0	0	0	0	10.2957	0	26.536	2.27631	0	0	4.42099	8.41044	0.635862	0	0
TNMD	ENSG00000000005.6	0	0	0	0	0	0	0	5.27653	0	0	0	0	0	0	0	0	0.764582	0	0	0
DPM1	ENSG00000000419.12	34.0567	42.3138	0	0	0	28.0729	4.26453	47.4919	35.0076	14.1565	65.5014	35.3813	15.9341	27.6155	39.7245	29.8431	28.2898	48.3303	0	0
SCYL3	ENSG00000000457.14	17.0295	29.2941	58.8737	44.8035	23.1498	14.0365	8.52991	5.27653	11.6669	34.7487	57.3137	35.3813	29.592	27.6158	29.4256	18.7878	19.495	18.44	0	0
C1orf112	ENSG00000000460.17	28.3825	48.8232	0	0	69.4437	7.01754	8.52991	5.276	11.6692	16.7313	0	101.728	38.6958	5.5235	14.7134	17.6835	9.17563	0	0	0
FGR	ENSG00000000938.13	414.384	136.7	117.742	218.417	173.641	189.489	443.557	295.472	665.038	225.22	188.325	26.536	66.0078	2.76147	5.88453	6.07827	6.11666	143.705	0	34.387
CFH	ENSG00000000971.15	210.03	237.608	470.943	599.243	428.272	1115.9	238.845	374.633	490.009	1209.81	745.078	84.0305	15.9341	2.76175	1.47128	27.6305	17.0756	408.756	26.3544	68.4026
FUCA2	ENSG00000001036.14	17.0295	3.2549	0	11.2009	0	28.0729	8.52991	5.27653	0	9.00918	0	44.2266	4.55261	2.76175	2.94256	2.21044	5.73437	0	0	0
GCLC	ENSG00000001084.13	0	13.0209	0	22.4018	92.5993	49.1277	8.52991	21.1061	58.3344	36.0356	16.3753	30.9586	29.592	11.0475	20.5973	36.4721	48.9326	62.3164	0	17.1935
NFYA	ENSG00000001167.14	45.412	55.3334	0	89.6071	34.7247	35.0912	98.094	116.084	116.669	43.7589	57.3137	75.1852	52.355	30.3792	14.7128	60.2345	24.0843	66.7655	342.607	154.742
STPG1	ENSG00000001460.18	11.353	0	0	5.60044	23.1498	7.01894	4.26496	0	11.6669	2.57405	0	4.42266	6.82892	11.047	10.299	17.6835	12.233	0	0	0
NIPAL3	ENSG00000001461.17	28.3819	3.2549	0	22.4018	11.5749	14.0365	4.26496	10.5531	70.0013	15.4443	32.7507	39.8004	22.7631	16.5705	19.1266	24.8673	36.6999	0	26.3544	0
LAS1L	ENSG00000001497.16	17.0278	68.353	294.31	89.6071	57.8711	49.1235	21.3231	47.4877	58.3344	43.7589	49.126	44.2266	75.1181	223.702	204.504	160.253	102.08	34.3365	0	17.1935
ENPP4	ENSG00000001561.7	5.67649	0	0	5.60044	0	0	17.0598	0	0	0	0	0	2.27631	5.5235	1.47128	7.18393	6.88124	2.54345	0	0
SEMA3F	ENSG00000001617.12	556.33	227.855	0	162.419	219.923	42.1094	149.276	559.333	291.668	110.683	393.001	0	9.10499	11.047	5.88512	8.28898	14.91	111.275	0	68.774
CFTR	ENSG00000001626.15	17.0295	3.2549	0	39.2003	46.3008	21.054	8.53119	5.27653	0	1.28703	8.18767	0	4.55284	5.52377	2.94241	1.10516	0.764506	19.7115	0	0
ANKIB1	ENSG00000001629.10	56.7649	65.0981	58.8678	134.411	92.5993	140.365	63.9744	47.4888	140.003	88.8048	114.627	110.566	70.5655	115.993	83.8629	122.679	103.983	72.4882	0	137.548
CYP51A1	ENSG00000001630.17	0.391678	40.3361	0	29.5216	0	0	38.3846	37.561	11.6669	56.8393	0.415934	30.9586	4.55238	37.7373	26.6684	31.9843	67.4521	79.9492	0	34.2615
KRIT1	ENSG00000001631.15	30.8052	24.4534	18.096	34.8885	137.818	73.316	33.5857	99.3887	81.3286	87.7871	130.008	98.6448	154.021	66.3513	89.338	49.7642	42.6524	128.939	0	152.357
RAD52	ENSG00000002016.18	5.67649	22.785	0	22.4023	69.4506	70.1957	12.7949	21.1072	46.6675	19.3055	65.4965	61.9181	54.6286	63.5202	83.8632	62.9962	30.9647	14.6241	0	103.164
MYH16	ENSG00000002079.14	0	0	58.8678	11.2009	34.7247	49.1277	0	0	0	2.57405	0	4.42266	4.55261	5.5235	1.47128	1.65783	2.67604	0	0	0
BAD	ENSG00000002330.13	34.059	13.0196	0	5.60044	11.5749	14.0365	4.26496	0	0	10.2966	0	26.536	9.10522	5.5235	8.82782	20.4466	17.5856	8.2662	0	34.387
LAP3	ENSG00000002549.12	90.8301	97.6471	176.592	61.6049	92.6039	84.2174	140.735	58.0397	46.6675	120.945	114.63	57.4906	291.366	19.332	5.88512	32.605	47.4015	132.253	52.7087	17.1952
CD99	ENSG00000002586.20	96.5004	39.0533	0	22.4012	34.7247	35.0968	74.6244	102.894	64.1667	42.4707	122.87	39.8035	48.9415	0	0	13.5393	10.1304	11.7641	0	51.5891
CD99	ENSG00000002586.20_PAR_Y	96.5004	39.0533	0	22.4012	34.7247	35.0968	74.6244	102.894	64.1667	42.4707	122.87	39.8035	48.9415	0	0	13.5393	10.1304	11.7641	0	51.5891
AOC1	ENSG00000002726.20	0	0	0	28.0022	23.1498	7.01824	0	0	0	0	8.18767	4.42266	0	0	2.94256	0.55261	0.764582	0	0	0
HECW1	ENSG00000002746.15	130.559	29.2945	0	56.0044	11.5749	56.1459	29.8547	63.3183	58.3332	54.0551	57.3137	70.7626	91.0522	306.554	432.565	240.933	243.901	75.0321	237.189	85.9675
MAD1L1	ENSG00000002822.15	144.041	204.662	647.546	264.06	150.47	314.416	229.781	190.458	177.744	161.236	296.286	276.079	138.401	82.4034	61.9553	95.1094	68.003	223.397	0	154.743
LASP1	ENSG00000002834.18	22.7043	107.413	353.207	67.2053	34.7247	119.308	187.66	110.806	81.6623	47.6193	40.9384	92.8767	84.2194	46.9519	27.9546	61.8917	87.927	132.895	26.3544	34.387
SNX11	ENSG00000002919.14	11.353	3.2549	294.339	0	0	7.01964	25.5897	31.6592	93.335	5.1481	0	8.84488	15.9337	5.5235	4.41413	9.39459	7.26326	31.7909	0	17.1935
TMEM176A	ENSG00000002933.9	0	6.50916	0	11.1998	0	0	0	5.276	0	0	0	4.42266	29.5924	0	2.94256	1.10533	3.05833	0	0	0
M6PR	ENSG00000003056.8	90.8239	45.5687	0	56.0022	34.7247	56.1487	17.0603	0	163.336	37.3232	57.3137	75.1874	38.6979	22.0937	47.0798	34.8138	33.6411	54.6841	0	17.1952
CYP26B1	ENSG00000003137.8	0	16.2745	0	0	0	0	0	5.27653	0	0	0	4.42266	6.82892	2.76175	5.88512	7.18393	21.4083	37.5158	0	0
ICA1	ENSG00000003147.19	68.1236	65.101	412.116	196.024	289.359	161.417	132.215	58.0413	175.011	99.0998	32.7507	132.686	68.2867	328.631	289.84	168	139.921	196.481	0	51.5702
DBNDD1	ENSG00000003249.13	28.3825	0	0	5.60044	0	0	0	0	0	9.00918	0	4.42266	15.9341	5.5235	4.41413	4.42049	24.8489	0	0	0
ALS2	ENSG00000003393.15	34.059	162.744	58.8678	117.609	196.768	112.29	149.271	94.978	58.3344	106.824	106.44	123.837	75.1185	251.317	189.79	167.993	126.535	92.2005	26.3544	85.9675
CASP10	ENSG00000003400.14	56.7644	91.1347	0	95.2025	57.8723	154.404	46.9137	26.38	105.002	51.481	8.18767	8.84488	29.5901	0	0	1.10533	4.96963	155.156	158.126	17.1935
CFLAR	ENSG00000003402.20	550.663	693.284	765.317	641.979	497.728	540.425	831.71	390.917	723.352	453.058	458.567	283.193	130.014	44.1885	29.4265	59.1299	40.1401	483.261	131.772	257.909
TFPI	ENSG00000003436.16	11.353	42.3121	0	11.2009	34.7247	28.0729	14.1545	15.8296	0	14.1573	8.18686	0	9.10568	0	2.94256	1.65783	2.29375	39.4234	0	34.387
NDUFAF7	ENSG00000003509.16	22.706	13.0196	58.8678	56.0078	23.1521	35.0912	21.3231	10.5531	35.0006	20.5937	65.5014	4.42266	15.9341	102.183	63.265	49.7332	25.2321	15.2607	0	17.1935
RBM5	ENSG00000003756.17	700.387	614.289	272.605	455.58	754.122	568.065	569.141	635.821	543.171	493.339	280.473	664.938	590.965	651.729	474.133	529.014	377.965	957.129	500.743	349.687
MTMR7	ENSG00000003987.14	0	22.7843	0	11.2009	11.5749	0	0	21.1061	23.3338	9.00854	8.18767	35.3813	9.10522	55.2372	55.9091	46.4186	45.4924	50.2331	0	0
SLC7A2	ENSG00000003989.17	0	19.5284	0	28.0022	0	7.01824	25.5889	5.27653	0	29.6042	8.18767	0	2.27631	11.047	1.47128	17.1292	16.4385	0	0	0
ARF5	ENSG00000004059.11	11.353	35.802	0	22.4018	0	28.0729	29.8543	68.5949	0	41.1848	8.18686	48.6493	56.9076	22.094	44.1403	50.8407	75.6945	52.1407	0	68.774
SARM1	ENSG00000004139.14	5.67593	3.2549	0	33.6027	23.1498	0	4.26496	5.27653	0	10.2959	0	48.6501	31.8683	55.2347	16.1844	27.2268	23.3198	4.45103	0	0
POLDIP2	ENSG00000004142.12	28.3825	29.2941	58.8678	44.8035	0	0	38.3846	21.1061	70.0013	23.1665	16.3753	13.268	43.2498	11.047	25.0118	48.0771	47.4041	8.2662	0	17.1935
PLXND1	ENSG00000004399.12	556.288	1051.33	941.885	884.881	1099.63	708.841	1300.81	374.636	700.004	306.312	425.759	853.579	459.809	160.185	261.886	183.466	234.345	675.288	896.048	859.68
AK2	ENSG00000004455.17	110.701	58.6651	0	128.657	129.837	112.26	40.7218	35.0573	46.6722	44.8561	30.5548	79.8892	67.6777	20.1771	46.1384	31.3429	26.8486	50.7982	0	0
CD38	ENSG00000004468.13	0	0	0	0	0	0	0	0	0	0	8.18767	0	11.3811	0	0	1.65783	4.2052	13.989	0	0
FKBP4	ENSG00000004478.8	124.883	91.1373	0	50.404	11.5749	112.292	38.3846	179.402	11.6669	51.481	163.753	39.8039	61.4602	80.0907	50.0235	95.0489	103.601	71.8524	0	120.355
KDM1A	ENSG00000004487.16	175.982	136.705	58.8678	95.1991	69.4495	42.1087	106.621	100.254	151.669	135.138	40.9376	150.368	88.7768	154.661	145.657	133.181	110.865	208.568	0	51.5805
RBM6	ENSG00000004534.15	639.286	866.714	963.666	1224.56	889.495	533.823	663.45	867.997	915.203	964.852	521.91	812.235	585.902	513.736	594.042	474.545	381.28	761.024	632.518	458.358
CAMKK1	ENSG00000004660.15	45.412	42.3138	58.8619	44.8035	81.0244	70.1824	12.7949	15.8296	46.6675	63.0643	131.003	114.989	106.986	265.137	264.83	255.858	200.331	62.3108	131.772	85.9675
RECQL	ENSG00000004700.16	11.353	6.50981	0	22.4035	23.1498	7.01824	17.0598	31.6592	35.0006	28.3142	139.184	17.6906	15.9344	11.047	17.6555	15.4731	16.4387	84.5696	0	17.1935
VPS50	ENSG00000004766.17	11.3519	29.2915	58.8678	50.4068	92.5854	7.01824	34.1205	26.3832	46.6698	68.2134	81.8767	75.1865	36.4223	93.9027	116.228	92.2861	93.2757	89.0149	0	85.9675
HSPB6	ENSG00000004776.13	0	0	0	0	23.1498	0	0	5.27653	0	0	0	0	2.27631	0	0	0.55261	1.14695	1.27172	0	0
ARHGAP33	ENSG00000004777.18	85.1485	39.0611	58.8678	72.8091	23.1498	70.1866	55.444	52.7653	58.3344	60.4857	98.2521	48.6488	81.9429	278.937	233.938	155.283	175.472	26.706	0	34.387
NDUFAB1	ENSG00000004779.10	45.412	45.5687	0	11.2009	0	49.127	0	10.5541	0	29.5989	8.18767	4.42266	40.9735	19.3322	14.7128	44.7613	66.1363	9.53793	0	0
PDK4	ENSG00000004799.8	51.0884	16.2748	0	22.4018	23.1498	49.1277	8.52991	47.4888	93.335	70.7864	8.18767	13.268	13.6578	5.5235	1.47128	13.8152	4.96974	0	0	0
SLC22A16	ENSG00000004809.14	5.67649	0	0	0	11.5749	35.0912	8.52991	10.5531	11.6669	1.28703	0	0	2.27608	0	0	0	0.76462	2.54345	0	0
ZMYND10	ENSG00000004838.14	0	3.2549	0	0	0	0	0	10.5531	0	0	0	0	6.82869	0	0	1.65788	1.14691	0	131.772	0
ABCB5	ENSG00000004846.16	0	0	0	0	0	0	0	5.27653	0	7.72215	0	0	0	2.76175	0	0	0	0	0	0
ARX	ENSG00000004848.8	0	0	0	0	0	0	0	0	0	0	0	0	2.27631	0	1.47128	1.65783	9.55728	12.7172	0	0
SLC25A13	ENSG00000004864.13	17.0306	81.3726	58.8678	33.6021	104.172	42.1094	21.3235	52.7653	23.3338	36.0367	57.3137	66.3399	84.2233	13.8087	10.299	43.1033	23.702	31.1572	210.835	17.1935
ST7	ENSG00000004866.20	34.0703	32.5442	353.207	89.5965	34.7247	63.1761	38.3872	36.9336	58.3379	28.3191	0	13.268	27.3175	52.4754	76.5059	43.6537	38.2321	55.9558	0	17.1935
CDC27	ENSG00000004897.12	96.5044	81.3361	353.195	78.3636	99.3382	124.677	68.2095	94.9432	128.191	90.9004	114.089	137.09	109.262	90.7436	123.589	75.4889	75.2183	36.2473	263.359	85.9727
SLC4A1	ENSG00000004939.15	0	3.2549	0	0	0	0	0	0	0	0	0	0	0	2.76175	1.47128	0.55261	0.382291	0	0	0
CALCR	ENSG00000004948.15	0	0	0	0	0	0	4.26496	0	0	0	0	0	2.27631	0	0	0	0	0	0	0
HCCS	ENSG00000004961.15	5.67649	13.0196	0	22.4018	11.5749	0	12.7949	31.6592	0	7.72215	8.18767	0	4.55261	19.3322	7.3564	12.71	15.6739	41.331	0	17.1935
DVL2	ENSG00000004975.12	5.67649	19.5294	0	33.6021	23.1498	63.1669	63.9739	21.1066	35.0006	60.4927	8.18767	79.6092	100.159	66.2828	70.621	67.4171	41.6686	94.7437	52.7087	0
PRSS22	ENSG00000005001.10	0	0	0	0	0	0	0	0	0	0	0	0	0	0	0	0	0	0	26.3544	0
UPF1	ENSG00000005007.12	227.061	188.784	176.609	218.42	115.746	126.328	187.662	174.123	315.006	176.324	262.008	278.643	264.053	151.902	107.403	131.52	132.274	161.51	184.483	120.346
SKAP2	ENSG00000005020.13	68.1179	26.0392	0	84.0083	81.0244	91.2385	29.8547	15.8306	0	29.6016	81.8767	172.486	95.6012	27.6158	14.7121	24.3145	31.3492	61.6807	474.421	223.517
SLC25A5	ENSG00000005022.6	28.3825	16.2745	0	5.60044	0	14.0365	12.7949	0	0	18.0184	32.7507	22.1133	34.1446	0	4.41384	23.7622	36.2833	0	0	0
MCUB	ENSG00000005059.16	0	0	0	0	0	0	0	0	0	1.28703	0	0	11.3815	0	0	1.65783	1.52916	0	0	0
POLR2J	ENSG00000005075.15	28.0396	8.72575	0	0	0	0	6.82223	16.524	0	6.44337	11.1123	21.8457	8.0365	3.58641	10.5554	7.64989	10.3765	0	26.3544	0
DHX33	ENSG00000005100.13	73.7978	22.7843	0	33.6027	0	56.1459	42.6496	42.2154	11.6669	46.3328	0	4.42266	29.592	27.618	22.0692	22.659	21.7906	1.90759	0	17.1952
MEOX1	ENSG00000005102.13	0	0	0	5.60044	11.5749	0	0	0	0	0	0	0	0	0	2.94256	0	0	0	0	0
THSD7A	ENSG00000005108.16	56.7649	58.5883	0	50.4045	81.0244	105.274	55.4444	131.913	93.3327	173.748	221.067	17.6906	52.3564	33.1407	44.1384	46.9717	88.3092	65.4938	105.417	103.161
LIG3	ENSG00000005156.12	56.7655	84.6278	58.8678	84.0055	81.0256	21.0547	55.4444	52.7674	81.667	54.0552	32.7507	30.9586	88.7766	52.4751	47.0809	56.3648	53.5219	71.2171	0	17.1935
RPAP3	ENSG00000005175.10	34.059	13.0199	294.339	50.4073	34.7236	21.0554	8.53034	31.6592	0	69.4991	40.9384	66.3399	34.1446	69.044	54.4373	53.6038	56.5746	107.461	0	17.1935
ACSM3	ENSG00000005187.12	0	0	0	5.60044	0	0	0	5.27653	0	0	0	0	2.27631	0	2.94256	1.10522	1.14687	0	0	0
REXO5	ENSG00000005189.19	0	6.51013	0	5.60044	0	42.1094	4.26496	0	11.6669	7.72138	16.3745	8.84532	6.82869	2.76175	4.41384	9.94692	2.29348	0	0	0
CIAPIN1	ENSG00000005194.15	5.67649	19.5314	0	5.59988	0	0	34.1201	15.8296	11.6669	9.00892	90.0726	8.84532	15.9344	13.8104	20.5979	26.1832	28.5967	0	0	17.1918
SPPL2B	ENSG00000005206.17	91.5482	67.7632	294.339	100.628	11.6444	119.311	91.7469	57.8735	23.2463	25.9684	49.1293	79.1364	26.9562	115.924	143.119	79.6375	75.6252	27.9779	184.481	120.355
FAM214B	ENSG00000005238.19	17.0261	6.50916	0	50.404	46.3066	35.0877	4.26496	26.3816	35.0065	9.00764	32.7507	8.84532	18.2109	2.76147	1.47157	9.94604	15.2916	1.27198	105.417	17.1901
COPZ2	ENSG00000005243.10	0	6.50981	117.736	5.601	11.5749	0	4.26496	0	11.6669	1.28703	0	0	2.27631	2.76175	0	1.65783	1.52916	2.54345	26.3544	17.1935
PRKAR2B	ENSG00000005249.13	11.353	19.5294	0	0	23.1498	7.01824	4.26496	26.3826	0	21.8794	0	4.42266	22.7631	16.5705	32.3681	36.4728	79.9007	15.2607	0	0
MSL3	ENSG00000005302.19	28.3819	61.8347	0	95.1969	92.5958	49.1298	4.26496	42.2117	58.3472	97.8149	57.3014	168.069	61.4689	16.5713	26.4827	35.3702	30.2012	47.702	26.3544	103.015
CREBBP	ENSG00000005339.14	346.265	527.284	470.943	487.244	335.679	393.023	490.461	437.948	326.668	557.282	556.762	482.065	421.125	353.505	378.12	393.459	465.635	458.441	500.733	464.209
TSPOAP1	ENSG00000005379.17	204.355	188.785	353.207	61.6054	138.9	56.1459	89.5641	79.1479	140.005	261.268	49.1293	172.485	400.633	845.088	806.261	732.762	724.442	88.3876	210.835	223.514
MPO	ENSG00000005381.8	0	0	0	5.60044	0	0	0	0	0	0	0	0	4.55261	0	2.94256	0.55261	1.52916	0	0	0
PON1	ENSG00000005421.9	0	3.2549	0	0	0	0	4.26496	0	0	0	0	0	2.27631	0	0	0	0	0	105.417	0
GCFC2	ENSG00000005436.14	39.7394	39.0611	117.736	50.4017	11.5749	21.054	21.3252	42.2143	23.3349	65.6388	90.0579	30.9568	6.82869	57.9997	29.4249	34.814	23.3198	17.8041	0	17.1935
WDR54	ENSG00000005448.16	17.0306	0	0	0	23.1498	21.0575	8.52991	5.27653	0	5.14849	8.18767	4.42266	4.55284	30.3789	16.1844	16.025	18.7322	3.17931	0	0
CROT	ENSG00000005469.11	0	16.2742	0	16.8013	11.5749	35.0912	4.26496	5.27653	0	6.43513	0	26.536	4.55261	13.809	25.0137	15.4731	13.38	13.3531	0	0
ABCB4	ENSG00000005471.17	0	39.2209	0	5.60044	60.1977	21.4912	8.52949	5.276	0	49.4293	49.126	35.3795	9.10545	2.76175	1.47128	1.67573	0.382291	5.09357	0	51.5822
KMT2E	ENSG00000005483.21	317.911	481.744	294.333	330.418	347.252	371.965	243.1	342.982	303.349	306.32	491.247	309.591	336.883	301.024	282.475	265.241	228.611	736.327	79.0631	154.75
RHBDD2	ENSG00000005486.17	11.353	19.5294	0	11.2009	0	7.01824	0	26.3821	11.6657	18.0171	8.18767	13.2684	18.2114	22.094	17.6556	25.972	39.3763	18.44	0	17.1935
SOX8	ENSG00000005513.10	34.059	0	0	0	23.1498	0	4.26496	21.1061	0	16.7313	0	13.268	2.27631	5.5235	17.6554	16.5783	11.0864	0	0	34.387
IBTK	ENSG00000005700.15	51.0839	42.3134	470.895	84.0055	69.4495	35.0912	110.9	79.1479	11.668	92.6719	106.458	114.986	88.7805	185.015	130.94	154.735	88.3043	82.0275	26.357	189.125
ZNF195	ENSG00000005801.18	22.706	13.0193	0	5.60044	34.7317	49.1256	12.7953	21.1066	11.6657	43.7504	16.3753	26.5368	13.6585	38.6606	26.483	18.2346	18.3492	26.0734	0	17.1935
MYCBP2	ENSG00000005810.18	493.857	996.006	883.029	700.055	891.274	526.368	541.65	527.653	630.011	705.289	777.829	1366.6	992.462	1648.76	1721.4	1557.25	1552.87	991.322	1133.24	1306.71
FBXL3	ENSG00000005812.11	5.67649	3.2549	0	0	0	0	8.52991	15.8296	0	7.72215	0	0	6.82892	5.5235	2.94256	11.0524	6.11666	23.5269	0	0
ITGAL	ENSG00000005844.18	5.67649	6.50981	0	28.0022	11.5749	14.0365	4.26496	10.5531	0	0	65.5006	150.37	79.6721	0	2.94256	2.76305	1.14687	0	237.189	0
PDK2	ENSG00000005882.12	0	0	0	22.4001	11.5749	28.0729	12.7949	26.3826	46.6675	52.7711	65.5047	26.5342	45.5229	33.141	30.8975	51.946	53.5233	25.4348	26.3544	17.1935
ITGA3	ENSG00000005884.18	28.3836	29.2941	0	16.8013	34.7213	84.2188	38.3842	68.5949	11.668	92.6642	57.3137	35.3817	36.4209	149.131	89.7445	70.7353	61.9313	30.5221	0	0
ZFX	ENSG00000005889.15	17.0295	71.6079	0	28.0022	57.8746	49.1291	55.4444	31.6592	0	28.3139	16.3753	39.6381	25.2832	49.2152	22.6559	26.9113	22.5737	195.21	0	17.1935
LAMP2	ENSG00000005893.15	17.0295	52.0785	58.8678	5.60044	23.1498	77.2006	12.7949	26.3826	23.3338	29.6016	122.815	57.4972	43.2498	8.28524	16.1841	67.9684	62.3134	74.3958	342.607	34.387
ITGA2B	ENSG00000005961.19	0	9.76504	0	50.4057	23.1475	0	12.7949	5.27653	0	5.1481	49.126	4.42222	22.7637	82.8494	41.1958	33.1563	7.64582	0	26.357	0
ASB4	ENSG00000005981.13	5.67649	3.2549	0	0	11.5749	0	0	0	0	0	0	0	0	0	2.94256	0	3.44062	0	0	0
GDE1	ENSG00000006007.12	11.353	6.50981	0	16.8024	23.1498	14.0365	0	5.27653	0	1.28703	57.3137	0	13.6578	19.3322	4.41369	13.8152	15.6739	20.3476	0	17.1935
REX1BD	ENSG00000006015.17	34.0618	39.0602	0	16.8008	23.1498	0	38.388	0	11.6669	36.0367	8.18767	92.8714	27.3157	44.188	39.7228	52.4989	55.0533	0	0	68.774
CRLF1	ENSG00000006016.11	0	9.76471	0	0	0	0	0	5.27653	0	9.00918	8.18767	8.84532	9.10522	24.8557	26.483	26.5253	26.3781	8.90206	0	17.1935
OSBPL7	ENSG00000006025.12	73.7944	74.8628	58.8678	95.2126	173.625	91.2392	85.3017	174.125	105	117.12	57.3104	101.722	52.3516	71.8063	64.737	75.1557	44.7323	77.5795	26.3544	68.7775
TMEM98	ENSG00000006042.12	34.059	3.2549	0	0	0	21.0547	1.37033	0	0	9.00918	0	48.6493	0	0	0.681791	15.4723	8.79235	0	52.7087	0
YBX2	ENSG00000006047.13	0	3.2549	0	5.60044	57.8746	7.01824	0	0	0	10.2962	0	0	0	5.5235	10.299	5.52599	4.20497	0	0	0
KRT33A	ENSG00000006059.4	0	0	58.8678	0.0772861	0	0	4.26496	0	0	0	0	0	0	0	0	0	0.382291	0	0	0
MAP3K14	ENSG00000006062.17	73.7944	84.6275	117.736	184.814	81.0244	112.292	132.214	110.807	35.0006	51.481	122.815	79.6079	31.8683	24.8557	23.5405	8.84176	23.702	40.0593	0	68.774
ABCC8	ENSG00000006071.14	51.0794	68.3575	0	72.7957	57.8746	98.2729	12.7953	47.4898	23.3338	82.3653	8.18767	176.919	168.449	988.801	678.266	492.95	258.048	27.3409	553.442	34.3836
CACNG3	ENSG00000006116.3	0	6.50981	0	0	0	0	0	0	0	0	0	4.42266	0	13.8087	16.1841	9.94698	15.6739	10.8096	0	0
TMEM132A	ENSG00000006118.14	39.7355	61.8432	0	5.60044	11.5749	7.01894	17.059	42.2128	35.0006	59.204	40.9392	26.536	54.6325	41.4257	55.9086	46.9724	77.986	3.17931	105.417	0
AP2B1	ENSG00000006125.18	221.376	231.115	58.8678	145.599	162.055	203.527	358.252	216.349	93.3373	152.977	122.806	252.093	261.771	104.942	127.999	245.835	293.152	209.822	131.772	103.171
TAC1	ENSG00000006128.12	0	3.2549	0	0	11.5749	0	4.26496	0	0	0	0	0	2.27631	8.2858	4.41384	5.5261	15.2916	0	0	0
ZNF263	ENSG00000006194.10	5.67649	3.25458	0	11.2009	0	7.01824	0	10.5531	0	15.4451	8.18767	17.6906	6.82892	0	8.82724	1.65783	4.96952	37.5158	0	0
CX3CL1	ENSG00000006210.7	34.0595	58.5883	58.8619	28.0022	23.1487	77.2006	102.359	10.5531	0	5.1481	8.18767	4.42222	25.0394	13.8087	5.88512	30.9462	35.1708	76.3034	0	0
SPATA20	ENSG00000006282.21	79.4686	113.92	647.622	151.193	81.0267	133.349	76.7667	121.362	35.0006	91.3786	155.58	322.849	134.301	104.956	95.6307	95.6087	83.335	80.7576	0	85.9675
CACNA1G	ENSG00000006283.18	56.757	22.7811	0	0	23.1637	42.1136	4.26496	5.27653	11.6727	64.2431	49.1506	35.395	154.803	295.555	468.811	173.504	259.42	0	0	34.4042
TNFRSF12A	ENSG00000006327.13	5.67649	3.2549	0	5.60044	11.5749	0	38.3846	42.2122	11.668	6.43513	49.126	0	4.55261	0	0	0	1.52916	0	0	0
DLX6	ENSG00000006377.11	5.67649	0	0	0	0	0	0	0	0	1.28703	0	0	0	0	0	1.10522	0.764582	0	0	0
MAP3K9	ENSG00000006432.15	34.059	32.5487	58.8678	16.8019	11.5738	7.01824	29.8547	5.27653	23.3326	10.2962	8.18686	35.383	38.6947	80.0907	105.932	64.6579	102.838	31.1556	0	0
RALA	ENSG00000006451.8	5.67649	0	0	16.8024	46.2997	14.0365	8.52991	10.5531	11.6669	5.1481	9.94475	13.268	13.6578	5.5235	5.88512	30.9462	28.6708	31.1572	0	17.1935
BAIAP2L1	ENSG00000006453.14	175.967	61.8432	58.8678	168.013	115.749	35.0912	29.8547	52.7653	128.336	50.194	106.443	0	4.55261	8.28524	0	2.76305	4.96978	117.641	158.126	17.1935
KDM7A	ENSG00000006459.11	62.4414	117.175	58.8678	128.81	162.049	98.2553	93.8291	121.36	151.669	82.3697	122.815	101.721	38.6972	38.6645	36.7821	37.5775	46.6395	278.507	0	120.355
ETV1	ENSG00000006468.14	0	16.2745	0	11.2009	0	14.0365	8.52991	10.5531	11.6669	7.72241	16.3753	4.42222	34.1462	22.0954	11.7702	38.6817	40.9059	12.0812	184.481	17.1935
AGK	ENSG00000006530.18	28.383	26.0425	0	27.9994	11.5749	7.01824	29.8547	21.1093	58.3379	36.035	90.0824	35.3786	34.1459	22.0959	27.9546	35.3602	34.0212	20.9814	0	51.5805
ALDH3B1	ENSG00000006534.16	0	3.2549	0	0	0	0	0	5.27653	0	0	0	48.6488	4.55238	0	2.94241	3.3156	1.52905	0	0	0
TTC22	ENSG00000006555.11	5.67649	0	0	0	11.5749	7.01824	0	0	11.6669	0	8.18767	0	4.55261	0	7.3564	0.55261	0.382291	0	0	0
PHTF2	ENSG00000006576.16	34.059	19.5281	0	22.4029	34.7271	49.1284	29.856	5.27653	11.6657	30.89	8.18767	128.25	61.4539	102.186	136.829	64.6529	67.6724	26.0703	368.961	154.742
FARP2	ENSG00000006607.14	56.7655	87.8883	58.8619	123.206	115.749	119.307	42.6513	63.3189	58.3344	135.143	98.2464	114.982	152.512	151.895	122.12	103.34	76.0759	61.6821	26.3544	85.971
USH1C	ENSG00000006611.16	0	13.0196	0	5.60044	0	0	0	0	0	42.4728	0	0	15.935	11.047	1.47128	14.367	13.3801	0	0	17.1935
GGCT	ENSG00000006625.18	0	0	0	0	0	0	0	0	0	3.0451	0.111352	0	0	0	1.89854	0.6628	3.20085	0	0	17.1952
DBF4	ENSG00000006634.8	17.0295	3.1501	0	21.6412	0	0	29.8547	5.27653	0	2.57405	32.7507	8.84443	11.3815	24.8557	13.2415	9.09734	6.00858	1.27179	0	17.1935
TBXA2R	ENSG00000006638.11	0	0	0	0	0	7.01824	0	0	0	0	0	0	2.27631	0	0	1.10522	0.382291	0	0	0
IFRD1	ENSG00000006652.14	34.0584	208.316	0	56.0044	185.201	49.1263	119.424	195.237	70.0013	108.117	57.3145	97.2985	38.699	82.8524	63.2638	44.761	43.1953	24.7986	26.3544	945.672
LGALS14	ENSG00000006659.13	0	0	0	0	0	7.01824	0	0	0	0	0	0	0	0	0	0	0	0	0	0
COX10	ENSG00000006695.12	17.0295	13.0196	0	16.8008	0	0	0	31.6592	0	0	0	0	15.9341	16.571	10.299	18.7886	12.2333	22.891	0	0
GTF2IRD1	ENSG00000006704.10	39.7355	55.3304	58.8619	117.619	15.8125	0	29.8538	31.6576	0	56.6266	8.18767	79.6083	79.6707	63.521	114.763	70.1814	53.9024	22.2552	0	103.152
PAF1	ENSG00000006712.15	79.4692	198.555	0	39.2031	127.315	42.1094	25.5914	200.517	11.6669	92.6652	163.753	88.4501	122.923	52.4732	75.0347	108.311	123.862	41.9698	105.417	17.1935
VPS41	ENSG00000006715.16	170.297	175.767	529.857	285.627	162.055	252.659	277.219	205.783	104.997	214.932	302.947	207.868	134.302	325.893	297.202	293.984	254.604	218.736	131.774	275.094
ARHGAP44	ENSG00000006740.17	28.383	65.101	0	16.8019	46.302	28.0729	8.52949	31.6586	58.3239	23.1669	122.812	30.9617	120.643	151.91	105.93	116.601	156.351	36.2461	0	68.774
ELAC2	ENSG00000006744.19	62.4409	48.8236	0	61.6054	196.779	175.444	81.0308	58.0371	210.004	87.5143	49.1252	66.3395	59.1823	154.656	117.706	125.44	92.8952	89.6596	105.417	51.5822
SCIN	ENSG00000006747.15	11.353	3.2549	235.471	22.4018	34.7247	42.1094	21.3248	5.27653	35.0006	16.7313	237.44	106.146	118.366	16.5705	5.88512	5.52626	5.35219	10.1738	0	326.677
ARSD	ENSG00000006756.16	28.3825	16.3289	0	61.6049	69.4495	28.0729	4.26496	10.5531	0	34.7497	0	35.3813	13.6578	0	0	4.97349	3.80276	46.4179	0	17.1935
PNPLA4	ENSG00000006757.12	0	0	0	0	0	56.1459	0	0	0	7.72215	0	0	4.55261	5.5235	4.41384	2.21049	2.29375	3.81517	0	0
MYH13	ENSG00000006788.14	6.92759	0	0	22.4018	0	35.0947	0	0	11.6669	2.57379	0	30.9555	13.0075	8.28441	2.94256	2.21022	2.29352	0	26.357	17.1918
ADIPOR2	ENSG00000006831.10	68.1179	32.549	117.736	39.2031	46.2997	28.0729	110.889	116.084	151.669	164.739	90.0661	8.84532	20.4867	11.047	11.7702	14.3679	12.9981	74.3958	0	0
CDKL3	ENSG00000006837.12	28.3825	0.615502	0	11.2009	0	0	0	5.27653	0	2.52643	98.2521	0	15.4975	13.7549	6.18997	2.65562	5.11869	14.9389	0	0
UPP2	ENSG00000007001.12	0	3.2549	0	0	0	7.01824	4.26496	0	0	0	0	0	0	5.5235	2.94256	0.55261	3.82291	0	0	0
PRSS21	ENSG00000007038.11	0	0	0	5.601	0	0	0	0	0	0	0	0	0	0	0	0	0	0	0	0
MARK4	ENSG00000007047.15	96.497	71.6092	58.8678	117.613	57.8746	14.0365	59.7094	126.636	58.3344	79.7943	16.3762	61.9177	109.268	57.9961	98.5804	78.4705	106.279	50.8694	79.0631	34.387
PROM1	ENSG00000007062.11	39.7394	159.485	294.339	218.411	57.8746	287.748	34.1214	68.5959	81.6681	46.3351	8.18931	0	9.1059	2.76175	4.41399	13.2621	9.93976	141.169	0	17.1935
CCDC124	ENSG00000007080.11	22.706	29.2941	0	72.8058	11.5749	21.0547	21.3248	10.5531	35.0041	19.3071	24.563	48.6493	45.5261	33.141	41.1974	38.1317	60.0197	18.4395	0	17.1935
CEACAM21	ENSG00000007129.18	5.67649	3.2549	0	5.60044	11.5749	0	0	0	0	0	0	4.42266	4.55284	0	1.47143	0	0.764582	0	0	0
PAFAH1B1	ENSG00000007168.13	147.587	146.473	0	173.622	57.819	84.2188	72.5034	73.873	11.6669	171.947	131.003	84.0305	150.236	121.502	213.235	192.768	272.447	82.662	500.754	171.935
NOS2	ENSG00000007171.18	34.059	16.2761	0	11.2009	0	14.0365	4.26496	0	11.6669	20.5924	0	4.42266	13.659	13.8087	20.5979	23.7622	24.8489	5.72276	0	0
DNAH9	ENSG00000007174.18	22.706	16.2745	0	28.0017	69.4495	70.1824	21.3248	42.2122	11.6669	14.1574	24.563	17.6906	18.2109	88.374	36.7824	28.1834	26.7604	6.35862	105.417	17.1935
KIAA0100	ENSG00000007202.15	295.178	328.75	588.666	408.834	416.692	301.783	290.016	385.185	268.338	351.357	474.917	482.072	441.605	428.075	407.555	380.179	350.543	420.943	1265.04	240.706
SLC13A2	ENSG00000007216.14	0	0	0	5.60044	0	28.0729	0	0	0	0	0	0	2.27631	0	0	0	0	0	0	17.1935
GAS7	ENSG00000007237.18	170.29	188.794	117.736	39.2037	34.7236	84.2174	89.5662	58.0418	35.0006	126.126	212.875	185.757	239.015	292.75	395.801	449.821	541.347	115.723	210.867	240.716
TRAPPC6A	ENSG00000007255.10	0	0	0	5.60044	0	0	8.52906	0	0	9.00918	0	4.42266	2.27608	2.76175	0	1.65761	5.35207	0	0	0
MATK	ENSG00000007264.15	0	26.0396	176.598	33.6027	92.6109	14.0365	4.26496	0	0	19.3041	24.5638	22.1129	77.3932	60.7562	54.4382	82.3416	56.1973	0	0	85.971
CEACAM7	ENSG00000007306.15	11.353	6.50981	58.8678	5.60044	11.5749	0	8.52991	10.5531	0	0	0	4.42266	4.55261	0	1.47128	1.10522	0.764582	0	0	0
CD79B	ENSG00000007312.12	0	0	0	5.601	11.5749	0	0	0	0	0	0	0	0	0	1.47128	0	0	6.35862	0	0
SCN4A	ENSG00000007314.12	5.67649	0	0	5.60044	23.1498	0	4.26496	0	0	1.28703	8.18767	4.42266	0	0	1.47128	0.55261	0	0	0	0
ST7L	ENSG00000007341.19	5.67593	39.0579	0	16.7991	46.2997	91.2371	17.0603	58.045	35.003	43.7572	81.8727	26.5337	29.5915	33.1354	27.9539	28.1819	17.9677	81.392	0	0
TKTL1	ENSG00000007350.17	0	0	0	5.60044	0	14.0365	0	0	0	1.28703	0	0	0	0	0	0	0	0	0	0
PAX6	ENSG00000007372.23	39.7599	16.2765	0	28.0011	23.1498	28.0729	8.52949	10.5531	11.6669	7.72177	8.18686	35.3804	20.4931	0	5.88615	47.4988	25.6213	0	105.404	68.774
RPUSD1	ENSG00000007376.8	5.67706	0	0	11.2009	0	14.0372	0	0	0	7.72215	8.18767	0	4.55261	2.76147	4.41384	5.5261	14.1441	0	0	0
RHBDF1	ENSG00000007384.15	107.853	126.941	58.8678	134.413	81.0244	98.249	272.962	79.1495	104.995	95.2407	65.5014	30.9586	15.9341	8.28524	10.2987	12.1574	17.5854	10.1738	0	51.5805
LUC7L	ENSG00000007392.16	164.632	257.143	235.471	330.43	335.674	266.74	341.184	295.492	128.339	266.411	131.017	468.817	227.631	560.715	470.797	360.316	252.707	206.011	158.126	171.935
CACNA2D2	ENSG00000007402.11	51.0782	35.7971	0	0	23.1475	21.0547	8.52906	10.5531	104.993	32.1756	0	13.2675	40.9705	104.94	69.1565	70.1868	70.3415	29.2446	0	17.1935
BAIAP3	ENSG00000007516.13	85.1491	6.50981	0	100.816	138.906	56.1508	59.706	52.7626	116.677	157.025	8.18767	106.149	136.58	430.864	419.313	330.458	297.04	22.8911	131.772	68.774
TSR3	ENSG00000007520.4	5.67649	19.5294	0	11.2009	0	7.01824	25.5897	10.5531	0	18.0184	0	4.42266	20.4867	13.8087	13.2415	20.4466	21.4083	29.2496	0	0
PIGQ	ENSG00000007541.16	5.67649	58.5303	0	29.012	23.1498	42.1108	18.6281	14.7542	11.6669	33.3909	24.563	10.0907	26.5356	44.1891	28.2812	35.2357	26.637	32.8684	0.115959	0
CRAMP1	ENSG00000007545.15	62.2621	68.6056	1.29509	189.394	161.73	114.143	83.9024	104.598	160.667	108.075	61.0809	79.2063	61.6856	47.1237	50.9042	54.7913	36.6653	70.1386	26.3544	87.4445
TEAD3	ENSG00000007866.21	5.67593	16.2745	0	0	11.5749	35.0912	0	5.27653	0	6.43513	0	0	11.3815	0	0	0.55261	4.2052	1.27172	0	0
SELE	ENSG00000007908.16	238.413	58.5847	0	5.60044	11.5749	91.2371	0	26.3816	0	10.2962	98.2505	0	6.82937	0	1.47128	0.55261	2.67604	48.9614	0	0
DNAJC11	ENSG00000007923.16	85.1474	104.161	353.278	67.2031	162.046	105.273	89.5641	126.632	23.3349	90.0918	65.5014	119.41	54.6316	151.897	136.831	118.26	116.6	52.7789	0	120.348
FMO3	ENSG00000007933.13	0	0	0	11.2009	11.5749	0	8.52991	0	0	0	0	4.42266	2.27631	0	1.47128	0	0	0	0	0
MYLIP	ENSG00000007944.15	11.353	22.7843	58.8678	0	11.5749	0	8.52991	21.1061	0	12.8703	8.18767	26.536	4.55261	8.28524	13.2415	13.2626	12.6156	0	0	34.387
NOX1	ENSG00000007952.18	0	0	0	0	0	0	0	0	0	0	8.18767	0	0	0	0	0	0.764582	0	0	0
PSMB1	ENSG00000008018.9	11.353	48.8236	0	11.2009	23.1498	14.0365	55.4444	26.3826	0	42.4719	24.563	13.268	20.4867	63.5202	47.0809	53.6032	61.5489	71.8524	26.3544	0
SYN1	ENSG00000008056.14	226.896	149.664	57.7317	38.6565	104.035	70.1824	63.9744	105.531	175.003	136.427	40.9384	114.994	213.836	71.6596	189.167	261.2	461.926	72.2991	104.079	154.742
JARID2	ENSG00000008083.14	102.177	107.412	0	117.609	81.0244	168.438	68.2397	68.5949	93.335	154.443	73.6891	137.102	70.5655	82.8524	92.6906	75.7075	84.4863	179.949	0	0
CDKL5	ENSG00000008086.12	68.1179	71.6089	58.8678	44.8024	34.7247	35.0912	89.5603	52.7653	23.3338	86.2307	8.18767	8.84576	113.813	113.232	161.846	139.259	183.5	83.2923	184.481	103.161
CAMK1G	ENSG00000008118.10	39.7355	16.2752	0	16.8008	34.7247	49.1291	12.7949	10.5531	0	29.6015	32.7507	17.6906	27.315	63.5202	45.6114	60.7868	68.8107	38.1517	52.7087	17.1935
CDK11A	ENSG00000008128.23	265.469	297.524	1.03019	232.294	328.498	271.325	161.157	225.296	149.732	189.92	194.681	126.508	286.919	42.1045	113.634	66.648	94.0023	277.343	235.893	274.799
NADK	ENSG00000008130.15	45.4091	52.0788	58.8678	50.4045	46.2997	42.1136	59.7064	10.552	233.354	60.4891	16.3753	8.84532	27.3154	38.6634	23.5411	40.3409	35.1713	54.0507	105.407	17.1935
TFAP2B	ENSG00000008196.13	0	0	58.8678	0	0	0	0	0	0	0	0	0	0	0	1.47128	0	0.382291	0	0	0
TFAP2D	ENSG00000008197.4	5.67649	3.2549	0	5.60044	0	0	0	0	0	1.28703	0	0	15.9341	0	0	0.55261	0.382291	0	0	0
DLEC1	ENSG00000008226.20	5.67706	0	0	16.8013	34.7247	28.0729	4.26538	0	11.6669	2.57405	16.3753	53.0719	36.4209	11.047	4.41384	8.84176	5.35204	0	0	17.1935
CYTH3	ENSG00000008256.16	90.8233	61.8432	0	33.6038	23.151	56.1459	85.3017	42.2128	151.669	34.7503	24.563	53.0728	104.712	46.9497	57.3817	64.6552	78.753	101.742	0	68.774
ADAM22	ENSG00000008277.14	34.059	52.0778	117.736	50.4057	11.5749	84.2188	8.52991	21.1061	0	95.236	8.18767	75.191	61.46	383.905	342.809	268.586	264.948	103.645	0	154.742
SYPL1	ENSG00000008282.8	5.67649	13.0193	0	0	23.1475	0	38.385	10.5531	0	21.8816	8.18767	0	2.27631	0	1.47128	2.76288	7.64582	67.3985	0	0
CYB561	ENSG00000008283.16	0	29.2919	0	50.4062	0	0	0	0	0	9.00918	0	4.42222	9.10477	2.76175	17.6565	8.28964	13.7629	0	0	0
SPAG9	ENSG00000008294.21	1163.63	1171.79	1295.14	728.073	902.79	1031.67	1270.95	1071.18	1154.94	711.712	573.159	645.696	710.202	361.779	357.519	655.365	565.785	975.431	606.14	756.466
CELSR3	ENSG00000008300.17	17.0295	22.7843	0	84.0066	11.5749	105.274	29.8547	21.1061	105.002	50.194	40.9384	61.9172	106.986	245.796	292.782	177.94	151.387	0	0	17.1935
AASS	ENSG00000008311.15	79.4738	139.953	117.742	106.408	104.174	147.39	68.2393	47.4909	58.3367	149.295	114.632	145.959	79.6766	2.76175	4.41384	101.68	74.165	43.8719	474.378	51.5822
SS18L2	ENSG00000008324.11	0	0	0	0	0	7.01824	0	0	0	7.72215	0	0	4.55261	0	2.94256	2.76316	1.91153	6.35862	0	68.774
MPND	ENSG00000008382.15	5.67649	13.0196	0	106.399	11.5749	56.1438	29.8521	15.8296	11.6669	32.175	32.7507	22.1142	20.4886	49.7115	27.9565	42.0001	50.8448	0	0	17.1952
MGST1	ENSG00000008394.13	0	0	0	0	0	0	0	10.5531	0	0	0	0	6.8296	0	0	8.84198	8.02811	0	0	17.1935
CRY1	ENSG00000008405.12	62.4414	71.6079	0	33.6027	34.7247	49.1277	51.1782	63.3204	46.6675	21.88	24.563	22.1133	25.0394	11.047	2.94256	6.07871	9.93957	53.4124	0	0
NFIX	ENSG00000008441.16	81.5338	78.1148	0	112.006	69.4449	70.1831	51.1752	42.2075	163.325	131.269	204.691	70.7612	147.954	132.565	179.505	233.208	234.773	97.2987	263.491	206.324
ST3GAL1	ENSG00000008513.16	141.912	61.8445	0	89.6071	81.0244	7.01824	81.0389	110.807	128.337	46.3329	49.1293	13.2684	34.1462	5.52405	13.2417	14.9211	15.2913	50.2325	0	85.971
MMP25	ENSG00000008516.17	0	3.2549	0	0	11.5749	0	4.26496	5.27653	0	9.00918	0	0	0	2.76175	1.47128	1.65783	0.764582	17.8041	0	0
IL32	ENSG00000008517.16	28.3881	16.2765	0	67.2053	11.5761	0	72.5073	36.9357	23.3349	14.1569	24.563	4.42178	2.27653	0	1.47128	0.552555	1.14687	33.7047	0	0
PKD1	ENSG00000008710.19	283.338	312.551	353.56	291.94	368.837	289.842	344.575	313.98	665.253	361.853	137.842	372.962	635.713	2334.72	2276.36	1287.28	896.463	165.767	659.687	341.601
MAPK8IP2	ENSG00000008735.14	204.354	120.431	58.8678	11.2009	34.7247	35.0912	12.7949	26.3826	70.0013	106.823	57.3137	39.8039	111.539	118.755	111.817	222.149	269.897	76.3034	105.417	68.774
MED24	ENSG00000008838.20	198.689	152.983	176.603	212.8	196.785	91.2378	157.803	131.902	93.3455	184.044	147.387	141.525	157.068	220.934	239.817	172.418	174.328	200.307	289.94	154.754
RHOBTB2	ENSG00000008853.16	45.412	78.1206	0	61.6066	11.5749	77.1943	81.0376	47.4845	0	60.4932	73.6956	79.6079	104.715	256.843	192.739	203.346	147.943	81.3903	0	34.3853
HEATR5B	ENSG00000008869.12	102.177	149.726	294.339	173.614	289.373	189.492	93.8291	163.572	81.6681	155.73	163.753	331.699	109.263	146.373	119.174	121.574	120.039	171.683	421.67	154.742
SEC62	ENSG00000008952.17	51.0879	35.8046	58.8737	5.60044	0	42.1094	34.1184	63.3183	0	47.6221	73.6932	53.0719	77.3912	19.3322	30.8986	70.7375	91.3665	64.8617	0	85.9675
RPS20	ENSG00000008988.9	5.67649	32.5468	0	50.4017	23.1498	168.438	17.0598	15.8306	58.3297	24.4535	49.1252	4.42266	52.3591	24.8557	29.4228	43.054	0.764582	43.2386	0	51.5805
CSDE1	ENSG00000009307.16	306.538	302.675	117.747	179.208	208.363	294.821	153.54	163.568	244.989	265.128	221.06	229.978	261.775	96.6711	188.326	306.701	362.78	421.579	26.3517	326.678
UBE3C	ENSG00000009335.18	119.206	55.333	58.8678	61.6049	150.468	112.292	153.538	126.637	210.004	110.684	171.94	137.105	106.99	151.892	123.587	141.468	133.038	86.4772	237.189	189.129
REV3L	ENSG00000009413.15	107.843	84.6249	0	95.2103	208.339	98.2476	72.5132	73.8772	58.3367	172.449	73.6989	106.146	59.1844	146.373	164.792	177.958	150.23	176.122	52.714	137.558
TENM1	ENSG00000009694.13	5.67649	13.0196	0	0	0	49.1277	8.52991	10.5531	11.6669	7.72215	32.7507	8.84532	38.6972	57.9967	82.3916	61.3397	69.1946	24.7986	0	0
PAX7	ENSG00000009709.12	0	9.76471	0	0	0	14.0365	0	0	0	0	0	0	0	2.76175	1.47128	0	0.764544	0	0	17.1935
MASP2	ENSG00000009724.17	11.353	0	0	0	11.5749	0	0	0	0	0	0	0	0	0	1.47128	0.55261	0.764582	0	0	0
FAM76A	ENSG00000009780.15	39.7394	26.0392	0	28.0022	46.2997	14.0365	12.7944	0	0	23.1636	49.126	8.84532	19.6889	24.8557	25.0118	16.5376	14.1271	20.9834	0	0
TRAF3IP3	ENSG00000009790.15	0	6.50981	58.8678	16.8013	46.302	21.0547	4.26496	5.27653	58.3344	3.86108	16.3745	119.409	6.82892	0	0	2.21044	1.91146	0	0	0
POMT2	ENSG00000009830.11	56.7649	16.2745	0	50.404	11.5749	56.1466	17.0598	26.3816	128.334	16.7304	49.126	66.3399	45.5245	44.1874	32.3671	53.6018	40.5224	12.0814	0	51.5788
VTA1	ENSG00000009844.16	17.0295	32.5497	0	5.60044	11.5749	21.0547	17.0598	5.27653	81.6681	23.1665	8.18767	4.42266	31.8683	11.047	16.1841	20.9992	33.2589	7.63034	0	17.1935
MLXIPL	ENSG00000009950.16	11.353	9.76601	235.471	33.6055	23.1498	28.0758	34.1205	26.3826	23.3326	23.1669	81.8792	318.433	241.295	245.797	185.383	93.941	68.0462	0	553.497	68.7723
BAZ1B	ENSG00000009954.11	158.942	126.941	588.678	201.616	92.5993	245.638	174.862	158.296	303.339	171.174	262.006	168.061	245.841	146.373	158.897	188.993	175.472	233.999	0	85.9675
RANBP9	ENSG00000010017.13	147.589	81.3726	0	84.0066	23.1498	182.474	81.0342	36.9357	0	87.5178	40.9384	128.257	188.933	115.993	120.645	100.575	125.391	139.89	0	240.709
ETV7	ENSG00000010030.14	5.67706	0	0	11.1998	0	0	4.26581	5.27758	0	0	8.18849	0	2.27631	0	1.47128	0.55261	3.05837	6.35925	0	0
SPRTN	ENSG00000010072.16	11.353	16.2742	0	22.4018	0	0	12.7949	15.8296	0	1.28703	8.18767	0	2.27631	2.76175	2.94256	1.65783	2.29375	27.9779	0	0
METTL13	ENSG00000010165.20	5.67649	6.50981	0	0	11.5749	42.1087	12.7949	10.5531	35.0006	41.1887	0	17.6906	6.82869	11.047	17.6551	8.28904	13.7627	3.81517	0	17.1935
DYRK4	ENSG00000010219.13	17.0295	6.50981	58.8678	0	23.1498	7.01824	8.52991	5.27653	0	25.7394	0	22.1133	11.3813	5.5235	11.7699	6.51759	8.79315	1.90759	0	17.1935
ZNF207	ENSG00000010244.18	147.064	110.65	0.105962	193.034	166.382	173.944	225.754	90.3083	263.79	185.687	140.761	246.892	146.23	166.795	116.198	158.786	108.178	127.952	0.142314	145.767
UQCRC1	ENSG00000010256.11	51.0913	39.0588	0	89.6065	69.4495	42.1094	38.3833	52.7653	93.342	124.844	57.3121	22.1142	161.614	104.945	110.343	160.262	212.554	163.419	210.835	154.742
STARD3NL	ENSG00000010270.13	0	9.76439	0	5.60044	0	7.01894	17.0598	15.8285	11.6669	9.00905	16.3737	13.2671	6.82914	8.28552	8.82768	9.3942	11.0859	23.5259	0	17.1935
CD9	ENSG00000010278.14	34.0527	32.5484	0	28.0022	11.5749	42.1108	110.89	15.8306	23.3338	25.7426	114.635	44.2222	6.8296	0	0	37.575	26.3787	50.2329	0	17.1935
HHATL	ENSG00000010282.15	0	48.8242	0	5.59988	23.1209	0	4.26496	5.276	11.696	19.3047	65.5014	35.3791	47.7651	5.5235	13.2427	79.5727	29.0544	18.44	0	17.1935
NCAPD2	ENSG00000010292.13	45.4114	35.8049	0	128.813	115.749	154.401	42.6496	31.6592	81.667	65.6368	98.2562	61.9168	77.3951	44.188	52.9647	47.5244	46.257	55.9558	26.3544	68.774
IFFO1	ENSG00000010295.19	51.0879	65.0974	0	268.842	34.7247	84.2188	34.1188	89.7063	58.3111	74.6506	57.3137	168.073	59.1894	96.6653	72.0924	88.9674	61.5467	45.7803	0	34.387
GIPR	ENSG00000010310.9	17.0295	0	0	5.60044	0	0	0	5.27653	11.6669	0	0	4.42222	2.27631	0	0	1.65777	0	0	0	0
PHF7	ENSG00000010318.21	0	35.8059	0	5.60044	23.1498	7.01824	4.26496	10.5531	35.0006	21.8812	0	13.2671	11.3813	13.8079	5.88512	8.28915	8.79269	1.90759	0	0
SEMA3G	ENSG00000010319.7	357.62	312.471	58.8678	145.612	231.498	91.2371	170.598	226.891	221.671	187.906	65.5014	0	6.82892	0	1.47128	9.39437	6.88124	178.677	0	85.9675
NISCH	ENSG00000010322.16	306.547	292.946	1648.3	487.231	474.575	287.747	290.022	195.233	280.006	351.366	278.395	269.798	318.691	577.195	572.332	444.301	350.568	246.078	105.417	137.555
STAB1	ENSG00000010327.10	618.738	826.756	7005.27	2256.99	1377.41	540.418	2563.23	3688.29	618.341	716.868	7467.16	7819.26	4381.89	11.047	1.47128	72.9445	96.719	411.402	6351.36	12895.1
FUZ	ENSG00000010361.14	0	6.50981	0	16.8013	57.8804	0	8.52991	0	0	0	16.3753	13.268	2.27631	13.8093	16.1836	16.5779	10.7037	1.90759	26.357	34.3853
SLC6A13	ENSG00000010379.16	5.67649	58.5879	0	11.2009	23.1498	105.272	0	0	11.6669	1.28703	8.18767	13.268	13.6576	5.5235	2.94256	11.0524	17.203	2.54345	0	0
IDS	ENSG00000010404.18	73.6031	78.2446	0	24.6733	21.9484	30.4725	70.2592	51.778	58.2644	121.555	145.566	67.6322	174.612	107.001	99.5075	205.876	272.609	86.3718	211.633	387.167
PRSS3	ENSG00000010438.16	17.0295	9.76471	0	5.60044	0	14.0365	17.0598	36.827	0	16.733	0	4.42266	9.10522	0	4.41428	4.42088	6.88112	3.81536	0	0
ZNF200	ENSG00000010539.11	11.353	0	0	11.2009	0	7.01824	0	36.9357	0	3.86108	0	13.268	4.55261	0	11.7702	6.63154	2.676	22.2554	0	0
CD4	ENSG00000010610.10	11.353	0	0	11.2009	23.1498	0	0	0	0	3.86095	73.6891	57.4941	20.4867	0	0	3.31571	3.82302	1.27172	184.496	17.1952
LRRC23	ENSG00000010626.15	11.353	19.5298	0	67.212	23.151	42.1122	4.26496	0	35.0006	12.7073	49.131	39.8115	22.764	16.5694	13.2425	16.3408	8.97837	0	158.142	17.1952
BTK	ENSG00000010671.15	0	6.50981	117.736	0	23.1498	7.01824	8.52949	0	0	9.00892	16.3762	128.257	63.7402	0	0	4.4211	0.382291	0	0	17.1935
HFE	ENSG00000010704.18	0	0	0	16.8002	0	7.01824	0	0	11.6669	3.86108	0	0	4.55307	2.76175	1.47143	0	0.382367	5.08689	0	0
SCMH1	ENSG00000010803.16	39.7315	55.3376	0	11.2009	34.7247	14.0372	85.2974	26.3847	11.6669	14.1581	8.18767	53.071	47.8076	69.0489	39.7241	48.0745	41.2888	22.8929	0	17.1918
FYN	ENSG00000010810.17	238.417	165.997	0	112.014	196.775	252.653	170.601	300.758	350.026	204.625	204.665	66.3417	125.194	91.1413	160.369	216.623	248.902	150.72	395.36	51.5805
HIVEP2	ENSG00000010818.10	85.1474	61.8432	0	44.7991	34.7236	49.1227	12.7949	73.8714	0	42.4719	90.0595	0	81.9427	44.1913	89.7417	56.9198	130.361	82.0262	0	34.3905
FMO1	ENSG00000010932.17	17.0295	6.50948	0	0	11.5726	0	4.26496	0	0	1.28703	0	8.84532	9.10522	0	5.88512	2.21044	2.67604	15.2607	0	0
ELOA	ENSG00000011007.12	39.7321	42.3138	294.369	22.4018	11.5749	14.0365	34.1167	26.38	0	46.3291	16.3753	57.4915	40.9701	27.6186	26.4804	20.4469	20.6437	130.352	0	68.7671
LYPLA2	ENSG00000011009.11	17.0295	35.8017	117.659	22.2119	0	25.8348	16.9396	68.5669	23.3326	16.7308	8.18767	26.5019	20.9998	8.13279	13.9199	13.2623	8.79304	5.08639	0	0
CLCN6	ENSG00000011021.23	85.1474	94.3971	0	117.62	104.174	140.369	153.535	79.1426	58.3332	88.8045	212.875	203.436	159.325	146.372	117.697	127.647	130.752	34.9753	105.412	292.272
MRC2	ENSG00000011028.14	28.3825	78.1177	0	16.8013	81.0232	28.0729	34.1197	0	11.6669	43.7604	32.7507	287.473	261.775	8.28524	2.94256	24.8685	31.3479	0	184.481	0
NME1-NME2	ENSG00000011052.21	26.6029	21.997	0	9.38466	0.0451422	13.9579	7.48159	5.27706	0	0.104506	40.0459	4.42266	15.1304	8.29878	27.9312	43.348	71.7316	25.1692	0.474378	84.6763
SLC6A7	ENSG00000011083.9	5.67649	22.7843	0	39.202	23.1498	0	12.7949	15.8296	0	27.0275	16.3753	79.6079	68.2892	173.99	178.025	114.943	117.746	9.53793	0	0
TSPAN9	ENSG00000011105.14	170.295	84.634	0	67.2053	34.7247	35.0912	46.9124	94.9775	23.3338	51.4804	49.126	0	4.55284	13.8087	0	11.0522	14.5272	36.8809	0	51.5805
BTBD7	ENSG00000011114.15	11.353	29.2951	0	44.8035	57.8723	28.0729	42.6491	36.9383	11.6669	27.0274	98.2521	53.0719	29.592	13.8085	23.5406	35.9208	16.4385	62.3144	26.3544	0
APBA3	ENSG00000011132.12	28.3825	26.0392	0	33.6027	11.5749	0	8.52991	0	0	16.7313	0	8.84532	4.55261	22.0937	11.7702	11.6048	6.88139	6.99448	158.126	0
MKS1	ENSG00000011143.16	0	19.5294	0	67.2042	92.5993	49.1305	21.3235	26.3805	46.6675	16.7313	57.3195	22.1133	22.7615	35.9055	33.8413	34.2614	19.4962	24.1636	0	0
ABHD5	ENSG00000011198.10	34.0612	9.76504	0	28.0022	46.2985	21.054	4.26496	21.1066	11.6669	20.5932	16.3753	8.84532	6.82937	13.809	2.94256	5.52588	11.0864	19.0766	26.3544	0
ANOS1	ENSG00000011201.12	5.67649	6.50981	0	5.60044	0	21.0547	4.26496	5.27653	11.6669	14.1573	0	21.8369	40.9735	0	4.41384	9.68907	23.3198	0	0	0
AKAP8L	ENSG00000011243.18	164.619	263.642	470.943	235.216	208.35	196.512	234.597	216.333	350.014	266.413	212.897	269.764	225.362	712.528	662.113	364.729	331.823	146.892	0	154.74
MBTD1	ENSG00000011258.16	11.353	32.5503	0	44.8035	46.2997	21.0554	34.1197	21.1061	0	69.4994	81.8718	75.1852	34.1464	55.2372	29.4262	34.8135	40.9051	36.2441	0	0
UTP18	ENSG00000011260.14	28.3825	32.549	58.8678	28.0022	69.4449	63.1613	17.0603	21.1051	58.3344	36.0367	32.7507	30.9586	81.9463	71.8054	35.3107	39.7879	38.6107	15.897	26.3544	17.1935
RNF216	ENSG00000011275.18	39.7349	175.761	412.075	184.81	115.749	70.1824	149.272	174.125	93.335	239.017	171.949	128.255	204.868	110.542	83.8629	107.709	97.8403	106.189	26.3544	154.74
TTC19	ENSG00000011295.16	56.7621	100.906	294.339	44.8035	92.5982	56.1459	89.5679	68.5943	35.0006	65.6373	8.18767	75.1795	34.1444	49.7092	85.3341	67.4203	75.3096	108.087	448.024	85.9675
PTBP1	ENSG00000011304.20	192.993	338.505	117.736	145.601	266.229	168.436	494.723	353.521	420.015	249.69	368.47	57.5008	88.7732	91.1341	80.9182	79.0204	57.7249	178.052	2635.43	240.713
DPF1	ENSG00000011332.19	17.0295	16.2745	0	28.0022	0	42.1024	8.52991	21.1061	11.6669	19.3063	0	4.42266	52.3568	88.3693	89.7408	67.9754	111.257	32.4233	0	17.1935
SYT7	ENSG00000011347.9	130.552	78.1183	117.736	28.0045	92.6063	49.1277	29.8543	42.2122	23.3303	75.9237	32.7507	35.3822	106.972	411.527	375.192	239.821	248.494	20.3466	289.893	0
LARS2	ENSG00000011376.12	39.7372	26.0396	0	33.5999	23.1475	49.127	25.5897	52.7663	11.6669	39.8936	49.1277	30.9564	45.5272	22.0943	66.2149	27.6316	23.3196	33.0628	105.396	34.387
PIK3C2A	ENSG00000011405.13	505.208	530.549	176.603	526.442	462.997	540.404	558.709	416.846	1061.68	510.949	352.07	150.37	159.341	143.611	166.255	222.149	160.945	360.534	26.3544	361.064
PLAUR	ENSG00000011422.12	261.14	29.2941	0	28.0028	46.2997	28.0729	12.7944	279.648	23.3338	37.3226	98.2595	97.3051	111.537	16.5699	5.88512	3.86827	10.3216	2.54345	0	756.509
ANLN	ENSG00000011426.11	11.3524	26.0412	0	0	0	14.0358	0	31.6592	11.6669	75.9327	16.3745	53.0719	15.9341	5.5235	8.82753	69.0756	56.9627	72.4884	26.357	0
WIZ	ENSG00000011451.19	39.7326	58.587	0	28.0022	11.5749	70.1838	29.8521	21.1066	0	24.4537	40.9384	35.3848	25.0384	11.0467	13.2415	18.7888	28.6719	16.5322	0	34.387
RABGAP1	ENSG00000011454.17	119.206	139.963	235.471	95.2075	243.071	203.528	162.068	52.7642	210.007	184.049	262.006	207.865	241.283	345.218	213.336	277.963	251.448	131.623	817.041	51.5805
DCN	ENSG00000011465.17	22.7054	13.0203	0	5.59988	11.5749	0	12.7953	0	46.6722	11.5832	0	35.38	25.038	0	7.35654	20.9985	28.6722	47.0538	0	17.1935
QPCTL	ENSG00000011478.12	0	6.50981	0	0	23.1498	0	0	5.27653	0	1.28703	16.3737	4.42266	0	5.5235	2.94256	8.84148	6.11658	6.35862	0	34.387
PPP5C	ENSG00000011485.15	79.4698	94.3912	294.363	95.2025	127.323	98.2553	102.358	47.4856	221.671	175.916	90.0628	57.4986	97.8857	143.568	151.058	131.483	139.891	122.085	210.835	34.387
CEP68	ENSG00000011523.14	39.7355	45.5687	0	56.0044	23.1498	35.0912	21.3248	31.6592	0	69.4994	8.18767	4.42266	25.0394	35.9027	7.3564	27.6305	24.4666	40.0593	0	17.1935
MAP4K3	ENSG00000011566.15	102.177	169.251	0	257.626	162.048	203.527	76.7739	116.075	128.336	168.594	221.06	70.7612	125.195	204.364	235.398	170.194	161.336	169.777	52.7087	275.096
ZBTB32	ENSG00000011590.14	0	3.2549	0	11.2009	0	0	4.26496	0	0	0	0	0	0	0	2.94256	1.10522	0	0	0	0
TYROBP	ENSG00000011600.11	0	0	58.8678	11.1986	0	0	0	0	11.6657	1.2869	8.18686	26.5368	43.2523	2.76175	1.47128	2.21044	2.29375	0	105.439	85.9624
TMEM159	ENSG00000011638.10	0	0	0	11.2009	0	21.0547	0	5.27653	11.6669	0	49.1244	0	2.27631	5.5235	1.47143	1.10522	1.52916	0	0	34.387
GABRA3	ENSG00000011677.13	5.67649	16.2745	0	0	23.1498	0	4.26496	0	11.6669	0	0	4.42266	4.55261	5.5235	8.82768	17.1309	36.6999	3.81517	0	0
BRCA1	ENSG00000012048.22	0	3.2549	58.8678	11.2009	11.5749	49.127	0	0	0	3.86108	0	35.3826	2.27631	5.52322	2.94285	6.63165	3.82264	2.54345	0	0
ERCC1	ENSG00000012061.15	34.0556	39.0559	58.8678	89.5998	57.8757	161.415	12.7953	105.531	163.323	65.637	40.9449	168.056	113.819	102.183	85.336	71.8405	56.9635	103.002	184.515	120.349
CD22	ENSG00000012124.17	17.0295	16.2768	58.8855	16.8008	0	7.01824	0	5.27653	35.0006	12.8708	65.4948	17.6902	20.4867	8.28524	1.47128	50.2909	20.2627	36.2463	0	0
SEMA3B	ENSG00000012171.20	244.077	91.1341	176.645	84.0145	81.0244	119.309	272.977	89.7068	140.006	205.932	106.449	119.407	91.0458	2.76175	5.88468	186.783	76.077	50.2347	26.3544	85.9503
MBTPS2	ENSG00000012174.12	5.67649	9.76471	0	5.60044	11.5749	7.01824	8.52991	5.27653	0	6.43513	0	13.268	11.3815	5.5235	11.7702	8.28915	12.9972	13.989	105.417	17.1935
PRICKLE3	ENSG00000012211.13	28.3853	0	0	16.8024	0	0	4.26496	31.6597	0	21.8794	16.3753	13.268	18.2123	0	0	0	0.764582	0	0	0
LTF	ENSG00000012223.13	0	6.50981	0	33.6027	34.7247	14.0365	8.52991	5.27653	0	1.28703	0	4.42266	0	5.5235	0	2.76299	0.764582	8.26671	0	51.5805
EXTL3	ENSG00000012232.9	5.67649	19.5294	58.8678	33.6027	23.1498	7.01824	0	0	11.6669	7.72215	8.18686	35.3813	31.8683	27.618	27.9548	19.3409	56.9612	21.6193	0	0
NR1H4	ENSG00000012504.15	5.67593	6.50916	0	0	0	0	0	5.27653	0	0	0	0	0	2.76175	2.94256	0.55261	0	0	0	0
ELOVL5	ENSG00000012660.14	68.1174	58.5883	0	16.8013	23.1498	98.2539	12.7957	58.0408	58.3344	25.7397	8.18767	26.5364	25.0382	5.52322	4.41384	21.5518	33.6428	5.08689	52.7061	0
ALOX5	ENSG00000012779.11	136.232	19.5294	58.8678	67.2053	11.5749	84.2188	85.2991	47.4898	69.9989	30.8886	221.056	477.654	389.267	19.3322	0	9.39437	12.6156	6.99518	448.024	51.5805
KDM5D	ENSG00000012817.15	312.201	292.932	176.609	173.618	428.271	308.81	238.838	300.768	209.997	332.066	278.397	521.864	279.999	458.436	410.73	373.476	250.211	0	421.688	103.164
CALCOCO1	ENSG00000012822.16	153.272	296.199	235.471	347.234	335.684	350.91	243.117	216.343	186.682	330.769	237.454	225.558	204.866	491.58	476.691	416.666	306.6	467.374	764.276	309.485
UBR7	ENSG00000012963.15	17.0295	39.0354	0	22.2842	0	0.263184	33.9734	10.5531	11.3577	20.5925	0	39.6876	13.6578	6.72651	15.8037	25.8141	31.6959	62.2709	0	17.1935
MAP4K5	ENSG00000012983.11	147.589	133.446	235.471	123.209	69.4495	196.51	106.624	79.1479	338.339	184.045	245.63	212.29	150.236	259.613	301.617	319.407	198.406	126.536	0	85.9675
EHD3	ENSG00000013016.16	62.4414	32.549	0	22.4018	23.1498	7.01824	21.3248	0	11.6669	14.1573	0	30.9586	31.8683	24.8557	36.782	44.7614	62.6957	24.1627	0	17.1935
PSMC4	ENSG00000013275.8	39.736	58.5902	0	78.404	92.5993	112.281	55.4406	89.7036	69.9943	68.2124	139.19	92.8776	198.041	33.1393	75.0395	76.8094	101.687	40.062	0	120.356
MAN2B2	ENSG00000013288.9	39.7355	42.3138	0	106.408	57.8746	91.2371	29.8547	58.0418	11.6669	69.4994	114.627	97.2985	86.4996	82.8524	36.782	79.5758	50.4624	100.466	184.481	51.5805
SLC7A14	ENSG00000013293.6	0	3.2549	0	28.0022	23.1498	14.0365	4.26496	5.27653	0	9.00918	0	4.42266	4.55261	16.5705	8.82768	8.84176	20.6437	0	0	17.1935
CLDN11	ENSG00000013297.11	5.67649	3.2549	235.142	0	52.02	0	12.5782	10.3019	23.3093	19.3054	0	35.349	4.29949	2.76175	1.47128	18.3429	9.31597	0	210.835	0
SLC25A39	ENSG00000013306.16	56.7627	22.7827	0	28.0022	11.5749	21.054	46.9188	100.255	35.0041	37.325	49.1236	39.8031	27.3159	57.9928	42.6674	23.2088	41.2861	8.2662	79.0552	17.1935
MVP	ENSG00000013364.19	215.707	201.804	294.351	117.605	150.479	357.508	234.571	195.235	81.6681	169.888	221.068	30.9582	81.9479	19.3322	20.5979	35.3672	23.7022	130.991	237.2	137.548
NUB1	ENSG00000013374.16	45.4108	97.6556	58.8678	106.405	115.747	84.2125	85.2979	26.38	81.6681	106.817	106.44	66.3434	27.315	24.8555	30.8958	61.8893	36.7009	107.451	26.3544	17.1935
PGM3	ENSG00000013375.16	0	78.1148	0	16.8013	23.1498	28.0715	21.3273	5.27653	0	14.1572	8.18767	44.2332	11.3808	35.9005	22.068	30.3953	22.1718	20.9834	0	0
RWDD2A	ENSG00000013392.8	0	0	0	0	0	0	0	5.27653	0	11.5832	0	0	0	0	2.94256	1.10522	0.382291	6.35862	0	0
CLK1	ENSG00000013441.16	391.691	361.288	58.8678	285.653	347.251	379.002	307.086	290.215	303.352	409.297	327.508	424.602	200.306	301.029	223.645	348.688	155.593	427.955	632.568	257.923
POLR3B	ENSG00000013503.10	17.0295	55.3334	0	44.8035	0	28.0729	17.0598	58.0418	81.6681	14.1579	57.3137	79.6079	29.592	46.9497	57.3799	44.7614	40.9051	33.0648	52.7087	17.1935
ANGEL1	ENSG00000013523.10	51.0884	107.412	0	72.8058	115.746	84.2188	55.4444	84.4244	93.335	66.9253	40.9384	123.833	61.4602	77.3289	44.1384	60.2362	50.0795	54.6841	105.417	0
RNF14	ENSG00000013561.18	17.0295	26.0402	0	50.4079	11.5749	28.0708	51.1803	36.9362	127.308	73.3588	57.3145	84.0314	22.7628	33.1446	29.4234	57.473	55.051	71.8447	0	17.1935
DNASE1L1	ENSG00000013563.14	17.0295	9.76471	0	39.2025	11.5749	35.0856	51.182	21.1061	0	20.5924	8.18767	26.5333	2.27631	2.76175	0	6.6306	8.79243	20.9834	0	17.1952
DDX11	ENSG00000013573.17	36.1876	21.5263	58.8737	181.79	187.308	188.623	98.0689	55.6252	67.8569	14.4799	251.397	85.7284	77.8408	31.4279	29.9751	33.4572	22.9164	6.20131	44.1515	1.42018
HEBP1	ENSG00000013583.10	0	0	0	0	0	0	17.0598	0	0	2.57405	0	8.84532	4.55238	2.76175	8.82768	4.97349	9.55728	2.54345	0	17.1935
GPRC5A	ENSG00000013588.8	0	6.50981	0	0	23.1498	0	4.26496	10.5531	46.6675	2.57405	0	0	0	0	0	0	0.382291	0	0	0
MAMLD1	ENSG00000013619.14	5.67593	19.5294	0	0	11.5749	14.0365	0	5.27653	11.6669	2.57418	8.18767	0	0	13.8085	19.1284	6.07871	5.73463	13.353	0	0
CD6	ENSG00000013725.14	0	0	0	5.60044	0	7.01824	0	0	0	0	0	0	2.27631	0	1.47128	0.55261	1.14687	1.27172	0	0
TACC3	ENSG00000013810.19	5.67649	22.7827	0	44.803	0	14.0365	0	5.27653	70.0164	11.5832	0	44.2266	2.27631	2.76175	7.3564	11.0532	3.05829	40.6955	368.961	17.1935
UFL1	ENSG00000014123.10	34.059	35.8039	0	11.2009	69.4495	35.0912	76.7692	47.4888	46.6675	68.2124	40.9384	92.8759	59.1839	49.7115	67.6789	72.9445	45.8749	195.21	0	0
POLA2	ENSG00000014138.9	26.1613	22.0572	294.339	35.9649	56.1997	91.0055	42.4632	68.3421	46.6675	47.1342	105.377	92.5981	38.4101	13.5712	8.2143	12.1191	8.17483	68.2956	0	17.1935
ZC3H3	ENSG00000014164.7	39.7355	55.3334	117.736	16.8013	46.2997	14.0365	63.9744	63.3183	35.0006	82.3697	32.7507	48.6493	75.1181	19.3322	35.3107	27.6305	17.5854	10.8096	0	17.1935
CAPN1	ENSG00000014216.15	107.858	117.173	176.603	168.006	115.746	77.1992	162.069	163.578	268.339	105.536	122.816	48.6488	86.5062	135.336	107.408	116.597	121.191	129.708	553.442	85.9692
ACPP	ENSG00000014257.16	0	0	0	0	0	0	4.26496	21.1061	0	0	0	30.9595	2.27631	0	1.47128	0	0	0	52.7087	0
MDH1	ENSG00000014641.19	164.626	126.927	0	39.2003	46.2997	21.0547	42.6479	58.0386	81.6658	82.3713	49.1228	75.1821	141.133	96.6637	80.9171	287.91	435.831	104.276	26.357	51.5771
SLC30A9	ENSG00000014824.14	56.7649	68.353	117.736	56.0044	69.4495	133.347	63.9744	63.3162	11.6669	105.536	32.7507	92.8745	68.2892	91.1377	89.748	86.2049	118.132	111.912	52.7087	34.387
MTMR11	ENSG00000014914.21	17.0312	3.2549	0	50.404	69.4483	14.0372	17.0598	10.5531	11.6669	51.481	40.9384	8.84532	2.27631	24.8555	13.2415	19.3415	8.40987	6.35798	0	0
COX15	ENSG00000014919.12	22.706	0	0	5.60044	0	0.579005	12.5475	0	0	0.507732	0.558399	0.587329	0.53698	0.579967	8.2708	3.68392	17.3592	0.452098	0	0
CCDC88C	ENSG00000015133.19	56.7649	276.667	588.655	178.757	277.798	287.748	170.6	100.254	105.002	115.832	24.563	13.268	36.4209	49.7115	55.9086	46.9718	38.229	302.032	0	68.774
YAF2	ENSG00000015153.14	62.4471	29.2928	0	11.1998	11.5749	42.1094	4.26496	15.8291	81.6681	0	65.5145	8.84532	22.7626	11.0462	33.8394	17.6837	19.4966	26.0703	0	0
ZMYND11	ENSG00000015171.19	158.917	91.1402	117.736	89.6144	162.028	287.779	183.386	121.364	198.331	154.436	106.445	163.634	118.372	176.751	104.461	137.047	152.154	102.37	0	189.135
WAS	ENSG00000015285.10	0	9.76471	0	16.8013	0	7.01824	21.3235	0	0	2.57405	24.563	141.524	127.476	2.76147	2.94256	4.97343	6.11692	0	0	206.322
DPEP1	ENSG00000015413.9	0	6.50981	0	0	11.5749	0	4.26496	0	0	0	0	0	0	0	0	0.55261	0	0	0	0
BID	ENSG00000015475.18	28.383	13.0196	0	5.60044	0	7.01824	17.0598	0	0	2.57405	8.18767	0	15.9341	13.8087	11.7702	9.39409	12.6141	13.989	0	17.1935
MATR3	ENSG00000015479.19	79.6526	162.494	29.3044	162.627	96.8496	163.182	109.475	119.698	179.553	194.127	135.626	173.558	181.087	77.6965	152.808	172.433	192.704	87.4125	194.081	48.4083
NPC1L1	ENSG00000015520.14	5.67649	0	0	16.8013	23.1498	21.0547	0	0	0	1.28703	0	22.1133	2.27631	8.28524	0	0.55261	1.52916	0	0	0
XYLT2	ENSG00000015532.10	0	16.2745	58.8737	44.8035	23.1498	63.1676	34.1197	5.27653	46.6628	5.1481	49.126	22.1133	11.3815	13.8087	11.7701	19.3413	16.0563	15.8965	105.417	51.584
RGPD5	ENSG00000015568.13	8.38588	19.437	127.631	44.8422	45.0276	7.80217	28.3449	20.9394	43.0473	11.4997	52.1776	32.4004	23.242	22.8918	27.0802	13.096	13.4211	15.0905	32.8981	58.7519
STMN4	ENSG00000015592.16	79.4709	94.3948	0	16.7996	0	14.0372	4.26453	21.1066	23.3326	32.1764	57.3186	92.8759	118.374	107.705	122.116	117.153	173.946	23.5245	0	17.1935
NUDCD3	ENSG00000015676.18	96.501	81.3703	0	95.2075	23.1498	63.1641	63.9744	84.4244	128.337	96.5269	139.19	88.4532	95.606	99.4224	95.6348	144.784	172.412	158.33	52.7087	103.161
ISL1	ENSG00000016082.15	0	0	58.8678	0	0	0	0	0	0	0	81.8767	0	0	0	0	0	0	0	0	0
CHDH	ENSG00000016391.11	11.353	9.76471	0	28.0022	11.5749	14.0365	4.26496	5.27653	23.3338	7.72215	16.3753	13.268	20.4867	11.047	5.88512	17.1309	21.7908	0	105.417	0
CLCA1	ENSG00000016490.15	5.67649	0	0	0	34.7247	0	0	0	0	3.86108	8.18767	4.42266	0	0	2.94256	0	0.382291	10.1738	0	0
CLCA4	ENSG00000016602.9	5.67649	0	0	5.60044	11.5749	14.0365	4.26496	5.27653	35.0006	16.7313	32.7507	8.84532	0	2.76175	0	4.97349	2.67604	8.90206	0	0
GLT8D1	ENSG00000016864.18	5.67649	6.50981	58.8678	11.2009	0	0	12.7944	5.27653	11.6669	16.7316	40.9384	8.84532	6.82914	41.4262	22.068	16.0265	18.3497	20.3459	0	17.1935
ATP2C1	ENSG00000017260.19	119.219	136.705	0	168.017	173.636	175.474	98.0996	94.9823	151.652	128.702	180.121	353.846	243.597	284.468	263.348	232.093	224.011	273.39	0	103.168
IGF1	ENSG00000017427.16	0	3.2549	0	0	0	14.0365	0	0	11.6669	0	0	0	4.55261	2.76175	2.94256	1.10527	1.1468	26.7082	0	68.774
SLC38A5	ENSG00000017483.15	431.404	439.465	176.627	644.031	428.288	659.709	272.953	364.071	548.319	382.259	221.067	22.1137	13.6578	11.047	10.2972	18.7897	25.9954	575.499	0	567.415
RALBP1	ENSG00000017797.13	68.1191	74.8628	294.345	61.6049	11.5749	84.2188	29.8551	52.7653	11.6669	59.2032	24.563	30.9586	20.4863	24.8557	30.8969	50.8401	82.5749	57.2276	0	34.387
RUFY3	ENSG00000018189.13	493.862	361.291	176.603	246.418	173.625	147.379	392.403	221.614	338.339	204.637	352.09	221.134	209.424	248.565	266.31	303.923	355.156	401.221	395.342	515.805
CNTN1	ENSG00000018236.15	136.221	84.6269	58.8737	33.601	23.151	21.0568	68.2393	58.0344	93.335	123.547	73.6948	84.0389	195.76	306.541	320.753	370.245	468.709	223.841	448.011	34.387
SLC11A1	ENSG00000018280.17	17.0295	6.50981	0	16.8013	0	0	81.0303	89.6989	11.668	42.4719	466.716	70.759	589.555	0	1.47128	2.21044	16.8202	0	131.772	51.5857
WWTR1	ENSG00000018408.14	141.913	237.595	58.8678	78.4034	277.823	91.2336	230.301	337.701	104.996	214.933	98.2521	0	15.9346	5.5235	0	16.5785	23.3198	64.222	52.7087	17.1918
AGPS	ENSG00000018510.16	28.3825	35.8039	235.471	78.4062	34.7247	90.0201	51.1795	31.6586	11.6669	72.0734	73.6891	88.4532	36.4209	82.8524	70.6164	55.8136	45.4926	19.7117	0	34.387
CXorf56	ENSG00000018610.14	5.67649	6.38612	0	11.2009	46.1573	16.5434	21.1209	10.5531	11.6669	64.2271	0	61.8925	22.7631	63.4871	42.6646	43.6202	20.4048	14.6248	0	0.134109
ATP1A2	ENSG00000018625.15	862.725	927.564	58.8619	296.823	324.098	779.026	187.658	174.125	105.001	1117.11	409.389	663.456	1313.35	41.4243	36.7821	1373.24	1374.28	691.783	1660.32	378.278
TTC27	ENSG00000018699.13	39.7355	29.2941	0	44.8035	57.8746	35.0912	42.6496	47.4888	70.0013	19.3054	40.9367	92.8759	34.1444	27.6175	32.3686	31.499	19.4969	34.9739	79.0631	68.774
ZNF582	ENSG00000018869.16	0	0	0	0	11.5738	7.01824	4.26496	5.27653	0	2.57405	0	0	4.55261	11.0481	5.88512	6.07821	2.67604	0	0	17.1918
VSIG2	ENSG00000019102.12	0	6.50981	0	5.60044	0	0	17.0598	31.6592	0	12.8703	16.3753	0	0	0	0	0.55261	0	10.1738	0	0
PHLDB1	ENSG00000019144.19	789.032	410.122	706.42	431.257	625.036	393.021	899.931	970.846	1026.67	526.387	409.372	543.995	339.173	96.6487	64.7339	743.807	332.203	376.42	237.189	85.9692
MARCO	ENSG00000019169.10	0	0	117.736	61.6049	0	21.0547	17.0598	10.5531	0	0	0	57.4946	31.8683	0	0	3.31566	1.14687	0	0	361.064
CYP24A1	ENSG00000019186.10	0	0	0	5.60044	0	0	0	0	0	5.1481	0	4.42266	0	0	0	0.55261	0.382291	0	0	17.1935
PRDM11	ENSG00000019485.13	5.67649	32.549	0	11.2009	46.2997	21.0547	17.0598	63.3183	70.0013	14.1578	0	0	31.8694	27.6175	8.82768	7.73659	14.9086	0	0	17.1935
SYT13	ENSG00000019505.8	39.7355	3.2549	0	39.2031	11.5749	14.0365	4.26496	5.27653	0	36.0367	0	13.268	52.355	35.9008	22.0692	49.1823	77.6051	16.5324	26.3544	34.387
SNAI2	ENSG00000019549.13	0	0	0	5.60044	0	0	0	0	0	0	0	0	0	0	0	0	0	19.0759	0	0
CD74	ENSG00000019582.15	136.239	84.6239	470.943	112.008	57.8746	133.35	290.038	47.4866	93.335	69.4994	327.51	561.682	373.327	0	2.94241	25.4194	38.9919	50.8673	1027.78	1323.96
HGF	ENSG00000019991.18	5.67649	3.2549	0	0	0	21.0547	12.7949	0	0	6.43513	16.3753	13.2675	52.3571	0	1.47128	5.5261	13.3802	1.90759	0	17.1935
ZRANB1	ENSG00000019995.6	45.412	51.6072	0	11.2009	34.7247	49.1277	29.8547	47.4888	0	33.4627	24.563	17.6906	52.7318	57.9967	39.7245	38.0052	56.4159	41.331	0	154.742
NCDN	ENSG00000020129.16	124.883	143.214	176.609	5.60044	11.5749	63.1669	21.3248	26.3826	105.002	150.582	40.9376	70.7621	125.197	124.282	101.518	192.313	298.178	40.0593	131.772	85.9641
ADGRA2	ENSG00000020181.18	79.4715	94.3922	117.736	196.016	69.4495	105.274	127.949	47.4888	35.0006	81.0826	32.7507	8.84532	9.10522	35.9027	44.1378	37.0251	30.9656	197.114	0	17.1935
ZFP64	ENSG00000020256.20	5.67649	13.0193	0	5.60044	11.5761	7.01824	0	21.1061	11.6669	7.72215	0	8.84576	2.27608	16.5702	19.1263	9.94698	11.8511	13.3531	0	0
MNAT1	ENSG00000020426.11	17.0289	26.0392	0	28.0022	11.5749	70.1824	34.1205	63.3157	11.6669	64.3541	16.3753	53.0732	34.1425	129.808	126.535	65.1465	64.2266	47.0538	0	17.1935
SAMD4A	ENSG00000020577.13	39.736	35.8046	117.736	50.404	34.7247	14.0365	191.935	110.803	116.669	38.6101	8.18767	66.3372	61.4605	11.047	14.7129	33.154	35.9347	63.5885	0	34.387
RUNX3	ENSG00000020633.18	28.3847	0	0	0	0	7.01824	0	0	0	0	0	4.42266	2.27631	0	0	0.55261	1.14687	0	0	0
MRE11	ENSG00000020922.12	56.7649	81.3749	235.471	67.2059	46.2962	70.1824	42.6509	68.5896	23.3338	54.055	16.3737	141.349	106.985	99.4282	88.2847	79.571	40.5199	167.873	0	51.5754
PLEKHB1	ENSG00000021300.14	11.353	45.5732	58.856	11.2009	69.4379	28.0701	34.1175	15.828	70.0106	79.791	73.6932	70.7683	29.592	2.76175	1.47128	125.45	76.4588	15.8965	0	0
SERPINB1	ENSG00000021355.13	119.211	58.5883	0	95.2064	0	14.0365	42.6496	26.3826	35.0006	72.0734	8.18767	30.9586	36.422	0	5.88512	11.0523	12.2335	58.5018	0	0
CYP3A43	ENSG00000021461.16	0	0	0	5.60044	11.5749	0	0	0	0	0	0	4.42266	2.27631	0	0	0.55261	1.14683	0	0	0
SLC7A9	ENSG00000021488.13	0	0	0	11.2009	23.151	7.01754	0	5.276	0	0	0	4.42266	0	0	1.47128	0.552665	0.764582	0	0	0
SPAST	ENSG00000021574.12	5.67593	16.2745	0	5.60044	11.5749	21.0519	21.3244	42.2164	81.6681	23.1669	32.7556	13.268	22.7635	49.7106	25.0118	23.2093	35.1698	39.4237	0	51.5788
NRXN3	ENSG00000021645.18	153.272	123.702	294.321	28.0022	57.878	42.1094	34.1197	52.7706	69.9989	95.239	16.3745	145.947	186.658	607.586	742.996	418.302	460.277	76.9379	26.357	68.7689
OSBPL5	ENSG00000021762.20	244.088	126.93	294.369	201.613	231.498	91.2371	234.574	306.032	338.353	133.86	130.993	35.3839	111.541	118.757	247.175	122.686	148.715	123.99	105.407	68.774
AQR	ENSG00000021776.11	170.292	100.902	0	95.2087	150.474	105.274	93.8291	153.019	58.3344	164.739	147.378	163.638	77.3944	102.185	130.942	116.6	97.1016	148.155	79.0631	137.548
CPS1	ENSG00000021826.16	5.67649	9.76471	0	5.60044	0	7.01824	21.3248	0	23.3338	3.86095	0	13.2667	9.10499	13.8082	10.2987	19.8926	9.55728	0	0	17.1935
C8B	ENSG00000021852.13	5.67649	3.25523	0	0	0	14.0365	4.26496	0	11.6669	2.57405	0	4.42266	6.82892	2.76175	1.47128	0.552555	0.764582	0	0	0
FHL1	ENSG00000022267.19	22.7054	19.5281	58.8914	16.7985	0	14.0344	29.8551	31.6618	23.3338	37.3259	40.9343	8.84532	50.0794	182.287	153.007	108.869	118.511	21.6172	26.357	17.1935
RTF2	ENSG00000022277.12	102.177	81.3723	58.8678	28.0022	115.749	7.01824	85.2991	36.9357	58.3344	50.1963	32.7507	79.6079	47.8001	44.1913	17.6561	65.2082	70.7278	78.2156	184.481	34.387
GABRA1	ENSG00000022355.18	73.7939	42.3128	0	11.2014	11.5749	14.0351	38.385	26.3832	0	57.9183	49.1252	30.9586	66.0129	154.676	125.051	178.492	232.441	95.3779	105.417	85.9658
NLRP2	ENSG00000022556.16	0	0	0	11.2009	23.1521	0	0	0	0	0	0	4.42266	9.10203	2.76202	14.7128	3.31566	6.88166	6.99518	0	0
SLC45A4	ENSG00000022567.9	56.7649	6.50981	0	28.0022	0	0	4.26496	5.27653	0	1.28703	0	13.268	11.3818	2.76175	7.35654	18.236	14.5271	22.2552	0	0
RNF10	ENSG00000022840.16	181.648	188.786	0	162.415	115.749	154.398	72.5056	105.535	221.668	191.766	114.627	114.987	166.17	102.186	170.668	129.311	164.003	83.2986	237.189	223.51
ZNF839	ENSG00000022976.15	11.3564	19.5291	58.8678	28.005	23.1498	14.0372	12.7949	10.5531	0	16.732	0	8.84532	4.55261	22.0904	8.82738	11.6051	20.2618	13.3531	210.835	0
ZDHHC6	ENSG00000023041.11	51.0884	19.5298	58.8678	50.4029	57.8746	42.1094	55.4444	26.3826	0	51.4819	73.6891	123.834	34.1446	63.5202	42.6684	25.4205	27.5227	91.5629	26.3544	51.5805
GRAMD1B	ENSG00000023171.18	124.883	61.8477	58.8678	28	46.2939	56.1438	17.0594	15.8264	35.003	104.248	57.3129	128.257	168.453	231.977	267.765	216.617	226.322	37.5137	0	85.9761
RNH1	ENSG00000023191.17	62.4363	13.0183	58.8678	83.9999	23.1498	91.2413	55.4444	26.3847	11.6645	74.642	98.2717	57.4946	79.6757	13.8087	16.1855	72.9454	47.4031	50.8701	0	189.122
NDUFS1	ENSG00000023228.14	68.1179	162.724	235.471	117.599	115.747	238.64	157.803	168.848	128.336	169.89	122.803	194.612	182.105	160.178	197.151	231.562	283.3	239.082	685.227	17.1935
RB1CC1	ENSG00000023287.13	119.206	169.254	235.471	39.2025	69.4495	154.399	55.447	126.634	163.337	124.842	122.814	88.4523	61.4602	71.8054	136.83	116.599	162.474	122.086	500.733	51.5788
ERP44	ENSG00000023318.8	22.706	45.5687	235.471	5.60044	69.4495	42.1094	25.5897	52.7653	23.3338	56.6291	0	30.9586	33.0385	60.7584	42.6671	58.5766	48.551	150.063	26.3544	51.5805
ALAS1	ENSG00000023330.15	90.8239	45.5687	0	56.0044	104.174	91.242	102.354	79.1484	23.3338	78.5128	98.2603	53.0741	122.92	22.0956	26.4829	38.1295	51.6091	100.466	0	85.9675
BIRC3	ENSG00000023445.14	17.0295	39.0588	0	0	23.1498	7.01824	0	5.27653	11.6669	2.57405	8.18767	0	6.82892	0	0	0.55261	1.52916	17.1683	79.0631	0
AKAP11	ENSG00000023516.9	22.706	65.0981	0	95.2075	46.2997	63.1641	34.1197	52.7653	35.0006	82.3697	40.9384	79.6079	59.1839	77.3289	138.3	141.468	177.765	220.008	79.0631	68.774
GLRX2	ENSG00000023572.9	5.67649	0	0	0	11.5749	28.0729	21.3248	0	0	0	0	4.42266	2.27631	8.28524	1.47128	6.07871	3.44062	0	0	34.387
SNAPC1	ENSG00000023608.5	7.46062	19.5294	0	11.2009	0	7.01824	17.0598	0	0	3.37819	8.18767	4.42266	5.61337	5.5235	0	9.08601	13.7374	12.376	0	22.5854
DERA	ENSG00000023697.13	39.7326	16.2735	0	16.8008	23.151	14.0372	4.26538	10.5531	0	11.5834	8.18767	30.9573	13.6578	2.76175	4.41384	4.97371	7.64544	37.5211	26.3544	17.1918
STRAP	ENSG00000023734.11	68.1179	39.0588	0	44.8035	11.5749	35.0912	25.5902	26.3826	81.6693	25.7405	139.19	13.2684	59.181	11.047	17.6554	50.2875	71.1061	17.1683	79.0631	0.345589
ABCC2	ENSG00000023839.12	51.0884	26.0405	235.471	11.2009	92.5993	42.1094	21.3248	15.8296	0	18.0181	32.7507	53.0719	20.4867	11.0467	2.94256	3.31566	3.05833	3.17931	0	34.387
DEF6	ENSG00000023892.11	45.412	35.8039	0	89.6071	46.2997	56.1459	42.6496	5.27653	11.6669	10.2962	147.378	287.473	373.314	2.76175	2.94256	11.6048	15.6739	22.891	816.985	309.483
PLEKHO1	ENSG00000023902.14	28.3825	19.5294	0	11.2009	0	0	12.7949	21.1061	11.6669	9.00918	24.563	79.6079	59.1839	8.28524	13.242	23.2096	34.4062	1.27172	0	85.9675
GCLM	ENSG00000023909.10	28.3825	3.2549	58.8678	28.0022	57.8746	35.0912	17.0598	10.5531	11.6669	6.43513	8.18767	8.84532	20.4867	8.28524	13.2415	6.07904	10.3214	0	105.417	0
UBR2	ENSG00000024048.10	136.236	348.288	176.603	302.417	335.673	266.693	388.111	221.622	385.007	203.35	237.443	314.002	170.723	364.551	392.823	302.83	243.137	594.549	316.268	171.935
EHD2	ENSG00000024422.12	34.059	32.5487	0	44.8035	46.2985	49.1277	81.0342	52.7653	198.337	56.6291	8.18767	0	2.27631	5.5235	0	11.6048	10.704	69.9448	0	0
DEPDC1	ENSG00000024526.17	0	6.50981	0	0	11.5749	0	14.2177	0	81.6681	0	0	4.42266	1.99177	4.88608	8.53857	1.65794	0.637126	0	0	0
CCDC28A	ENSG00000024862.17	0	3.2549	0	11.1998	11.5749	7.01824	0	0	11.6669	10.2962	0	0	2.27608	35.9027	52.9714	20.4466	35.5531	21.6215	0	0
RRAGD	ENSG00000025039.15	5.67649	0	0	5.60044	0	0	4.26496	5.27653	0	1.28703	8.18767	4.42266	2.27631	16.5705	2.94256	19.3412	28.2895	17.8041	0	0
HSF2	ENSG00000025156.13	5.67649	16.2745	0	0	0	21.0547	4.26496	10.5531	0	30.8886	15.7736	44.2266	25.0394	33.141	38.2533	29.2883	30.5833	3.17931	0	85.9675
PHF20	ENSG00000025293.17	79.4703	35.8036	176.603	61.6043	104.178	112.292	42.6509	94.9743	46.6675	61.7784	155.563	97.3012	152.513	52.4727	44.1375	85.654	68.8122	117.635	105.417	120.355
HSD17B6	ENSG00000025423.11	0	0	0	27.9994	0	0	4.26496	0	0	5.1481	0	0	2.27653	0	0	0	0	0	0	0
NR1H3	ENSG00000025434.19	28.3825	3.25458	0	16.8013	11.5761	77.1922	8.53077	0	0	11.5868	65.5014	26.5395	11.3811	0	0	2.21061	4.58722	18.44	0	0
TYMP	ENSG00000025708.14	56.7218	279.936	0	61.5926	231.476	56.1571	55.4568	36.9325	0	15.4451	147.38	44.2244	154.793	0	0	2.21055	6.49864	17.8031	0	51.584
NCAPH2	ENSG00000025770.19	45.412	52.0759	0	28.0011	11.5738	35.0898	51.1803	53.6786	58.3309	74.6475	24.563	48.6448	145.676	82.8519	95.6382	73.4959	71.4871	39.4228	26.3544	51.5822
TOMM34	ENSG00000025772.8	17.0295	16.2745	0	22.4018	23.1498	14.0365	4.26496	10.5531	11.6669	10.2962	24.563	8.84532	31.8683	5.5235	2.94256	13.8152	24.8489	0	0	34.387
SEC63	ENSG00000025796.14	12.7193	81.5526	0	61.6049	99.7468	87.4472	42.1531	15.9393	46.79	93.2099	49.126	61.2185	58.2834	62.8449	93.0093	79.995	90.1149	159.501	0	51.5805
KPNA6	ENSG00000025800.14	107.902	97.6471	353.213	61.6049	196.774	77.1992	76.7692	52.7648	23.3338	60.4902	163.753	53.0719	66.0129	63.5202	91.2193	69.6285	81.8094	42.6027	184.481	120.356
VIM	ENSG00000026025.16	181.648	139.961	235.471	347.208	173.62	491.284	439.291	263.838	186.685	311.46	376.638	44.2284	47.7992	2.76175	2.94226	108.309	91.372	202.828	26.3544	120.351
RTEL1-TNFRSF6B	ENSG00000026036.22	16.7871	26.4507	0	157.856	48.7964	146.765	160.7	173.56	2.60871	117.649	274.651	76.5067	113.26	99.9316	205.512	140.822	80.7272	14.3607	389.958	0.392012
FAS	ENSG00000026103.22	0	16.2748	0	11.2014	23.151	35.1017	17.0581	36.9325	0	27.0174	32.7482	30.9599	13.6592	5.5246	2.94271	11.6042	6.88158	0	0	0
RNASET2	ENSG00000026297.15	0	3.2549	0	5.60044	0	14.0365	32.632	21.1072	0	11.163	89.7074	329.189	163.289	38.6642	11.0668	14.8432	15.5921	0	844.797	105.417
CD44	ENSG00000026508.18	0	19.5275	0	0	23.1498	7.01754	21.3265	5.27653	11.6669	6.43513	0	13.2667	34.1469	0	0	1.65772	6.11677	0	0	0
KCNG1	ENSG00000026559.14	0	22.7843	0	5.60044	11.5749	0	0	0	0	1.28703	8.18767	0	4.55261	0	2.94256	2.21044	6.88131	0	52.7087	0
AGPAT4	ENSG00000026652.15	34.0601	13.0196	58.8678	33.6027	34.7247	63.1662	29.8547	52.7653	23.3338	16.7316	90.0644	8.84532	11.3815	16.5713	57.3781	54.1564	48.9332	21.6193	158.126	34.387
SLAMF7	ENSG00000026751.17	0	0	0	5.60044	23.1498	0	0	5.27653	0	2.57405	8.18767	0	2.27631	2.76175	0	0	0.382291	0	0	0
BTN3A1	ENSG00000026950.17	5.67649	59.9107	0	73.9539	150.477	63.1641	59.7107	10.5531	0	9.00892	0	50.911	11.3815	11.047	2.94226	6.07827	1.91146	41.635	0	34.3905
MIPEP	ENSG00000027001.10	0	3.2549	117.736	5.60044	0	42.1094	4.26496	0	11.6669	15.4443	16.3753	70.7626	4.55261	24.8557	16.1841	25.4201	13.3802	31.1572	0	0
PRKCH	ENSG00000027075.15	287.692	436.288	176.627	348.908	324.109	220.006	264.429	374.625	245.041	206.486	327.498	44.2284	109.26	0	0	18.0695	12.5755	287.419	79.0631	223.462
INSRR	ENSG00000027644.5	0	0	0	5.60044	0	0	0	0	0	0	0	0	2.27631	2.76175	1.47128	12.1574	0.382291	0	26.3544	17.1935
IFNGR1	ENSG00000027697.14	198.677	97.6474	0	95.2115	92.6005	126.326	626.979	110.807	455.036	203.348	221.052	305.173	68.2873	8.28524	33.8394	28.7357	32.8752	350.337	52.7087	120.351
B4GALT7	ENSG00000027847.14	0	0	0	5.60044	0	7.01824	12.7949	0	0	7.72215	0	4.42266	2.27631	8.28524	5.88512	6.07871	8.02819	0	0	68.774
SH2D2A	ENSG00000027869.11	17.0295	3.2549	0	0	0	0	0	0	0	0	0	4.42266	2.27631	2.76175	0	0	0.382291	0	0	0
VRK2	ENSG00000028116.17	28.3836	19.5275	58.8678	28.0017	46.2997	35.0905	89.5654	63.3215	11.6669	54.0547	16.3753	57.495	18.2104	0	2.94256	9.39475	6.49818	6.35862	0	34.387
TNFRSF1B	ENSG00000028137.19	96.5004	113.92	353.207	39.2031	81.0244	42.1094	110.889	105.531	35.0006	70.7864	147.383	92.8759	61.4602	0	0	2.21044	8.02803	16.5318	0	618.966
VEZT	ENSG00000028203.18	90.8194	61.8396	176.603	151.239	138.902	119.304	89.5692	42.2164	46.6698	82.3682	139.191	70.7595	52.3537	245.794	178.027	121.568	89.0663	174.847	0	51.5771
POU2F2	ENSG00000028277.21	0	3.2549	0	16.8008	0	14.0372	12.7949	5.276	11.6669	12.8713	32.754	97.3025	213.974	69.0407	38.2534	43.1038	21.0262	0	448.024	34.387
BRD9	ENSG00000028310.18	113.529	97.6491	176.609	242.837	127.326	105.274	127.146	126.638	140.003	126.834	166.846	118.078	207.221	136.105	116.914	129.325	83.2455	111.442	131.959	68.7689
SNX1	ENSG00000028528.15	107.856	107.415	58.8678	117.609	11.5749	105.268	115.16	79.1479	93.335	88.8045	90.0644	221.118	184.383	55.2347	67.6791	67.9727	62.6942	62.9527	0	171.942
TBPL1	ENSG00000028839.10	11.3524	9.76471	0	0	0	0	0	0	0	15.4443	8.18767	26.5342	6.82892	13.8087	20.5979	14.9205	16.4382	0	0	0
ARNTL2	ENSG00000029153.14	0	22.7843	58.8678	11.2003	23.1498	7.01824	29.8551	10.5531	11.6657	14.1559	24.563	0	22.7617	55.2333	42.6706	25.4209	27.1416	43.2352	0	0
BCLAF1	ENSG00000029363.17	312.897	548.043	588.666	239.664	291.573	278.229	257.502	281.462	523.948	250.189	228.66	276.109	313.868	212.178	201.821	220.617	160.542	251.99	500.733	270.009
SLC39A9	ENSG00000029364.12	5.67649	26.0392	0	11.2009	11.5749	0	12.7944	15.8296	11.6669	9.00892	49.126	8.84576	18.2098	5.5235	8.82768	10.4996	11.8516	5.72276	368.998	51.5822
ANK1	ENSG00000029534.20	17.0283	13.019	0	61.6038	69.4518	56.1459	25.591	15.8285	0	12.8703	8.18686	39.8039	31.869	82.8533	29.425	94.4948	99.3957	0	158.126	17.1935
IBSP	ENSG00000029559.7	22.706	0	0	0	23.1498	42.1094	12.7949	5.27653	11.6669	0	0	0	6.82892	2.76175	1.47128	2.21044	0	0	0	0
TFB1M	ENSG00000029639.11	5.67649	3.2549	0	5.60044	0	49.1277	29.8547	0	11.6669	3.86108	0	17.6906	25.0394	16.6727	4.41384	8.93399	9.02528	30.5214	26.3544	0
RABEP1	ENSG00000029725.17	124.883	172.508	58.8678	78.4062	173.632	98.2518	179.128	126.637	175.003	213.631	139.19	252.096	209.42	245.781	236.876	240.938	283.679	213.014	26.3544	206.31
HMGB3	ENSG00000029993.15	5.56467	0	0	0	0	0	0	5.27653	0	2.57405	0	0	2.27653	0	4.4134	2.76305	9.17495	10.1738	0	0
NUP160	ENSG00000030066.13	68.1196	61.8438	353.225	123.21	115.749	147.383	127.941	174.13	93.335	101.679	155.567	163.64	50.0774	71.8049	58.8534	85.6541	50.4617	81.3897	474.378	51.5805
BAK1	ENSG00000030110.13	28.3825	9.76471	0	11.2009	57.7912	44.7728	0	0	0	3.44743	0	29.3364	25.0419	9.85889	12.653	11.1097	10.488	13.989	0	0
MUSK	ENSG00000030304.14	5.67649	13.0199	58.8678	22.4018	81.0256	0	8.52991	5.27653	23.3338	2.57431	8.18767	17.6906	6.82892	5.52377	2.94256	0	3.05848	0	0	0
IKZF2	ENSG00000030419.16	11.353	3.2549	0	11.2003	11.5749	7.01754	4.26496	15.8296	46.6663	11.5832	0	8.84488	91.0554	0	7.35684	18.7878	5.35246	15.8968	0	0
GRN	ENSG00000030582.18	45.4137	78.1197	294.421	117.609	115.745	77.202	145.001	42.2112	23.3326	64.3534	180.126	203.446	68.2871	41.4243	29.4259	28.7348	40.5218	108.096	316.284	154.748
FAM13B	ENSG00000031003.10	227.078	159.479	0	100.812	185.211	70.1831	68.2393	174.138	151.668	150.581	114.627	176.906	200.328	207.131	201.565	139.256	157.887	98.5598	289.898	189.129
ARHGAP31	ENSG00000031081.11	215.707	143.216	176.603	61.6049	162.049	147.383	204.718	153.019	93.335	127.416	122.815	8.84532	40.9735	2.76175	0	17.6835	31.7302	113.819	0	51.5805
CENPQ	ENSG00000031691.7	0	0	235.471	5.60044	11.5749	7.01824	0	0	0	0	0	8.84532	2.27631	0	2.94256	4.42088	1.14687	0	0	17.1935
SARS	ENSG00000031698.13	227.06	328.755	58.8619	151.212	370.397	105.274	140.744	142.472	233.338	124.842	98.2521	101.721	154.789	176.745	241.29	186.238	288.63	150.063	105.417	154.731
RANBP3	ENSG00000031823.14	68.1225	152.981	58.8678	117.604	46.3008	112.296	93.8389	52.7663	93.3362	61.7794	139.202	79.6101	195.761	46.9467	61.7951	93.3885	88.6904	91.575	210.835	120.348
ARID4A	ENSG00000032219.19	34.0578	84.6243	0	89.6077	115.751	56.1424	85.2953	110.807	46.6652	119.687	57.3186	207.865	88.7802	82.8541	75.0357	108.309	76.8397	171.047	131.772	34.3887
EIPR1	ENSG00000032389.12	11.3536	32.549	0	16.803	0	0	0	36.9368	35.0006	0	0	26.5342	45.5282	46.953	22.0692	45.3144	28.2905	20.3476	26.3544	34.3905
PNPLA6	ENSG00000032444.16	397.358	444.556	234.936	324.12	199.109	456.143	609.39	554.016	478.356	407.791	493.388	335.482	348.042	338.301	282.689	286.531	258.571	193.915	553.381	204.128
IFT88	ENSG00000032742.17	28.3825	13.0196	58.8678	33.6027	34.7247	35.0912	8.52991	31.6586	23.3338	55.3421	8.18767	84.0305	40.9733	35.9027	26.4836	43.6567	36.3172	34.3365	0	17.1935
ALG1	ENSG00000033011.12	0	6.50981	0	39.2854	0	14.0365	4.26496	10.5525	0	2.57405	90.1414	17.6906	13.7318	44.1888	18.2303	12.0442	8.02811	24.6829	0	0
ZCCHC8	ENSG00000033030.14	22.7037	29.2941	0	11.2009	46.2962	42.1059	55.4432	36.9352	105.002	51.48	57.3178	48.6484	29.5913	22.0932	5.88512	31.4985	16.0565	40.6928	0	17.1918
ABCF2	ENSG00000033050.9	4.0076	10.9228	0	28.5589	0	23.3595	52.5566	17.2901	0	17.5441	16.3753	3.39262	4.686	41.9418	2.99935	17.2573	7.83089	7.03734	0	64.6287
CHPF2	ENSG00000033100.16	0	6.50981	0	5.60044	0	7.01824	4.26496	10.5531	0	12.8703	0	44.2293	13.6578	27.6161	5.88541	13.2626	7.26334	10.1738	0	0
LRRC7	ENSG00000033122.20	28.3813	42.3147	0	28.0011	23.1498	140.368	25.5872	21.1072	23.3326	50.1941	0	128.251	159.332	610.319	753.295	340.408	326.477	116.36	0	17.1918
FUT8	ENSG00000033170.16	28.3825	42.3138	470.931	22.4018	46.3008	35.0947	42.6487	42.2112	58.3344	96.524	24.5638	30.9573	66.0156	44.1866	67.6781	70.7344	65.7541	83.9329	0	51.5805
UBA6	ENSG00000033178.13	295.168	299.451	58.8678	190.418	115.754	35.0912	166.332	258.55	116.669	110.684	163.744	150.37	125.193	149.134	161.841	106.656	106.659	69.3089	421.67	85.9675
GAB2	ENSG00000033327.13	28.3825	19.5294	294.339	16.8013	23.1487	7.01824	21.3244	26.3826	46.6722	38.6108	32.7507	119.412	75.1165	27.6175	10.299	43.6562	34.4063	26.0703	527.087	137.548
ATP6V0A1	ENSG00000033627.16	187.336	345.006	235.483	140.015	324.102	175.454	243.11	195.228	151.682	257.402	294.778	353.826	368.774	676.63	542.928	574.19	652.976	457.834	896.135	842.477
PIAS1	ENSG00000033800.13	45.4131	84.6262	58.8678	33.6027	34.7247	84.2188	98.0923	42.2117	198.337	99.101	114.627	106.146	77.3944	96.6612	64.7357	51.9453	47.0218	52.1407	105.417	171.935
SLC4A7	ENSG00000033867.16	323.558	175.78	470.943	117.627	185.23	119.313	170.58	226.895	140.005	122.28	163.756	597.075	175.286	91.1391	111.811	92.2864	111.245	21.6193	79.0552	1134.88
APBA2	ENSG00000034053.14	141.912	58.5889	0	33.5993	0	35.0947	21.3256	10.5531	46.6675	63.0599	98.2529	70.7502	175.257	237.507	279.546	176.287	254.22	24.7986	0	0
MAP2K3	ENSG00000034152.19	113.521	130.196	0	22.4018	23.1487	28.0701	42.6526	31.6581	0	21.8794	32.7507	39.7849	29.5954	13.809	11.4691	13.7925	17.9678	33.0637	0	68.774
TMSB10	ENSG00000034510.6	392.891	276.667	294.339	196.016	208.348	463.204	362.521	391.658	595.011	422.826	597.7	106.144	184.381	127.04	112.161	193.137	358.207	160.237	0	171.935
ASTE1	ENSG00000034533.11	0	0	0	5.60044	11.5749	0	4.26496	0	0	1.28703	0	4.42266	0	11.0473	5.88512	4.97349	6.88105	12.0811	0	0
RNF19A	ENSG00000034677.13	85.1446	227.84	0	145.612	138.899	49.1284	290.014	121.361	350.002	72.0734	49.126	48.6488	56.9088	38.6647	95.6355	79.0232	71.8707	212.38	184.481	51.5805
PEX3	ENSG00000034693.15	5.67649	19.5294	117.736	5.60044	57.8746	21.0547	21.3248	58.0418	0	21.8794	90.0644	79.6079	2.27631	60.7584	36.782	43.1036	29.4364	80.7544	158.126	17.1935
GABARAPL2	ENSG00000034713.8	73.7961	26.0392	0	22.4018	11.5749	84.2188	51.1795	47.4888	46.6675	38.6108	49.126	22.1133	40.9728	11.047	16.1841	91.7332	99.3937	47.0538	0	51.5788
MYOC	ENSG00000034971.17	0	0	0	0	0	0	0	0	0	0	0	0	0	0	0	0	0	0	0	103.161
SH3YL1	ENSG00000035115.22	0	6.50981	0	5.60044	11.5761	7.01824	25.5897	5.27653	23.3338	38.6105	0	57.4981	11.3818	41.4259	32.3677	41.9958	29.4357	48.9605	0	0
FAM136A	ENSG00000035141.8	0	0	0	11.2009	0	0	21.3248	5.27653	0	11.5832	0	13.268	13.6578	2.76175	1.47128	7.73654	4.2049	17.1683	0	0
VCL	ENSG00000035403.17	215.704	315.722	58.8678	201.62	219.923	168.439	1010.8	1176.66	443.372	104.249	139.192	106.144	66.0167	143.623	111.828	129.311	83.3389	347.208	105.417	34.3887
DEPDC1B	ENSG00000035499.13	0	3.2549	0	5.60044	0	0	0	5.27653	0	1.28703	0	4.42266	6.82892	2.76175	1.47128	1.65783	1.14687	0	0	0
DAPK2	ENSG00000035664.11	11.3524	9.76471	0	0	11.5749	28.0729	4.26496	0	11.6669	1.28703	32.7507	0	4.55261	11.0467	25.0113	12.71	8.4104	20.985	0	17.1935
NSMAF	ENSG00000035681.9	34.0584	48.8242	117.736	145.61	69.4495	42.1094	34.1197	42.2112	58.3204	84.944	32.7499	119.416	147.961	160.183	163.31	107.759	78.7525	41.3311	0	34.387
ADSS	ENSG00000035687.10	5.67649	48.8236	0	44.7515	46.2997	7.01824	81.0342	36.9357	81.6681	76.6125	49.126	39.7425	27.3157	69.0437	70.6214	72.9445	74.5467	8.90206	0	0
TIMP2	ENSG00000035862.12	0	51.9935	117.736	33.6027	56.2784	41.7725	46.0769	10.5525	23.3326	42.2814	65.5014	10.5653	43.8692	16.6611	16.1541	78.6074	85.5948	33.063	0	17.1901
RFC1	ENSG00000035928.16	68.1174	91.1367	117.736	84.0022	69.4518	154.407	68.238	42.2138	116.668	136.425	73.6883	101.719	70.5639	69.0445	51.4943	91.1795	84.8669	108.731	0	0
TBC1D23	ENSG00000036054.13	62.4454	78.12	117.736	44.803	23.1498	35.0912	68.2355	42.2117	105.002	37.3239	40.9351	114.99	20.4852	66.2806	85.3324	54.7088	44.7288	129.715	0	103.159
CUL3	ENSG00000036257.13	113.531	107.412	58.8678	61.6054	69.4495	28.0737	72.5038	63.3189	81.674	70.784	114.624	70.7648	97.8868	49.7128	63.2643	91.7357	113.165	150.704	184.481	103.158
MYOM2	ENSG00000036448.10	5.67649	3.25523	0	39.202	11.5749	35.0912	8.52991	5.27653	23.3338	16.7317	8.18849	17.6906	38.6972	149.138	108.872	92.287	63.4601	0	158.126	0
OTC	ENSG00000036473.8	5.67649	0	0	0	0	0	0	0	0	0	0	0	2.27631	0	0	0	0	0	0	0
CYP46A1	ENSG00000036530.9	34.059	26.0415	0	39.2031	23.1498	0	0	10.5531	0	37.3237	8.18767	17.6902	93.3285	60.7557	125.061	70.7341	137.592	30.5209	0	103.161
AC118549.1	ENSG00000036549.13	34.0595	26.0409	117.73	11.2014	104.174	49.127	72.5043	15.8296	23.3338	19.3051	32.7474	57.4941	61.4618	63.5202	57.3799	62.4424	35.5531	66.1296	0	0
SLC18A1	ENSG00000036565.15	0	0	117.736	0	0	0	0	5.27653	0	0	0	4.42266	0	0	1.47128	0	0.382291	0	0	0
USP2	ENSG00000036672.16	34.0584	3.2549	235.471	0	0	0	4.26496	0	0	9.00905	32.7507	26.536	25.0394	77.3289	85.3389	46.9718	42.8179	10.8096	0	0
CASR	ENSG00000036828.16	5.67593	3.25458	58.8678	5.60044	23.1498	7.01824	0	0	0	0	8.18767	0	0	0	0	0.663132	0.382291	0	0	0
TUBG2	ENSG00000037042.9	59.862	70.8788	58.8678	91.8686	110.345	59.5722	59.5072	83.1201	149.643	111.97	120.66	174.703	132.733	238.361	281.954	212.426	210.704	31.1903	36.0422	117.583
RPL26L1	ENSG00000037241.7	0.139074	3.2549	0.18249	42.1344	0.187514	7.01683	0	11.8574	0.196004	0.104249	0.182585	9.71703	6.78339	15.8792	2.7507	4.14413	6.14938	25.7673	0	0
FLT4	ENSG00000037280.16	346.269	423.128	176.609	291.225	509.278	407.047	243.107	506.516	268.35	389.963	343.88	13.268	4.55284	0	0	7.18415	11.8509	247.341	0	85.971
NSUN2	ENSG00000037474.15	34.059	42.3164	235.483	22.4018	23.1498	28.0729	51.1791	94.9859	268.338	92.6677	98.2554	114.989	43.253	138.087	61.7937	124.89	68.0478	55.3205	131.772	137.548
FBXO42	ENSG00000037637.11	56.7649	9.76471	0	11.2009	46.2997	35.0912	55.4444	15.8296	0	68.2124	106.44	48.6493	47.8024	16.5705	32.3681	28.7357	34.0239	27.3421	26.3544	17.1935
MFAP3	ENSG00000037749.12	11.353	6.50981	0	5.60044	11.5749	7.01824	4.26496	0	23.3338	11.5832	24.563	26.536	4.55261	2.76175	5.88512	3.31566	1.52916	6.99448	0	0
MRI1	ENSG00000037757.14	0	19.5298	58.8678	28.0022	57.8746	7.01824	17.0598	10.5531	58.3344	34.7491	65.5014	66.3417	13.6578	55.235	32.3687	34.8144	18.35	14.6246	0	0
METTL1	ENSG00000037897.17	0	19.5278	0	11.2009	0	0	4.26496	5.27653	11.6669	10.2962	0	4.42266	2.27631	2.76175	2.94256	4.97382	3.05852	0	0	0
HOXC8	ENSG00000037965.6	0	0	0	22.4018	0	0	0	0	0	0	0	0	0	0	0	0	0	0	0	0
AGA	ENSG00000038002.9	28.3825	3.2549	0	39.2031	81.0244	91.2413	4.26496	26.3821	35.0006	15.4443	8.18767	17.6906	13.6574	13.8087	7.3564	6.6311	11.851	24.7986	52.7087	0
PI4K2B	ENSG00000038210.14	5.67649	9.76471	0	11.2009	23.1498	49.1277	4.26496	15.8296	35.0006	50.194	57.3137	13.268	0	0	5.88512	4.42088	4.58749	48.3255	0	0
BOD1L1	ENSG00000038219.13	164.618	188.783	529.81	112.009	196.774	126.328	170.598	131.916	81.6681	185.332	131.002	291.896	166.17	237.51	176.554	238.178	194.206	253.069	342.607	275.096
MAT2B	ENSG00000038274.17	22.706	32.5487	58.8678	22.4018	11.5749	7.01894	17.0598	26.3821	0	20.5925	65.4989	13.268	9.10522	11.047	17.6561	20.9991	41.2889	34.973	0	34.387
TLL1	ENSG00000038295.8	68.1179	26.0379	176.603	50.4051	115.75	28.0729	21.3248	63.3183	58.3344	57.9167	65.5014	17.6902	13.6578	8.28524	41.1951	6.63154	11.4692	20.346	0	0
EDC4	ENSG00000038358.15	73.7978	211.574	176.609	280.031	104.175	175.449	277.232	184.685	210.003	167.311	311.138	203.442	325.513	212.653	203.032	167.993	152.138	143.07	474.336	154.742
TRIO	ENSG00000038382.20	2128.84	1305.3	470.907	1254.6	1226.97	1214.15	2362.65	1741.3	1656.73	2050.35	1400.1	902.226	1165.49	1292.45	1431.58	964.302	1197.08	1589.76	817.046	1289.51
VCAN	ENSG00000038427.16	11.353	6.50981	58.8678	5.60044	11.5749	35.0912	0	5.27653	35.0006	6.43513	0	13.268	18.2095	13.8087	0	35.9227	35.1704	27.3421	26.3544	17.1935
CLEC16A	ENSG00000038532.16	90.8239	159.49	117.736	184.822	138.899	126.328	136.479	174.123	163.334	202.061	212.88	172.484	166.172	149.137	95.6333	131.522	126.918	134.801	342.625	223.536
MSR1	ENSG00000038945.15	0	16.2745	235.471	39.2031	11.5749	14.0365	8.52949	0	0	0	8.18686	97.2998	159.331	0	1.47128	3.86827	5.35169	0	52.7087	550.173
CDH1	ENSG00000039068.19	0	0	0	0	0	14.0365	0	0	23.3338	1.28728	0	22.1129	6.8296	0	0	11.6045	5.7344	0	0	0
MTREX	ENSG00000039123.16	45.412	58.5883	58.8678	112.009	92.6016	175.455	106.625	174.122	46.6663	117.121	163.753	145.948	132.026	49.7115	107.404	123.786	99.0139	178.041	0	85.9675
DNAH5	ENSG00000039139.9	62.4414	3.2549	0	33.6027	69.4495	105.274	110.889	15.8296	70.0013	126.129	270.193	26.536	56.9076	30.3792	41.1958	18.2361	28.2895	6.35862	0	17.1935
ZFYVE16	ENSG00000039319.17	102.181	104.161	235.471	106.406	46.3008	42.1115	93.8338	89.7041	105.009	164.745	90.0693	234.401	106.98	85.6133	101.518	232.655	124.239	163.415	0	189.118
RIPOR1	ENSG00000039523.20	896.938	602.158	235.471	375.242	370.397	526.387	870.109	944.515	501.713	474.915	556.78	194.601	309.58	298.273	328.089	202.259	202.992	427.301	448.003	378.262
C6	ENSG00000039537.13	17.0295	26.0392	0	50.404	23.1498	35.0912	8.52991	5.27653	0	2.57405	16.3753	13.268	13.6578	2.76175	4.41384	1.10516	1.14687	6.35862	52.7087	17.1935
RAI14	ENSG00000039560.14	39.744	13.0199	58.8678	50.4034	46.2997	14.0365	25.5897	21.1056	46.6675	25.7401	73.6891	0	9.10522	5.5235	7.3564	12.7097	12.9974	51.5024	0	0
SOX30	ENSG00000039600.11	5.67649	6.50981	0	0	0	0	0	0	0	0	0	0	0	0	0	0	0.382291	0	0	0
PNKP	ENSG00000039650.12	102.173	126.937	176.574	134.404	34.7236	147.396	119.421	126.632	11.668	88.8047	221.076	150.368	106.981	38.6625	66.2093	53.0489	47.0222	59.1323	52.7087	154.73
PHLPP2	ENSG00000040199.18	73.7927	19.5294	0	22.4018	34.7247	28.0715	17.0598	73.8714	93.335	34.7494	32.7507	39.8039	52.3553	135.326	88.2768	74.6023	82.5749	26.7062	0	51.5805
SPDL1	ENSG00000040275.17	28.3825	9.76471	58.8678	11.2009	0	63.1641	8.52991	5.27653	46.6675	16.7313	0	8.84532	25.0394	27.6175	27.9549	23.209	11.4686	0	0	0
STAU2	ENSG00000040341.18	81.6354	52.0856	294.292	128.558	138.861	154.369	166.333	99.8066	40.5447	140.518	105.48	53.0003	43.2614	114.033	137.035	114.735	133.404	157.595	0	223.485
PQLC2	ENSG00000040487.13	17.0312	13.0196	0	16.8002	11.5749	7.01754	25.5897	0	0	25.743	40.9384	30.9586	15.9339	16.5708	7.3561	16.0257	17.5854	6.35798	210.835	34.3887
CTNS	ENSG00000040531.14	5.67706	0	0	39.2031	23.1498	49.1277	8.52991	26.3811	0	12.8705	139.187	13.268	25.0396	0	8.82768	9.94676	2.67608	34.3362	52.7087	189.13
RTN4R	ENSG00000040608.14	5.67649	0	0	0	0	0	0	0	0	0	0	4.42266	9.10522	11.047	2.94256	8.28915	5.73448	0	0	0
PHF23	ENSG00000040633.13	5.67649	13.0196	0	5.60044	11.5749	7.01824	8.52991	21.1061	0	5.1481	0	0	34.1464	2.76175	1.47143	9.94659	8.7933	0	105.407	17.1935
CDH10	ENSG00000040731.10	0	6.50981	0	5.60044	0	0	12.7949	5.27653	23.3338	15.4443	8.18767	26.536	22.7631	82.8524	102.99	60.2345	68.4301	3.17931	0	0
INPP4A	ENSG00000040933.15	175.971	218.067	294.369	162.407	324.091	147.383	89.5671	131.923	128.347	169.887	245.615	322.853	227.623	372.837	416.367	304.491	324.183	136.074	131.772	206.324
RAB27B	ENSG00000041353.10	0	3.2549	0	5.60044	0	0	17.0598	5.27653	11.6669	0	0	0	4.55261	5.5235	8.82768	8.28915	11.0866	22.2552	0	0
PSMA4	ENSG00000041357.16	22.7037	39.0621	0	11.2003	34.7247	35.0912	17.0598	5.27706	0	28.3151	0	26.5333	27.3159	44.188	26.4836	29.2878	41.6727	53.412	0	17.1952
MYO16	ENSG00000041515.16	22.7054	3.2549	0	16.8013	46.2985	42.1094	25.5889	21.1051	0	2.57405	24.563	22.1133	29.5917	82.8549	79.4439	42.5505	68.0468	0	0	0
LSG1	ENSG00000041802.11	79.4709	48.8236	0	28.0011	34.7247	112.292	81.0342	79.1474	11.6669	149.295	114.627	39.8039	56.9076	27.6169	13.2418	32.0515	21.4083	99.8303	26.3544	34.387
PARP3	ENSG00000041880.14	51.0884	9.76536	58.8678	61.606	69.4437	28.0729	34.1209	42.2122	11.6669	29.6016	8.18767	30.9568	40.9749	16.5699	27.952	24.3143	19.1146	42.6059	26.3517	17.1935
TNC	ENSG00000041982.16	124.873	3.25523	0	50.404	34.7247	63.1648	42.6491	15.8296	70.0013	11.5837	40.9367	13.2671	40.9746	11.047	8.82768	16.0249	24.0842	7.63034	52.7035	17.1935
THAP3	ENSG00000041988.15	0	3.2549	0	5.60044	0	0.0814116	0	0	0	0	0	0	13.5986	0	1.47128	4.97343	6.1165	2.54357	0	0
RIPOR3	ENSG00000042062.13	5.67649	3.25458	0	0	0	28.0729	0	0	0	1.28715	0	0	13.6569	0	1.47128	6.6311	3.05837	0.635862	26.3544	0
TDP1	ENSG00000042088.14	5.67649	3.25523	0	11.2009	0	7.01824	17.0598	15.828	11.6669	14.1566	65.5014	13.2684	20.4872	30.3792	23.5406	17.6843	14.1446	0	0	51.5805
AIFM2	ENSG00000042286.15	11.353	22.7837	0	22.4018	11.5749	14.0358	17.0598	0	35.0006	23.1658	8.18767	0	6.82846	19.3317	25.0103	33.1566	9.93869	30.5187	26.3544	0
C2orf83	ENSG00000042304.11	34.0595	19.5291	0	56.0044	0	14.0365	0	10.5531	11.6669	5.1481	32.7507	0	0	0	0	0	0.382291	12.7172	0	0
SPATA7	ENSG00000042317.17	0	16.2774	0	5.60044	46.2973	28.0701	21.3235	0	0	3.86069	0	26.5364	4.55216	16.5716	35.3095	20.9981	17.9671	30.5214	0	0
MED17	ENSG00000042429.12	8.44776	33.4314	0	5.60044	11.5749	0.328454	4.26496	13.9416	35.0006	8.99103	57.3137	0.576715	4.11419	18.6987	1.5675	4.97586	2.03925	72.6794	0	17.1935
RETSAT	ENSG00000042445.14	5.67649	29.2941	0	44.8007	46.2997	14.0365	4.26496	21.1061	0	20.5916	40.9384	13.268	20.4867	8.28524	22.069	23.2103	23.3198	20.3476	342.607	17.1935
CAPG	ENSG00000042493.16	11.3547	9.76504	0	28.0033	23.1475	35.0912	12.7936	5.27706	23.3303	14.1574	16.3753	8.84488	9.10522	2.76175	0	8.84082	5.73433	0	26.3544	34.3836
AP2S1	ENSG00000042753.11	5.67649	32.5464	58.8678	5.60044	11.5749	42.1094	0	0	70.0013	7.72228	8.18767	13.268	11.3822	2.76175	4.41384	14.3679	21.0267	6.99448	0	0
USH2A	ENSG00000042781.13	5.67649	9.76471	0	11.2009	0	49.1277	4.26496	15.8296	35.0006	2.57405	32.7507	30.9586	11.3815	22.094	26.483	2.21044	4.2052	0	0	68.774
TG	ENSG00000042832.12	17.0295	9.76471	0	44.8035	69.4506	77.2006	4.26496	15.8301	0	5.1481	8.18767	13.2684	13.6574	2.76175	1.47128	2.76299	0.764582	10.1738	52.7087	17.1935
ADAM28	ENSG00000042980.13	0	29.2941	58.8678	61.6054	81.0244	7.01824	46.9145	10.5531	0	16.7312	139.19	1216.25	885.519	0	1.47128	39.2349	29.8187	0	184.483	257.901
BARX2	ENSG00000043039.7	0	0	0	0	0	0	0	0	0	1.28703	0	0	0	0	0	0	0.764582	0	0	0
DCUN1D1	ENSG00000043093.15	5.67649	18.9933	0	22.4018	57.8746	14.0365	8.52991	10.5525	11.6669	38.6108	24.5647	35.3379	9.07153	66.2819	30.8963	46.418	46.7676	17.8051	0	51.5805
JADE2	ENSG00000043143.20	90.8296	97.6484	176.603	117.608	150.466	112.289	55.4427	21.1072	81.6693	115.833	139.197	75.1843	27.3154	104.947	45.61	103.338	66.1357	104.28	26.3544	51.5805
ZIC2	ENSG00000043355.12	0	29.2941	0	22.4018	23.1487	7.01824	8.52991	10.5531	0	28.3146	8.18767	0	4.55238	0	0	4.42099	0.764582	29.8855	0	0
LCP2	ENSG00000043462.12	227.054	113.917	117.736	67.2048	34.7247	35.0912	76.7709	311.32	23.3338	110.688	196.504	256.521	985.669	2.76175	4.41384	17.1307	43.5818	68.6762	237.189	481.408
TRIT1	ENSG00000043514.17	5.67649	3.2549	0	28.0011	23.1498	14.0358	12.794	0	11.6669	24.4522	32.7507	30.9564	36.4211	22.0929	55.9092	38.1314	22.9375	0.635862	158.126	154.742
CUL7	ENSG00000044090.8	5.67649	69.6426	58.8678	56.0044	92.5993	126.328	38.3846	68.5949	11.6669	19.9749	37.0001	126.855	57.9677	107.708	90.8394	82.6272	57.5043	51.5048	210.835	68.774
CTNNA1	ENSG00000044115.21	414.401	416.638	58.8678	179.215	393.549	357.927	439.306	437.965	245.025	369.39	548.56	234.398	243.572	41.4223	19.1277	172.416	125.007	347.202	131.772	171.928
PHKA2	ENSG00000044446.12	107.853	130.196	235.471	162.413	115.749	154.401	42.6496	94.9775	116.669	119.693	147.378	145.948	63.7366	69.0437	54.4373	68.5235	59.2551	75.6675	184.478	51.5805
CNTLN	ENSG00000044459.15	96.5004	126.941	588.678	61.6049	92.5993	203.529	55.4444	58.0418	140.003	70.7864	16.3753	110.566	54.6313	8.28524	14.7128	29.2883	19.8791	249.258	0	51.5805
EPHA3	ENSG00000044524.11	22.706	26.0373	0	11.2009	23.151	14.0358	0	5.27653	0	3.86108	8.18767	4.42266	15.9341	49.7137	54.4373	20.4466	19.4968	61.6754	0	0
DSG2	ENSG00000046604.13	0	0	0	0	0	0	0	0	11.6669	0	8.18767	0	2.27631	0	0	1.10522	1.14687	0	0	0
GEMIN8	ENSG00000046647.13	5.67649	13.0196	0	5.59988	23.1498	14.0365	4.26496	0	0	3.86108	0	13.268	0	5.5235	5.88512	7.18393	2.67604	0	0	0
OFD1	ENSG00000046651.15	175.985	143.221	58.8678	89.6037	104.179	91.2294	123.694	94.6409	140.017	131.278	40.94	216.395	132.015	60.7529	46.9438	86.6135	52.6714	235.281	0	223.498
GPM6B	ENSG00000046653.15	96.5004	55.3317	0	11.2009	46.3008	14.0365	0	15.8285	58.3344	75.9401	122.804	92.8617	106.984	82.8513	83.8669	221.044	191.531	68.04	26.3544	17.1935
PREX2	ENSG00000046889.19	930.947	729.099	824.149	476.038	393.525	463.204	469.17	717.653	338.339	670.54	229.255	190.181	343.703	58	41.1939	362.512	448.427	785.289	26.3544	85.9675
WDR37	ENSG00000047056.16	96.4993	97.6478	0	39.202	92.5993	70.1831	55.4436	68.5949	58.3344	50.1941	57.3137	70.7621	84.219	102.188	97.1089	87.8586	96.3374	6.35868	158.126	103.161
YTHDC2	ENSG00000047188.16	181.648	81.3762	412.075	168.013	104.172	168.43	157.803	189.954	151.669	105.536	65.5014	260.937	270.88	234.749	322.21	173.519	164.393	227.001	289.898	257.903
CTPS2	ENSG00000047230.15	0	16.2745	0	33.6004	11.5749	63.1641	12.7949	15.8301	11.6669	29.6016	40.9384	22.1133	4.55261	11.047	27.9548	19.3413	16.4387	92.8378	0	17.1935
ATP6V1H	ENSG00000047249.18	68.1191	74.8647	0	11.2014	57.8757	56.1459	46.9158	10.5531	35.0006	43.758	163.753	35.3835	38.6986	135.323	122.116	125.992	163.622	141.796	0	17.1935
POLR2B	ENSG00000047315.16	96.493	107.412	353.242	134.414	196.778	84.2203	98.094	147.756	163.348	178.891	114.629	185.753	150.237	129.799	114.767	128.208	123.096	159.611	0	68.7775
FAM214A	ENSG00000047346.12	5.67649	9.76439	0	16.8024	11.5761	42.1094	4.26496	0	11.6669	23.1672	32.7474	22.1151	18.2098	38.6647	22.0686	24.3156	32.876	40.6952	0	0
ARAP2	ENSG00000047365.12	289.501	250.628	117.736	145.612	46.2997	119.31	162.069	174.125	233.338	213.646	114.627	269.782	339.169	378.359	375.176	436.562	334.123	102.374	210.835	51.5805
TPR	ENSG00000047410.14	448.436	644.47	294.339	487.251	266.222	526.368	460.603	511.823	303.339	548.276	466.697	530.719	380.142	325.887	332.5	397.871	360.5	588.808	237.189	326.682
CP	ENSG00000047457.14	106.104	35.8039	0	100.811	80.9364	161.41	131.653	524.564	174.997	286.847	832.541	0	11.3815	0	0	3.86816	1.91149	10.1736	26.3544	0
KIAA0556	ENSG00000047578.13	102.176	74.8628	0	140.014	81.029	77.2006	38.3846	89.701	35.0006	102.962	57.3137	61.919	109.263	149.133	113.289	115.495	81.8103	22.2549	0	189.129
DTNBP1	ENSG00000047579.19	45.4188	42.3141	0	61.6049	11.5726	28.0722	34.1167	63.3162	0	52.7643	0	8.84532	88.7871	2.7612	13.2415	17.1308	27.1432	0	0	17.1952
XK	ENSG00000047597.7	0	3.2549	0	0	0	0	0	0	0	1.28703	0	0	6.82892	13.8087	4.41384	3.86827	1.14687	0	0	0
ANO2	ENSG00000047617.15	346.288	598.897	58.8678	436.842	763.936	393.022	934.026	844.258	501.712	416.996	728.754	13.2689	13.6578	2.76175	4.41384	9.39437	10.7041	340.211	0	34.387
C12orf4	ENSG00000047621.12	5.67649	13.0196	0	33.6027	0	21.0547	0	15.8296	11.6669	32.1763	16.3753	30.9591	15.9344	38.6642	47.0802	45.3121	33.2595	30.5214	0	0
SCML1	ENSG00000047634.15	28.3819	68.353	0	11.2009	11.5738	7.01824	34.1226	31.6592	11.6669	16.7313	65.5014	39.8017	22.7651	2.76147	11.7707	10.4993	10.3219	51.5023	26.3544	51.5908
WWC3	ENSG00000047644.18	90.8239	94.3922	235.471	156.812	254.648	91.2371	362.521	226.891	420.008	154.443	180.129	39.8039	52.355	80.0907	151.542	80.681	68.0478	133.531	26.3544	171.935
ARHGAP6	ENSG00000047648.23	5.67649	16.2735	0	5.60044	23.1498	0	4.26538	5.27653	0	5.14862	16.3737	57.4968	38.6979	2.76175	10.2979	3.86871	3.82241	0	105.417	0
FAM184B	ENSG00000047662.5	5.67649	6.50981	0	11.2009	0	0	8.52991	0	0	2.57405	16.3753	13.268	18.2104	27.6175	82.3916	25.4201	42.4343	5.72276	0	0
MAP4	ENSG00000047849.21	198.677	188.79	235.471	145.615	185.203	175.455	366.788	232.155	419.999	199.489	130.999	79.6088	129.749	16.5708	29.4257	165.784	160.18	156.423	131.772	120.355
GOPC	ENSG00000047932.14	13.6997	7.95629	0	11.2009	34.7247	8.5061	12.7949	12.6943	41.9833	38.0565	0	20.9669	10.5279	25.3371	41.0001	33.3925	31.4014	18.9768	0	102.607
ROS1	ENSG00000047936.10	39.7355	19.5294	117.736	11.2009	69.4495	28.0729	12.7949	26.3826	23.3338	11.5832	8.18767	13.268	11.3815	98.4287	17.6554	37.5775	4.2052	0	0	17.1935
USP28	ENSG00000048028.11	5.67649	35.8043	58.8678	67.2042	23.1498	42.1094	55.444	21.1061	70.0013	20.5931	81.88	39.8039	20.4867	160.18	201.562	103.888	62.3138	33.7016	158.126	17.1935
HDAC9	ENSG00000048052.21	11.353	45.5638	0	84.0066	34.7259	0	42.6491	10.5525	23.3291	18.0185	0	216.719	79.6698	82.8513	141.237	98.9084	109.333	34.3302	105.428	120.356
TSPAN17	ENSG00000048140.18	17.0295	9.76471	0	16.8013	23.151	35.0884	21.3248	26.3826	0	38.6108	40.9343	53.0719	22.7631	13.8087	22.0685	11.6048	16.0569	62.9479	0	0
NOP16	ENSG00000048162.20	17.0295	22.7843	0	11.2009	0	28.0758	0	5.27653	0	5.1481	8.18767	0	4.55261	5.5235	0	2.76338	6.4986	6.99448	0	0
CC2D2A	ENSG00000048342.16	39.7389	42.3173	117.736	72.8052	104.173	154.396	8.52949	63.3136	34.9983	23.1661	32.7507	57.5012	66.0076	168.466	73.5662	75.1594	66.5134	78.8493	52.7035	17.1935
RRM2B	ENSG00000048392.11	0	3.2549	0	22.4018	23.1498	14.0365	21.3239	15.8296	0	39.8978	0	39.8048	38.6972	5.5235	14.7131	26.5254	27.143	25.4357	26.3544	17.1935
ZNF800	ENSG00000048405.10	5.67649	26.0392	58.8678	22.4018	0	49.1277	51.1803	42.2122	35.0018	21.8794	0	17.6902	11.3815	8.28524	4.41384	14.921	11.8513	39.4234	0	17.1935
TNFRSF17	ENSG00000048462.11	0	0	0	0	0	0	0	0	0	0	0	0	0	2.76175	0	0	0	0	52.7087	0
SNX29	ENSG00000048471.14	117.513	160.064	294.339	165.126	104.174	294.766	172.78	147.743	405.569	112.201	159.162	556.902	281.709	112.419	60.9947	100.345	72.1638	189.049	289.898	373.324
LMO3	ENSG00000048540.15	17.0306	29.2941	0	0	11.5749	35.0912	4.26496	15.8301	0	37.3231	16.3745	8.84709	63.7366	22.0926	54.4419	77.3643	91.7478	5.72218	0	51.5805
MRPS10	ENSG00000048544.6	12.7369	3.2549	0	0	0	7.01824	21.3248	21.1061	0	20.5812	8.18767	4.42266	2.27631	16.5705	4.96027	9.18603	9.44465	16.5324	0	0
RSF1	ENSG00000048649.13	85.1474	52.0785	294.339	72.8052	185.202	28.0729	123.681	52.7653	128.336	111.973	73.6891	141.52	56.9081	96.6612	125.061	113.282	111.629	150.061	0	0
VPS13D	ENSG00000048707.15	754.957	647.745	412.069	795.272	1018.58	540.408	1040.63	807.31	1096.71	984.6	573.155	796.08	792.139	803.644	770.92	802.943	657.174	829.795	579.796	618.983
CELF2	ENSG00000048740.18	158.946	68.3448	0	123.223	219.923	98.2546	149.278	58.046	46.664	217.512	302.946	296.296	368.746	447.453	685.652	337.086	399.529	108.096	368.987	171.935
FAM120A	ENSG00000048828.17	195.913	166.007	58.8678	190.255	136.633	51.7567	319.776	226.908	152.953	155.441	155.566	207.84	184.361	162.1	157.793	115.558	125.976	174.344	26.3544	240.709
R3HDM1	ENSG00000048991.16	278.162	322.253	470.943	201.617	150.468	224.577	123.679	179.406	303.341	319.195	155.575	283.063	489.428	2794.96	2726.39	1395.89	1057.07	229.549	500.757	240.699
COL9A2	ENSG00000049089.15	22.7048	58.5883	0	22.4018	11.5749	42.1094	51.1782	26.3832	58.3344	75.9345	106.44	247.678	118.365	22.094	0	193.413	120.041	22.891	79.0604	189.129
KITLG	ENSG00000049130.16	5.67649	16.2748	0	22.4018	0	35.0947	17.0598	26.3821	11.6657	0	32.7507	13.268	29.5922	11.0464	19.1274	15.473	16.4388	0	0	0
ERCC8	ENSG00000049167.14	0	19.5298	0	0	11.5749	42.1087	8.52991	0	0	37.3237	65.5014	26.5364	18.2098	11.047	17.6552	11.052	8.02849	12.0814	105.417	0
ADAMTS6	ENSG00000049192.15	17.0295	87.8824	353.207	84.0066	254.648	238.62	281.487	5.27653	245.002	83.6541	8.18767	17.6906	25.0394	24.8557	4.41399	3.8681	14.5265	14.6248	52.7087	17.1935
H6PD	ENSG00000049239.12	34.059	19.5294	0	11.2009	0	0	4.26496	0	46.6675	0	0	17.6906	11.3815	0	0	7.18393	2.67604	0	26.3544	17.1935
VAMP3	ENSG00000049245.13	28.3825	3.2549	58.8678	11.2009	23.1498	28.0729	21.3248	21.1061	70.0013	6.43513	0	8.84532	15.9341	5.5235	7.3564	9.39437	8.79269	40.6952	0	0
PER3	ENSG00000049246.14	158.942	113.922	470.99	100.807	370.413	231.611	42.6504	84.4271	34.9983	155.73	90.0611	159.216	234.459	171.236	158.898	226.023	169.355	359.904	685.213	85.9607
TNFRSF9	ENSG00000049249.8	0	0	0	0	11.5749	0	0	0	0	0	0	0	0	0	1.47128	0	0.382291	0	0	0
EPN3	ENSG00000049283.18	0	0	0	5.59988	11.5761	7.01824	8.52991	0	0	0	0	0	9.10431	2.76175	1.47128	5.52582	2.29371	0	52.7035	17.1918
LTBP1	ENSG00000049323.16	51.0879	35.8033	0	16.8013	69.4495	63.1627	29.8547	21.1061	0	32.1756	16.3753	26.536	18.2107	5.52294	7.3564	26.5246	15.2912	64.2214	0	34.387
RCN1	ENSG00000049449.9	0	1.77067	0	21.2358	11.5749	0	4.16814	0.0749267	11.6669	0.152126	0.0786017	4.30015	6.75562	1.12514	5.77963	0.0194519	3.77249	1.08376	0	0
RFC2	ENSG00000049541.11	34.0584	9.76406	0	0	11.5749	42.1087	42.6491	21.1072	0	7.72215	8.18686	22.112	36.4195	11.047	5.88482	12.1571	10.7042	15.2592	0	0
ARID1B	ENSG00000049618.23	175.979	263.643	235.471	291.216	289.375	182.483	174.855	290.186	58.3251	281.868	212.887	221.114	204.863	215.415	225.117	221.048	199.55	173.58	131.772	275.086
CLPTM1L	ENSG00000049656.14	51.089	52.0772	0	39.2042	81.0302	63.1634	93.8274	36.9362	46.6675	39.8974	8.18767	26.5364	77.396	22.0954	57.3817	45.3122	47.7855	54.6866	0	51.584
NEDD4L	ENSG00000049759.18	107.86	81.3693	0	95.2081	46.2985	105.279	68.2355	58.0434	11.6669	113.265	16.3753	106.15	97.8777	256.839	341.33	214.952	219.812	109.37	26.3517	51.5805
PPP1R3F	ENSG00000049769.14	5.67649	3.2549	0	5.601	0	7.01824	17.0581	10.5531	11.6669	12.8703	8.18767	0	11.3815	2.76175	4.41384	16.5783	14.144	0	0	0
HEXB	ENSG00000049860.14	22.7037	22.7843	0	67.2053	34.7247	56.1487	46.9133	21.1066	35.0006	46.3329	131.013	39.8039	27.3145	49.7126	30.8958	23.7614	33.2594	40.6964	0	17.1935
PTCD2	ENSG00000049883.15	0	16.2732	0	11.2009	0	7.01824	17.0607	21.1061	0	9.00944	0	22.1133	4.55261	2.76175	13.2423	8.84154	7.64578	10.1748	0	17.1935
NEXMIF	ENSG00000050030.15	0	0	0	0	0	14.0365	0	0	0	7.72215	0	0	2.27631	0	0	1.65766	3.82291	0	0	0
JKAMP	ENSG00000050130.18	5.67649	22.7843	0	16.8024	0	70.188	12.7949	15.8296	0	3.86031	8.18767	17.6898	13.6576	5.5235	7.35654	15.4726	7.26338	15.8965	0	17.1918
DKK3	ENSG00000050165.18	39.7332	78.1177	0	44.8035	34.7247	161.417	34.118	73.8709	70.0013	177.601	40.9384	79.6123	97.8811	171.229	111.82	222.691	290.54	118.27	52.7087	0
ARHGEF5	ENSG00000050327.15	17.0295	0	58.8678	38.3115	69.4495	0	21.3248	51.9342	0	20.3057	147.102	0	2.27631	5.5235	0	5.26101	1.14687	22.0387	0	0
NFE2L3	ENSG00000050344.9	0	0	0	5.60044	0	0	7.9614	0	0	0	0	0	0	0	0	0.828915	0.191146	0	0	0
MCUR1	ENSG00000050393.11	5.67649	6.50981	0	5.60044	0	0	0	31.6592	46.6675	19.3054	0	26.536	20.4867	13.8087	22.0692	22.657	19.4968	2.54345	0	17.1935
LIMA1	ENSG00000050405.13	96.4896	48.8262	0	33.6021	81.0209	280.734	102.358	52.7653	163.336	68.2143	49.126	0	38.6983	22.094	2.94256	32.0519	22.5553	53.4117	0	0
LETMD1	ENSG00000050426.16	56.7649	6.50948	0	11.1986	57.878	63.1641	29.8551	0	11.6704	1.28703	16.3786	35.38	22.7651	8.28497	19.1247	14.3671	16.0553	28.6138	79.0631	0
SLC4A8	ENSG00000050438.17	62.4403	100.905	117.736	39.2014	23.1498	35.0912	72.5043	47.4914	81.6658	45.0462	81.8776	97.3038	138.841	281.703	364.865	229.877	321.119	105.551	368.961	34.3887
LAMC3	ENSG00000050555.18	11.353	13.0196	0	0	0	0	4.26496	5.27653	0	20.5924	0	39.8039	11.3815	8.28524	8.82768	20.9992	21.7906	10.8096	0	0
PTGER3	ENSG00000050628.20	5.67649	0	0	5.601	0	0	0	15.8296	0	5.14759	0	0	0	0	0	0	1.1468	0	0	0
TNIP3	ENSG00000050730.16	34.059	0	0	0	0	7.01824	0	0	0	0	8.18767	4.42266	2.27631	2.76175	0	0	0.764582	2.54345	0	17.1935
MAPK9	ENSG00000050748.17	56.7649	84.6262	0	56.0044	23.1498	77.1964	72.5038	47.4882	151.674	32.1769	81.8767	61.9172	70.5655	85.6122	141.244	83.4434	204.136	106.82	26.3544	68.774
COL23A1	ENSG00000050767.17	5.67649	9.76471	0	39.2031	11.5749	0	4.26496	5.27653	23.3338	3.86108	32.7507	8.84532	27.3157	49.7115	88.2768	38.1301	52.7562	10.1738	0	0
BCAR1	ENSG00000050820.17	153.255	74.8602	0	84.0055	46.2973	21.0554	76.7662	58.0466	140.024	79.7965	106.429	22.1129	27.3159	33.1454	19.128	21.0017	40.5201	8.26563	0	0
FAM160A2	ENSG00000051009.10	85.1474	32.549	294.339	39.2031	46.2985	147.39	8.52991	73.8714	81.6751	50.194	16.3753	39.8004	27.3143	33.141	23.5397	33.7106	27.9072	37.5158	131.785	17.1935
HERPUD1	ENSG00000051108.15	96.5004	179.03	58.8678	341.623	555.591	245.642	285.764	179.4	268.335	306.32	286.552	168.072	66.0133	13.8093	13.242	12.1568	24.467	277.873	0	1100.37
HOMER3	ENSG00000051128.19	41.8823	47.2075	0	22.7955	0	21.1986	37.2429	21.1061	0	9.00828	8.18686	120.315	66.3304	0	0	15.9234	14.7955	7.63034	0	34.387
RAD51	ENSG00000051180.17	11.353	0	0	5.60044	0	7.01754	0	0	0	0	0	8.84443	4.55284	0	0	0.55261	0.382291	0	0	0
POLQ	ENSG00000051341.14	0	0	0	5.60044	34.7247	7.01824	4.26496	0	0	3.86108	8.18767	0	4.55261	19.3322	1.47128	3.31566	1.52916	0	0	0
PIK3CB	ENSG00000051382.8	22.7048	74.8586	0	28.0033	46.2997	49.1263	68.2351	15.8296	0	23.1665	65.5014	44.2239	50.0774	96.6606	54.4385	65.2074	68.0462	76.9429	26.3544	34.387
CYBA	ENSG00000051523.11	34.059	29.2964	58.8737	5.60044	11.5749	21.0547	8.53034	21.1061	0	0	32.7507	106.149	97.8841	0	0	1.10522	3.4405	19.0766	26.3544	17.1952
THOC3	ENSG00000051596.9	20.7402	15.329	0.223698	22.0131	0.189829	9.3911	7.00306	9.76474	11.6669	0.343507	24.1086	0.35912	25.1973	24.5517	39.8764	16.1674	21.704	38.3701	0	0
HEBP2	ENSG00000051620.11	0	35.8039	0	39.2031	11.5749	84.2188	63.9765	36.9357	70.0013	14.1573	8.18767	4.42266	6.82892	0	1.47128	3.31566	2.29375	41.9669	0	0
MPHOSPH9	ENSG00000051825.15	85.148	52.0807	58.8678	50.4062	104.174	77.2006	17.0594	31.6592	35.0006	88.8043	8.18767	137.101	79.673	254.087	260.411	208.334	126.159	108.098	52.7087	34.3887
PLEKHA5	ENSG00000052126.14	51.0913	42.3147	58.8678	89.611	115.745	161.402	72.5068	47.4919	81.6693	108.116	49.1359	70.7599	154.785	618.598	688.604	319.966	293.212	45.1462	0	103.161
PRSS8	ENSG00000052344.16	0	0	0	5.60044	0	0	0	0	0	0	0	17.6898	2.27631	0	1.47128	0	0	0	0	17.1935
SIKE1	ENSG00000052723.11	0	0	0	0	0	35.0884	0	0	0	7.72215	0	17.6906	13.6587	2.76175	8.82768	12.1574	13.3798	4.45103	0	0
RRP12	ENSG00000052749.13	22.7071	133.457	58.8678	56.0033	57.8792	7.01824	55.4444	184.684	23.3349	105.54	40.9408	79.6079	159.348	74.5675	132.414	75.1569	87.9224	15.2613	0	326.675
FNIP2	ENSG00000052795.13	51.0884	247.373	117.736	95.2075	115.749	126.328	38.3846	63.3183	116.669	119.694	81.8767	128.257	161.622	41.4268	86.8055	62.9979	70.3417	51.5048	158.126	120.356
MSMO1	ENSG00000052802.13	11.353	6.50981	0	16.8013	0	0	12.7949	5.27653	0	3.86108	8.18767	0	6.82892	2.76175	1.47128	12.1574	18.7333	37.5158	0	68.774
TTC17	ENSG00000052841.15	198.68	260.391	294.339	252.019	358.826	350.912	174.859	253.281	245.01	294.742	131.004	393.617	211.701	276.166	188.321	167.441	137.248	585.647	316.252	309.483
ALX4	ENSG00000052850.8	0	0	0	11.2009	0	14.0365	0	0	0	1.28703	0	4.42266	0	2.76175	0	0.55261	0.382291	1.27172	0	0
FSTL4	ENSG00000053108.17	11.3536	3.2549	0	11.2009	23.1498	21.0547	8.52949	15.8296	11.6669	20.5924	24.563	13.268	34.1428	124.277	163.312	101.681	81.8111	0	0	17.1935
FOXN3	ENSG00000053254.15	22.706	61.8416	58.8443	50.3827	23.1498	56.1466	21.3248	26.3826	58.3122	46.3323	81.8571	187.197	81.4385	22.0724	11.8156	24.3146	28.3879	23.9964	105.417	34.387
AKR7A2	ENSG00000053371.12	5.67649	8.64144	0	0	69.4495	49.1249	21.4463	5.50606	0	13.4801	40.9384	7.55523	13.6578	13.2489	22.7748	30.2128	22.0921	0	0	0
MRTO4	ENSG00000053372.5	0	26.0392	0	0	0	7.01824	25.5897	10.5531	0	9.00918	32.7507	30.9586	13.6578	16.5705	22.0692	21.5518	24.0843	18.44	474.378	17.1935
NNAT	ENSG00000053438.11	0	0	0	0	0	0	0	0	0	3.86108	0	0	4.55261	0	0	3.31566	3.44062	0	0	0
USE1	ENSG00000053501.13	5.67649	42.3118	235.471	22.4023	23.1487	91.2371	29.8547	15.8301	81.6763	29.5985	0	22.1115	40.9719	19.3322	20.5982	24.3154	16.4386	14.6251	52.7087	17.1918
MCF2L2	ENSG00000053524.12	39.7366	19.5294	0	11.2009	46.3008	0	21.3248	52.7674	0	52.7655	65.5014	26.536	81.947	251.304	213.335	212.75	174.325	40.6952	0	17.1935
AP5M1	ENSG00000053770.12	28.3825	0	0	33.6027	0	0	8.52991	0	0	11.5832	0	4.42266	6.82892	5.5235	17.6554	14.3674	14.9093	10.8092	0	0
ANAPC4	ENSG00000053900.10	62.4414	39.0588	0	61.6054	11.5749	98.2504	8.52949	47.4888	105.011	70.7854	57.3137	172.484	54.6322	162.943	75.0353	100.572	71.1046	198.389	0	154.742
KCNQ1	ENSG00000053918.17	0	6.50981	0	72.8097	23.151	7.01824	25.5897	0	0	11.5832	16.3753	185.752	43.2498	5.5235	1.47128	2.76294	4.2052	10.8096	105.417	206.336
TRAPPC3	ENSG00000054116.12	0	0	0	0	0	0	8.52991	5.27653	58.3344	7.72151	8.18767	0	2.27608	8.28607	7.3564	10.4995	16.4385	23.5269	0	34.3905
THRAP3	ENSG00000054118.15	68.1179	91.1373	0	128.81	115.749	112.298	115.165	116.094	58.3344	164.739	40.9384	159.224	136.578	127.043	120.645	142.578	94.8082	194.565	0	240.709
PHPT1	ENSG00000054148.17	17.0295	13.0196	0	56.0044	11.5749	21.0547	21.3248	26.3853	58.3379	20.5945	0	26.5355	11.3815	16.5705	29.4256	19.8939	23.7036	21.6199	0	0
ENTPD2	ENSG00000054179.12	0	0	0	0	11.5749	0	0	0	0	11.5832	0	4.42266	11.3811	0	0	5.5261	3.8226	5.08689	158.126	0
LY75	ENSG00000054219.11	40.1095	2.87994	60.5397	54.098	3.47942	38.8558	1.30636	3.30838	1.15502	13.0517	1.0906	73.0252	8.97889	1.94565	5.66443	0.960602	0.341768	0.413946	1.54964	0.558789
ARID4B	ENSG00000054267.22	212.242	268.398	176.603	182.74	162.044	245.674	269.17	274.435	327.161	231.412	245.598	216.843	249.838	293.902	267.845	264.694	193.722	513.549	0	273.475
OPN3	ENSG00000054277.14	0	0.104157	0	0	0	0	0	5.27653	23.3338	9.00918	16.3753	0.121181	6.82892	8.20681	9.96689	4.9736	8.71765	0	52.7087	0
SDCCAG8	ENSG00000054282.16	136.236	58.5883	412.075	280.026	219.926	112.292	89.5641	147.748	23.3326	167.313	302.944	402.467	234.455	124.279	116.234	125.446	80.2825	199.028	658.859	137.548
PTPRN	ENSG00000054356.14	198.675	117.17	235.448	72.8058	46.3043	56.1494	17.0611	21.1051	58.3297	119.692	24.5622	66.3364	177.54	309.331	394.33	287.362	427.404	74.3956	0	120.336
HHAT	ENSG00000054392.13	11.353	0	0	56.0011	34.7259	7.01824	8.53034	0	23.3349	11.5823	8.18767	4.42266	9.10522	5.5235	0	7.18376	2.67592	5.72333	0	0
KIF1B	ENSG00000054523.17	380.339	598.901	176.621	291.223	254.637	701.725	396.621	211.073	513.345	640.912	515.9	583.792	744.327	861.704	1004.84	1373.28	1372.46	578.629	816.919	584.528
TBC1D22A	ENSG00000054611.14	141.908	221.349	0	246.412	254.627	266.713	132.201	142.454	233.328	332.08	515.848	331.724	298.185	113.232	79.4498	74.052	54.664	115.103	184.481	240.711
SYNE2	ENSG00000054654.16	1981.17	2711.41	1412.82	1618.49	1666.77	1894.9	1740.14	2126.47	1061.63	2242.05	1555.63	168.058	113.815	69.0487	26.4842	160.257	156.357	4055.71	1080.53	687.709
PLEKHH1	ENSG00000054690.14	119.209	195.295	353.219	224.018	115.749	266.698	81.0376	52.7637	151.667	209.784	499.448	685.511	343.728	91.1374	158.899	881.98	356.301	223.823	158.126	292.293
ATP9A	ENSG00000054793.14	493.855	563.098	235.471	492.839	428.272	519.35	503.265	401.016	373.34	469.764	221.067	238.824	450.71	499.876	563.5	697.946	865.508	643.492	158.126	378.257
SPO11	ENSG00000054796.13	0	0	0	0	11.5738	0	0	0	0	0	0	0	0	0	0	0	0	0	0	68.774
CBLN4	ENSG00000054803.4	0	3.2549	0	0	11.5749	28.0729	0	0	0	1.28703	0	0	4.55261	11.047	5.88512	8.28915	19.8791	0	0	0
FAM168A	ENSG00000054965.10	45.412	55.3334	58.8678	56.0044	23.1498	84.2188	63.9744	10.5531	35.0006	38.6108	81.8735	53.0719	125.197	88.3759	77.978	88.4193	112.776	95.3793	105.417	85.9675
RELT	ENSG00000054967.13	62.4403	22.7843	0	22.4018	0	0	8.52991	31.6592	0	1.28703	65.5014	44.227	118.368	16.5705	4.41384	8.28915	12.9979	0	0	17.1918
GALC	ENSG00000054983.17	22.7071	3.2549	0	28.0022	46.2997	7.01894	38.385	15.8312	11.6669	25.7427	0	61.915	13.6585	35.9013	20.5979	46.4217	42.819	36.2431	52.7061	0
NOP58	ENSG00000055044.11	113.53	78.1177	58.8619	61.6015	115.749	14.0372	63.9765	110.808	46.6698	90.0922	65.5014	106.146	109.262	162.943	117.703	99.4695	73.0173	68.0372	184.481	85.9675
SZRD1	ENSG00000055070.17	28.3813	22.7811	0	22.4018	0	49.1277	12.7944	15.8312	11.6657	6.43449	8.18849	8.84532	18.2102	2.76175	1.47128	8.28976	6.88151	1.2716	26.3517	0
KCNH2	ENSG00000055118.15	0	3.2549	0	5.59988	34.7247	0	4.26496	15.8296	0	5.1481	0	13.268	13.6578	19.3322	19.1266	29.8417	31.3473	0	0	17.1918
CUL1	ENSG00000055130.17	175.95	113.918	58.8855	89.6289	115.753	119.318	110.881	195.218	58.3297	135.132	335.753	154.786	266.324	102.185	116.229	137.047	127.688	137.981	0	120.337
FAM114A2	ENSG00000055147.19	34.059	26.0399	58.8678	28.0028	34.7259	14.0372	12.7944	15.8291	11.6669	20.5923	49.1293	8.84488	9.10477	8.28497	11.7702	21.5523	9.17533	11.4467	0	17.1935
CYFIP2	ENSG00000055163.20	295.19	240.876	0	112.015	277.791	175.459	137.91	137.194	186.672	302.44	196.504	176.894	457.586	632.447	567.89	695.733	864.207	254.967	210.824	189.125
TAB2	ENSG00000055208.19	0	26.0405	0	11.2003	0	0	12.7957	15.8301	23.3349	11.5836	24.563	39.8053	20.4865	16.5691	13.2433	18.7879	28.6784	16.5318	421.712	17.1935
GINM1	ENSG00000055211.14	11.353	42.3141	0	33.6027	57.8746	28.0729	12.7949	5.27653	23.3338	63.0643	0	61.9172	40.9735	41.4265	11.7702	38.6829	28.2895	38.1517	0	0
EIF2AK2	ENSG00000055332.18	136.233	410.125	0	123.213	92.5993	140.365	102.362	126.639	35.0006	163.454	57.3129	57.4924	72.8431	46.9519	48.5535	70.1817	78.7509	410.145	131.772	154.748
USP36	ENSG00000055483.19	346.272	244.108	588.702	207.226	104.177	252.643	191.927	353.549	233.327	120.983	139.195	243.253	432.49	154.655	205.978	132.072	110.101	141.17	79.0631	2630.74
KMT2C	ENSG00000055609.18	419.769	878.795	671.064	711.031	640.116	592.077	993.664	620.311	318.432	647.085	741.536	985.824	834.298	748.101	945.373	868.787	686.617	642.234	395.315	647.53
MCOLN3	ENSG00000055732.13	0	3.25523	0	0	0	0	0	0	0	0	0	0	2.27608	0	0	0.55261	1.14699	0	0	0
CCDC85A	ENSG00000055813.6	28.3825	26.0392	0	56.0044	34.5905	77.2006	29.8547	47.4888	11.6669	30.8886	49.126	0	29.592	35.9027	27.9543	31.4988	35.5531	79.4827	0	17.1935
PUM2	ENSG00000055917.15	193.018	143.237	0	212.818	138.893	161.427	85.3038	195.233	186.682	231.665	196.506	260.925	168.449	179.498	217.759	300.054	231.285	272.147	0	240.713
MRPL43	ENSG00000055950.16	0	3.25425	58.8737	22.3995	0	0	0	0	0	9.00995	16.3753	4.42266	0	5.5235	4.41413	10.5	13.3802	12.7179	210.835	34.3922
ITIH4	ENSG00000055955.17	39.7349	121.66	588.619	64.894	63.1215	76.9164	22.2469	5.276	11.4557	33.0295	24.5638	170.26	85.7671	62.247	110.723	60.4005	44.9684	54.9247	263.135	103.151
ITIH1	ENSG00000055957.11	0	0	0	16.8013	0	7.01824	0	0	0	0	0	0	2.27631	2.76147	0	0	0	0	0	0
HPF1	ENSG00000056050.7	2.0004	0	0	11.1449	0	0	0	0	0	2.57405	0	13.268	9.10522	13.7386	10.299	12.71	16.0417	27.9779	0	0
ZFR	ENSG00000056097.16	187.324	221.333	58.8678	145.612	196.774	133.347	315.607	263.826	268.341	230.378	286.569	172.482	257.223	154.66	185.379	221.597	255.753	248.622	105.417	51.5805
ZNF280C	ENSG00000056277.16	28.3825	6.50981	0	0	11.5749	14.0365	4.26496	21.1061	11.6669	1.28703	49.126	13.268	13.6578	41.4262	22.0692	29.8409	22.2797	8.90206	0	0
NPFFR2	ENSG00000056291.17	0	0	0	0	0	0	0	0	0	5.1481	0	0	0	0	0	0.55261	0	0	0	0
PHF21B	ENSG00000056487.16	34.059	3.25458	0	28.0022	0	7.01824	0	0	0	11.5841	8.18767	22.1133	20.4883	2.76175	10.299	29.2894	21.4068	8.90117	0	17.1935
TRAF1	ENSG00000056558.11	11.353	16.2745	0	22.4018	0	0	4.26496	5.27706	0	32.1756	8.18767	35.3813	22.7631	8.28524	19.1266	20.4466	16.4385	0	0	34.387
RC3H2	ENSG00000056586.16	56.7649	113.922	235.471	72.8063	23.1498	119.31	110.887	56.1523	58.3356	109.397	98.2537	70.763	111.536	140.849	132.408	75.1565	129.596	197.12	0	17.1935
IL17RB	ENSG00000056736.10	0	0	0	5.60044	34.7247	7.01824	0	0	0	2.57405	8.18767	8.84488	22.7631	0	0	11.0522	12.6156	34.9706	0	0
TRAF3IP2	ENSG00000056972.20	51.0839	16.2745	0	16.8013	0	14.0358	21.3248	36.9362	0	56.6285	40.9392	0	6.82937	0	0	7.18371	6.11635	36.8774	0	17.1918
GYG2	ENSG00000056998.20	5.67649	0	0	0	0	7.01824	0	0	11.6669	0	0	0	0	0	8.82768	2.76305	5.35215	0	0	0
DCBLD2	ENSG00000057019.16	5.67649	6.51013	0	22.4012	46.2997	21.0547	12.7949	42.2122	46.6687	55.3416	106.44	22.1133	18.2098	57.9973	63.2669	35.9194	35.1705	43.8739	0	34.3887
SERPINB3	ENSG00000057149.16	0	0	0	0	0	0	0	0	0	0	0	0	0	0	0	0	0	0.635862	0	0
SOAT1	ENSG00000057252.13	79.4709	65.0981	0	5.60044	81.0244	7.01824	8.52991	52.7653	23.3349	27.0275	0	79.6092	63.7366	11.0478	4.41384	16.578	19.4968	71.8524	0	17.1935
PKP2	ENSG00000057294.14	5.67649	0	0	0	0	7.01824	0	0	0	18.0185	8.18767	0	0	2.76175	5.29661	9.77092	12.6153	0	0	0
MSH4	ENSG00000057468.7	0	0	0	0	11.5749	0	0	5.27653	0	0	8.18767	0	2.27631	2.76175	2.94256	4.97349	4.96978	1.27172	0	0
F7	ENSG00000057593.13	0	3.2549	0	0	0	0	4.26496	0	0	2.57405	0	0	0	0	0	0.552555	1.52916	0	0	0
GDI2	ENSG00000057608.17	34.0595	58.5889	0	16.8013	46.2649	62.7683	85.2991	58.0444	93.3327	148.007	49.126	106.148	141.129	46.9224	66.2068	116.6	118.893	153.875	26.3544	85.9675
PRDM1	ENSG00000057657.17	73.8018	6.50981	58.8737	0	57.8746	0	4.26496	63.3152	0	33.4601	0	17.6906	20.4865	13.8087	0	3.86816	7.64571	8.90206	0	85.9675
ATG5	ENSG00000057663.16	22.706	35.8043	0	16.8013	81.0244	21.054	63.9769	21.1056	58.3344	18.0187	73.6883	57.4972	29.594	46.9458	14.7128	34.8131	24.4673	8.26601	0	0
TMCC3	ENSG00000057704.13	34.059	22.784	0	33.6004	23.1498	7.01824	17.0598	15.8296	0	47.6206	24.563	0	11.3815	0	0	10.4996	12.2333	15.8965	0	0
PITHD1	ENSG00000057757.10	5.67649	48.8236	0	33.6027	11.5749	7.01824	21.3248	26.3826	23.3338	52.7681	32.7507	48.6493	6.82892	5.5235	19.1266	38.1301	74.929	7.63015	0	0
MTA3	ENSG00000057935.13	11.3519	45.568	58.8678	33.6021	23.151	14.0372	46.9141	47.4903	139.998	51.481	40.9384	75.1865	75.1188	171.233	173.609	127.65	138.005	15.2595	0	68.7706
USP13	ENSG00000058056.9	73.7944	35.8039	0	33.6027	11.5749	14.0365	59.7094	5.27653	11.6669	70.7864	0	22.1133	11.3806	49.7087	41.1958	41.9965	39.3768	21.6192	0	0
ATP11B	ENSG00000058063.16	107.857	107.418	58.8678	44.8047	57.8746	49.1277	110.889	42.2122	350.009	69.4994	171.941	168.059	132.026	149.132	111.817	83.9967	86.7801	157.057	316.252	17.1935
LAMC2	ENSG00000058085.15	0	6.50981	0	5.60044	11.5749	14.0365	0	0	0	0	0	4.42266	9.10522	0	2.94256	0.55261	0	0	0	0
CDK14	ENSG00000058091.17	28.3825	3.2549	58.8796	28.0028	0	14.0379	29.8547	31.6592	23.3338	53.9858	8.18767	79.6096	81.9454	284.467	150.023	151.412	142.976	90.2906	26.3544	0
SEC61A1	ENSG00000058262.10	124.883	91.1373	0	16.8013	23.151	126.324	63.9765	237.444	58.3332	100.386	229.26	106.146	102.433	24.8566	26.4836	50.2874	42.4343	48.9601	0	17.1952
PPP1R12A	ENSG00000058272.19	255.442	348.268	470.943	207.206	324.101	203.518	179.126	300.756	326.678	257.404	384.842	331.686	332.336	458.456	517.887	447.05	410.583	459.05	184.481	103.161
RASGRF1	ENSG00000058335.15	153.274	126.941	0	84.0066	46.2997	63.1641	38.3833	42.2143	58.3344	105.53	114.627	79.6123	275.445	610.347	654.688	386.306	566.172	75.6695	447.993	154.735
CAMK2B	ENSG00000058404.20	153.266	182.28	0	100.81	104.171	21.054	55.441	26.3821	81.6658	222.664	73.6899	132.681	275.435	613.111	737.145	454.249	642.999	199.033	263.544	120.346
CROCC	ENSG00000058453.17	269.456	256.129	176.598	326.327	176.457	241.726	148.661	225.538	439.109	220.35	260.429	313.408	491.935	260.998	337.144	227.966	197.414	205.62	606.15	123.063
POLR3E	ENSG00000058600.16	147.587	104.158	0	112.008	115.749	63.1733	140.746	137.188	58.3344	140.279	98.2546	101.726	132.027	129.803	108.881	126.548	87.5413	48.3277	26.3544	34.3853
ATP2B4	ENSG00000058668.14	187.341	221.333	0	134.399	277.799	189.493	264.426	221.594	151.669	173.734	294.758	79.6079	195.762	151.896	175.08	202.255	212.552	120.814	474.347	34.387
ZC3H11A	ENSG00000058673.16	194.506	347.256	235.448	172.591	364.008	68.3373	185.384	186.871	210.004	269.544	279.277	187.986	209.104	269.969	235.153	269.528	211.695	213.407	421.717	65.1445
RIOK2	ENSG00000058729.11	11.3536	6.51013	0	0	0	14.0365	25.5906	10.5525	0	12.8703	0	35.3813	4.55261	0	8.82768	16.0257	8.02811	12.0809	52.7087	17.1935
YIPF1	ENSG00000058799.15	0	19.5311	0	5.60044	11.5749	98.2637	21.3248	26.3821	11.6669	18.0157	57.3137	35.3813	31.8671	16.5708	5.88512	11.0521	11.0864	34.3365	263.544	17.1935
NDC1	ENSG00000058804.12	11.353	9.76471	58.8678	0	0	7.01824	8.52991	0	0	2.57405	8.18767	4.42266	4.55261	8.28524	4.41384	13.8152	12.2333	3.81517	0	17.1935
DGKG	ENSG00000058866.15	0	20.2162	0	5.60044	11.5738	77.1978	17.0598	15.8401	23.3338	45.0552	65.4965	85.7863	34.1448	58.0091	83.8734	97.0208	115.375	9.53907	52.7087	30.2107
FLYWCH1	ENSG00000059122.16	11.353	16.2735	117.736	39.2014	23.1498	21.0547	17.0598	36.9357	0	46.3329	8.18767	35.3813	43.2507	66.285	51.4139	74.0498	35.1704	35.6083	0	0
UNKL	ENSG00000059145.18	51.0879	61.8435	0	39.2031	46.2997	182.465	4.26496	31.6592	11.6669	45.0454	49.126	61.9186	27.3157	30.3795	35.3103	49.1823	26.3781	8.26646	52.7087	51.5805
TBXAS1	ENSG00000059377.17	11.353	0	117.736	61.6049	23.1464	0	59.7047	10.5531	0	30.8842	32.7507	327.264	318.695	0	0	9.94653	10.7037	21.6185	527.137	120.341
PARP12	ENSG00000059378.12	73.7973	221.33	0	95.2126	115.745	84.2203	98.0961	63.3194	105.002	69.4995	65.5014	48.6444	20.4867	2.76175	1.47128	6.07854	1.14687	80.1186	0	17.1935
ALDH18A1	ENSG00000059573.9	90.8239	26.0399	0	61.6049	23.1498	49.1277	25.5889	47.4866	0	25.7417	16.3753	35.38	11.3815	22.0937	25.0118	32.0514	24.8489	5.72276	79.0631	17.1935
TARBP1	ENSG00000059588.10	119.206	143.216	0	196.016	254.648	224.584	68.241	63.3183	175.003	84.9441	24.563	283.049	218.529	1071.56	1178.5	545.426	404.082	129.716	26.3544	206.322
GATB	ENSG00000059691.12	68.1179	9.76471	0	22.4007	57.8804	7.01824	8.53034	5.27653	46.6675	27.0291	0	22.1124	13.659	49.7139	38.2528	53.048	57.7258	0	0	68.774
MXD1	ENSG00000059728.11	22.706	3.2549	58.8678	39.2031	0	18.4095	8.52991	16.1361	0	7.72215	0	8.84532	18.2141	22.094	17.8532	18.1741	15.4721	6.99448	0	34.387
CDK17	ENSG00000059758.8	488.198	214.818	0	123.22	92.5993	217.55	290.015	295.486	268.344	234.241	278.404	123.837	88.7775	91.1382	167.728	149.758	167.829	118.9	210.856	103.164
DNAJC25	ENSG00000059769.20	22.706	6.50981	0	5.60044	0	0	8.52991	5.27653	0	15.4443	0	17.6889	9.10522	16.5705	5.88512	9.94698	9.55804	6.99448	0	0
SLC2A3	ENSG00000059804.16	241.119	131.661	58.8678	766.025	531.094	147.386	238.844	563.764	196.629	147.717	230.3	17.6239	132.731	13.8085	18.7787	45.4739	68.9386	197.836	105.317	357.415
PSD	ENSG00000059915.17	85.1463	126.941	0	84.0022	81.0244	35.0912	12.7962	47.4888	105.002	133.848	32.7532	119.412	216.25	223.689	198.624	303.955	306.985	58.4941	316.252	120.358
CTDP1	ENSG00000060069.16	119.197	61.8461	0	28.0028	81.029	56.1487	34.1218	105.528	35.0006	66.9271	73.6948	84.0332	54.6284	30.3792	38.2525	25.4204	28.2892	8.26627	448.024	51.5788
YBX3	ENSG00000060138.13	653.218	208.32	0	235.221	172.212	175.101	248.559	719.318	356.445	526.285	397.901	46.192	172.774	2.76202	2.94256	13.5942	62.0147	61.04	52.714	376.117
STYK1	ENSG00000060140.9	0	6.50981	0	5.59988	0	0	0	0	0	9.00918	0	0	6.82892	19.3322	14.7128	4.42088	12.2333	2.54345	0	0
WNK1	ENSG00000060237.17	329.223	322.247	117.736	224.012	324.092	224.591	264.428	211.063	314.998	445.305	343.902	296.32	478.007	367.322	491.386	450.92	419.766	377.71	26.357	395.449
CCAR1	ENSG00000060339.14	312.181	237.594	294.345	218.409	370.407	259.699	264.426	195.231	210.042	368.078	491.286	389.206	325.508	394.921	431.084	315.539	250.405	359.299	395.315	447.023
OGFR	ENSG00000060491.16	28.3825	16.2745	58.8678	39.2031	11.5749	28.0729	25.5897	26.3826	105.002	23.1665	73.6891	17.6906	68.2892	80.0907	77.9778	51.9453	56.5791	5.08689	0	0
GNA15	ENSG00000060558.4	0	6.50981	0	0	0	0	21.3248	15.8296	0	1.28703	0	39.8039	47.8024	2.76175	2.94256	3.31566	3.44062	2.54345	0	51.5805
CREB3L3	ENSG00000060566.14	0	3.2549	0	0	0	0	0	0	0	0	0	0	0	2.76175	0	0.55261	0	2.54345	0	0
PIGV	ENSG00000060642.10	0	0	0	22.4001	11.5749	7.01824	0	0	0	2.57405	0	0	0	8.28441	1.47113	2.21044	1.91146	0	0	0
PTPRU	ENSG00000060656.20	79.4743	22.7834	0	5.60044	57.8734	42.1129	25.5897	68.598	35.0018	77.2215	0	30.9586	40.9735	102.189	98.5723	76.2626	64.9908	39.4234	105.407	0
SNRNP40	ENSG00000060688.13	39.7355	58.5883	0	56.0044	34.7247	21.0554	25.5897	21.0528	58.3344	33.4627	24.563	22.1133	36.4209	35.9027	45.6097	31.4988	34.407	2.54345	0	85.9675
RIMBP2	ENSG00000060709.15	39.736	35.8056	0	28.0022	81.0232	42.1094	12.7944	31.6613	163.336	48.907	32.7507	106.148	159.34	356.27	606.184	261.938	357.067	12.7185	0	51.5788
COL11A1	ENSG00000060718.22	5.67649	61.8406	0	33.5999	46.3031	105.269	17.0615	15.8301	0	50.1943	16.3762	119.408	116.093	386.626	598.787	291.767	275.658	15.2578	0	85.9761
QSER1	ENSG00000060749.15	5.67649	19.5294	0	11.2003	11.5749	42.1094	4.26496	31.6592	11.6669	21.8814	0	30.9586	22.7631	38.6645	26.4816	27.0779	17.9674	0	26.3544	0
MPC1	ENSG00000060762.19	22.706	0	0	56.0078	0	0	0	5.276	11.668	9.01098	0	4.42222	43.2498	13.8074	8.82768	26.5254	32.8801	34.9743	0	0
ACAA1	ENSG00000060971.18	51.0901	52.0798	353.26	89.6149	81.0232	7.01824	29.8526	21.1061	11.6669	47.6176	90.0726	101.719	95.603	66.2811	85.3342	84.546	71.4915	94.7438	0	51.5805
BCAT1	ENSG00000060982.15	11.353	3.2549	0	39.2059	0	0	8.52991	0	0	5.1481	8.18767	110.566	20.4865	30.3792	4.41369	21.5518	30.5839	5.72276	0	0
HDAC7	ENSG00000061273.18	454.111	569.678	647.54	554.458	555.61	1017.66	801.827	564.566	594.934	505.835	433.898	207.88	159.335	182.264	192.744	140.347	99.7784	359.288	79.0631	223.507
LZTS1	ENSG00000061337.15	28.3825	6.50981	0	0	0	0	4.26496	0	0	5.1481	0	0	4.55261	19.3322	2.94256	13.8152	26.7604	0	0	51.5805
PRDM6	ENSG00000061455.11	0	3.2549	0	0	11.5749	0	4.26496	0	0	0	0	0	0	0	0	1.10522	0.382291	3.17931	0	0
SPAG4	ENSG00000061656.10	0	0	0	16.8013	11.5749	0	0	5.27653	0	0	0	0	2.27631	8.28524	8.82768	3.86827	1.91149	0	0	0
NCKAP1	ENSG00000061676.15	323.56	397.095	58.8678	324.827	300.951	238.622	396.637	422.122	501.676	383.529	327.507	84.0305	250.399	403.215	519.362	509.506	608.225	685.459	368.961	257.903
MRPS35	ENSG00000061794.13	0	3.2549	0	11.2009	0	7.01824	0	10.5531	0	14.1573	8.18767	39.8039	6.82892	8.28524	14.7128	16.5786	16.4389	71.8547	26.3544	0
GUCY1B1	ENSG00000061918.13	51.0884	65.0912	58.8737	22.3973	104.164	35.0877	29.8556	21.1061	23.3338	51.4895	24.5622	48.6501	56.904	104.938	136.838	143.138	187.337	25.4301	26.3544	17.1935
SFSWAP	ENSG00000061936.9	261.112	247.383	235.471	212.817	266.229	259.675	157.793	311.324	478.342	222.652	352.077	362.671	350.551	284.45	275.15	272.989	224.025	166.596	158.11	223.519
TNK2	ENSG00000061938.19	300.889	192.048	529.81	195.991	46.2892	119.314	127.935	131.917	46.6663	133.856	130.983	455.518	323.226	486.053	436.983	384.609	397.952	26.7069	316.231	378.324
MON2	ENSG00000061987.16	141.912	201.792	412.075	369.627	196.775	259.675	204.719	295.505	209.986	239.366	360.256	424.574	218.512	436.358	347.176	308.358	241.227	352.897	843.342	343.868
CDH3	ENSG00000062038.14	28.3825	3.2549	0	16.8013	11.5749	7.01894	0	5.27653	140.003	0	8.18767	13.2667	15.935	11.0464	5.88512	8.28893	10.704	4.45103	184.481	0
ARSF	ENSG00000062096.15	11.353	6.50981	0	5.60044	0	0	0	0	0	0	0	4.42266	0	0	1.47128	0	2.67604	0	0	0
GPBP1	ENSG00000062194.16	62.442	120.44	117.736	89.6054	69.4483	56.1459	34.1201	68.5991	46.6675	50.1939	73.6833	132.681	109.268	82.8549	54.4385	101.682	88.6918	48.957	0	154.73
DGAT2	ENSG00000062282.15	0	0	0	33.6027	0	7.01824	0	0	0	1.28703	0	0	4.55261	5.5235	5.88512	3.31566	3.05814	0	0	0
ZNF112	ENSG00000062370.16	3.63806	2.09258	0	0	0	34.7992	2.73682	4.96363	11.3192	6.27966	32.469	2.57266	2.93871	9.53245	13.1284	10.9683	12.1329	12.6966	0	0
CS	ENSG00000062485.19	66.1283	86.3214	0	65.5851	77.5832	42.1094	74.1591	70.5783	75.914	50.8576	171.941	110.467	141.196	85.6145	71.8969	70.2674	104.213	48.9224	0	103.164
LTK	ENSG00000062524.16	22.7014	0	0	11.2009	11.5772	0	4.26496	0	0	10.2961	0	22.1111	11.3815	30.3789	44.1384	14.3693	17.5857	0	105.417	0
MRPS24	ENSG00000062582.14	0	6.41281	0	0.0688855	0	20.9438	0	5.27653	0	0	0	0	1.37625	0	6.06903	6.25775	3.82604	0	0	0
ELMO2	ENSG00000062598.18	34.0578	68.3543	117.742	33.6043	11.5749	14.0365	59.7111	105.528	81.6716	61.7762	32.7515	44.2279	79.6657	57.9975	102.844	100.576	87.0266	44.5087	263.544	60.798
WAPL	ENSG00000062650.19	45.412	45.568	235.471	106.407	92.6051	105.274	102.355	105.531	105.002	64.3527	57.3137	84.0354	95.6048	38.6645	97.1011	53.6032	68.4301	113.819	158.126	34.3853
VMP1	ENSG00000062716.13	85.1514	78.1174	0	56.0016	34.7271	119.309	106.624	147.743	58.3356	60.4902	122.827	75.183	79.6718	16.5705	47.0818	48.0783	62.3141	34.9736	0	240.738
APPBP2	ENSG00000062725.10	11.353	3.2549	0	22.4018	11.5749	70.1796	34.1197	15.8296	0	25.7404	16.3753	88.4532	18.2104	19.3322	22.0692	49.1823	55.8154	6.35862	0	0
POLD1	ENSG00000062822.14	62.4426	58.5834	176.592	55.9955	57.8734	56.1459	21.3248	121.358	163.274	55.3911	73.6842	53.0679	66.0117	16.571	11.1396	12.7102	14.9093	8.26658	0	154.748
SEZ6	ENSG00000063015.20	5.67593	9.76471	0	16.8002	0	7.01824	8.53077	0	46.6722	20.5947	16.3737	8.84443	22.7619	41.4248	58.8554	29.2883	68.8117	11.4455	0	0
EIF4B	ENSG00000063046.17	212.22	75.8155	158.26	181.051	188.797	138.965	130.68	130.654	189.344	162.136	146.938	115.965	83.8165	102.183	86.8436	133.697	152.391	213.134	157.984	137.368
SLC6A16	ENSG00000063127.16	17.0295	0	0	5.60044	11.5749	35.0912	0	0	0	0	0	4.42266	4.55261	0	0	1.10522	0.76462	12.0814	0	0
BICRA	ENSG00000063169.10	22.706	52.0785	58.8678	50.404	11.5749	28.0729	63.9744	15.8296	11.6669	24.4535	0	8.84532	20.4867	22.094	26.4814	18.7887	22.1729	15.8965	0	0
SPHK2	ENSG00000063176.16	22.706	3.2549	0	5.60044	0	0	8.52991	5.27653	23.3314	18.019	0	22.1146	6.82892	5.5235	10.299	9.39509	9.55659	6.359	0	17.1935
RPL18	ENSG00000063177.13	45.4125	42.3138	0	50.4012	0	49.1298	38.3855	89.6989	23.3349	47.617	98.248	39.8079	111.539	22.0926	42.6667	72.3894	105.128	72.4913	105.417	34.3887
CA11	ENSG00000063180.9	73.7944	104.157	0	28.0022	57.8746	14.0365	4.26496	31.6592	58.3344	92.6669	16.3753	30.9586	157.065	187.799	261.888	135.942	265.309	20.9834	131.772	68.774
ISOC2	ENSG00000063241.8	0	16.2758	0	0	11.5738	7.01754	21.3248	0	11.6669	43.7594	49.131	4.4231	2.27653	0	1.47128	13.2621	17.5854	21.6196	368.961	0
U2AF2	ENSG00000063244.12	227.055	130.198	588.678	145.606	127.324	112.288	191.919	253.279	58.3344	194.342	130.995	269.78	179.835	107.709	76.5051	101.68	112.773	225.731	184.481	154.752
EPN1	ENSG00000063245.14	107.853	78.1177	0	140.013	115.749	84.2195	136.479	84.4255	128.336	144.147	65.5014	114.989	188.924	63.5202	52.9661	149.758	187.708	76.941	79.0631	103.161
MED29	ENSG00000063322.15	5.67649	16.2745	0	5.60044	11.5749	28.0729	12.7949	0	0	5.1481	8.18767	13.2684	18.2098	13.8082	16.185	11.6058	17.5851	5.08734	0	0
AHRR	ENSG00000063438.17	0	0	0	0	0	0	0	0	0	0	0.360258	0	0	1.80204	0	5.03411	4.65156	4.48276	0	17.1935
ZNF275	ENSG00000063587.14	0	13.0196	0	5.60044	0	0	0	0	0	1.28703	0	0	2.27631	2.76175	2.94256	6.63126	4.58749	20.3476	0	0
MTMR1	ENSG00000063601.17	51.0862	65.0981	0	22.4023	46.2985	7.01824	42.6496	15.8296	46.6675	27.0265	40.9416	57.4937	79.6693	63.5199	101.521	55.261	59.2537	24.7972	0	103.158
GPC1	ENSG00000063660.9	34.0595	39.0566	0	56.0061	11.5749	105.274	12.7949	10.5531	0	54.0564	49.126	39.8017	159.341	400.478	385.475	201.688	202.237	5.08689	0	34.387
ADCK1	ENSG00000063761.16	17.0295	29.2941	0	22.4018	11.5749	0	8.52991	10.5531	0	21.8794	24.563	53.0719	36.4209	24.8546	50.0235	22.1044	23.3196	10.1738	0	0
HAGH	ENSG00000063854.13	51.0896	35.802	0	33.4486	23.151	56.1459	34.1218	21.1061	81.6681	65.6377	114.627	97.2959	66.0117	46.9497	54.4362	86.7583	112.393	54.0497	131.772	51.5788
RNF4	ENSG00000063978.16	107.858	22.6369	0	28.0005	11.5738	49.1192	22.0712	21.1066	70.0059	69.7289	98.2521	26.5333	45.5903	41.4765	20.6069	35.0516	48.8176	58.5225	26.357	4.92938
CASP8	ENSG00000064012.21	22.706	22.784	117.736	50.395	11.5749	70.1831	4.26453	21.1045	0	6.50669	24.563	79.6132	29.5879	0	1.47128	1.65783	0.76462	52.1395	131.772	17.1935
LIMCH1	ENSG00000064042.18	420.12	563.134	353.101	448.098	393.532	231.554	328.352	495.906	349.993	711.887	376.667	247.699	243.61	472.321	448.713	445.459	499.008	599.553	52.6982	120.373
INTS13	ENSG00000064102.15	0	22.7843	58.8678	22.4029	57.8746	14.0365	12.7949	5.27653	23.3338	6.43513	8.18767	30.9591	22.7631	35.9027	25.0118	27.6305	23.3198	31.7931	0	0
TM7SF3	ENSG00000064115.11	17.03	55.3334	0	33.6015	69.4506	70.181	12.7944	15.8306	0	10.2962	8.18767	44.227	36.4191	13.8085	33.8397	38.6819	32.4962	38.1551	26.3544	34.3853
SPA17	ENSG00000064199.6	11.353	0	0	0	11.5749	0	0	0	0	10.2962	8.18767	0	6.82892	2.76175	0	1.65783	1.91146	0	0	0
TSPAN32	ENSG00000064201.15	22.7037	0	0	0	0	0	0	0	0	0	0	0	2.27608	0	1.47128	0.552555	0.764582	0	0	17.1969
ST3GAL6	ENSG00000064225.12	17.03	42.3125	58.8678	28.0028	57.8711	7.01824	17.0598	5.27547	46.6675	23.1667	8.18767	75.1812	6.82869	16.5716	16.1833	12.7095	13.3796	103.654	0	103.161
ATP2C2	ENSG00000064270.12	0	3.2549	0	16.8019	57.8746	42.1094	12.7949	5.27653	35.0006	0	0	8.84532	0	22.0929	32.3686	13.8155	12.6154	0	0	34.387
NGFR	ENSG00000064300.9	0	0	0	0	0	21.0547	0	0	0	1.28703	73.6891	0	0	0	1.47128	0.55261	0.382291	0	0	0
CDON	ENSG00000064309.14	28.3842	0	0	5.60044	11.5761	0	8.52991	5.27653	58.3391	2.57405	0	8.84532	20.487	33.141	39.7243	31.4986	23.3201	3.17931	0	0
TAF2	ENSG00000064313.12	62.4414	71.6079	0	50.404	23.1498	105.274	85.2991	68.5949	11.6669	52.7696	49.126	79.6079	66.0129	46.9497	86.8052	41.9985	47.4038	31.7931	26.3544	17.1935
HIPK2	ENSG00000064393.16	153.265	162.745	176.603	61.6049	34.7247	140.365	102.359	126.637	46.6675	115.832	262.006	114.989	211.696	24.8557	54.4373	199.492	178.53	155.786	342.607	17.1935
TNPO3	ENSG00000064419.13	11.353	84.619	0	44.8063	34.7247	126.34	34.1197	58.0402	34.9983	73.3597	40.9384	84.0252	113.825	38.6636	88.2759	80.1343	69.1956	10.1748	158.126	154.742
BORCS8-MEF2B	ENSG00000064489.23	12.8016	31.6054	59.0444	83.837	21.5745	0.0603568	0.0477675	20.0909	70.0013	18.3594	34.999	25.7646	31.3939	0.0607584	2.92123	24.514	3.06303	10.7096	0	0
RFXANK	ENSG00000064490.14	5.67649	3.2549	0	11.1998	11.5761	7.01824	25.5897	21.1082	0	23.1665	0	8.84488	11.3806	13.8079	5.88497	11.6051	2.29352	5.08689	0	0
TMEM161A	ENSG00000064545.15	0	9.76471	0	11.2009	0	14.0358	8.52906	5.27653	0	7.72215	0	0	13.6585	44.1858	19.1278	18.7891	12.2333	8.2662	131.772	0
LPAR2	ENSG00000064547.14	0	13.0196	0	5.60044	11.5749	0	0	0	0	5.1481	0	17.6906	6.82892	0	0	2.76305	0.382291	0	0	17.1935
CTSA	ENSG00000064601.18	62.4499	45.5683	58.8678	50.4068	23.1475	175.462	42.647	79.1469	139.997	73.3623	57.3121	84.031	95.6076	160.186	117.698	107.754	87.5445	54.0503	26.3544	85.9675
SUGP2	ENSG00000064607.17	187.342	152.985	0	212.832	266.239	147.358	174.874	147.745	105.007	216.22	196.503	265.41	300.439	801.04	1009.45	490.108	420.87	59.1351	26.3517	326.683
SLC12A2	ENSG00000064651.14	210.034	484.971	412.116	296.839	185.196	140.352	208.976	174.128	186.651	91.3796	245.644	92.8714	102.436	124.276	155.955	176.839	121.947	427.9	0	68.7757
SNX24	ENSG00000064652.11	22.706	9.76504	0	16.8008	34.7247	7.01824	8.53077	5.27653	11.6669	27.0275	8.18767	35.3782	11.3811	11.047	10.299	17.1309	14.5276	0	0	0
EYA2	ENSG00000064655.19	34.059	3.2549	117.736	44.8041	69.4495	0	4.26538	10.5536	0	20.5938	40.9425	35.3835	34.1432	2.76147	1.47128	12.1574	12.6157	0	0	85.9641
CNN2	ENSG00000064666.15	56.7615	16.2745	0	16.7985	0	35.0926	8.53077	36.9357	11.6669	10.2963	16.3753	4.42266	2.27631	2.76175	2.94271	6.07876	1.14691	0	131.759	0
ABCA7	ENSG00000064687.12	96.5004	192.037	235.471	268.821	92.5947	84.2238	106.624	73.8714	70.0013	144.147	81.8817	92.8803	54.6318	162.93	105.933	91.1808	88.3091	31.1563	843.366	120.355
SNCAIP	ENSG00000064692.19	11.3519	29.2954	0	11.2003	0	7.01824	0	5.27653	0	6.43371	0	22.1133	15.9341	5.52377	16.1836	4.42104	6.88112	50.8691	0	0
DDX20	ENSG00000064703.12	0	3.2549	0	5.60044	11.5749	7.01824	8.52991	5.27653	0	7.72215	0	17.6906	20.4867	22.094	17.6554	16.5789	8.02811	66.7655	0	0
BTBD1	ENSG00000064726.10	28.3825	45.5687	0	28.0022	11.5749	21.0547	68.2414	26.3832	175.002	38.6105	8.18767	22.1133	81.9445	13.8087	26.4826	41.9975	65.7541	101.102	0	34.387
FAR2	ENSG00000064763.11	5.67649	3.2549	58.8678	22.4023	0	70.1824	8.52949	10.5536	11.6669	1.28703	32.7507	35.3813	11.3813	16.5708	38.253	14.3671	26.3786	9.53793	0	17.1935
BCAS1	ENSG00000064787.13	51.0884	19.5294	0	5.60044	11.5749	14.0372	0	15.8296	46.6675	41.1833	32.7515	48.6501	36.4193	0	5.88512	109.974	64.9895	12.0816	26.3544	0
POU1F1	ENSG00000064835.11	0	0	0	0	11.5749	0	0	0	0	0	0	0	0	0	0	0	0	0	0	0
CHI3L2	ENSG00000064886.14	5.67649	0	0	28.0039	23.151	14.0379	4.26496	5.27706	0	2.57392	8.18686	8.84443	13.6567	2.76175	2.94241	1.65777	0.382291	0	79.0631	0
SBNO2	ENSG00000064932.16	2514.86	1181.54	117.736	425.642	370.389	386.005	742.101	1778.27	933.39	768.361	892.443	207.864	1916.66	74.5653	86.8048	81.2374	208.748	256.877	210.835	481.403
PMS1	ENSG00000064933.17	0	9.76667	58.8678	11.2009	23.1591	42.1129	12.7927	31.6597	0	51.4799	8.18767	70.7612	45.5275	63.5202	47.0873	54.7043	35.9316	41.9695	0	0
HMG20B	ENSG00000064961.19	0	29.2925	0	61.6054	46.2973	42.1122	8.53119	10.5531	35.0006	38.6109	24.5655	57.4937	45.5275	5.52294	1.47143	18.7897	11.4683	50.233	52.7087	17.1935
CALCRL	ENSG00000064989.13	0	107.412	470.943	117.609	81.0244	133.347	102.359	21.1061	35.0006	27.0278	32.7507	8.84532	4.55261	5.5235	20.5979	4.42088	4.2052	29.2496	0	0
TAF11	ENSG00000064995.18	22.706	26.0392	58.8619	22.4018	0	0	12.7949	5.27653	11.6669	3.86108	0	13.2671	6.82892	11.047	17.6542	11.6048	7.64582	0	0	0
ANKS1A	ENSG00000064999.15	414.38	429.647	529.81	330.426	381.972	315.824	597.109	590.971	548.343	723.288	507.636	234.401	462.095	295.507	175.079	171.862	141.448	380.245	105.417	378.252
AP3D1	ENSG00000065000.18	862.834	576.13	1118.48	498.442	300.949	386.014	652.535	590.963	373.341	516.103	655.014	508.616	673.804	386.647	378.116	478.569	585.285	488.35	474.381	894.09
ZNF76	ENSG00000065029.15	34.0601	100.896	58.8678	78.404	104.167	70.1789	76.7675	31.6586	11.668	50.194	81.8767	75.1892	59.1833	60.759	91.2211	55.261	38.9921	24.7992	210.835	34.387
SLC9A3R2	ENSG00000065054.14	73.7899	263.644	353.207	145.609	92.5982	126.331	477.714	321.865	303.32	97.8016	147.363	35.3808	9.10477	0	5.88526	28.7346	14.9093	267.069	26.3544	120.365
NTHL1	ENSG00000065057.9	5.67649	45.5719	0	16.803	0	21.0526	4.26453	0	11.6657	3.86108	24.563	8.84532	2.27608	16.5691	2.94256	10.4998	8.41071	27.3432	0	0
UHRF1BP1	ENSG00000065060.17	73.7944	68.353	58.8678	50.404	23.1498	147.383	76.7692	31.6592	35.0006	65.6383	40.9384	176.906	66.0129	71.8054	27.9543	53.6032	40.5228	74.3958	342.607	34.387
GNAI3	ENSG00000065135.11	34.6612	26.0392	0	33.6027	58.8712	49.9867	51.1795	31.6592	11.6669	33.4627	90.0644	44.2266	50.9542	82.8524	63.265	56.9188	33.6416	53.4124	26.3544	17.1935
IPO5	ENSG00000065150.21	187.338	133.462	58.8737	140.017	173.628	154.408	98.1017	131.9	69.9954	91.3811	180.162	154.795	168.433	287.193	263.339	298.981	268.711	91.5658	0	68.7757
OAT	ENSG00000065154.11	11.3536	19.5298	294.316	22.4029	0	42.1094	25.5897	21.1061	58.3344	29.6019	0	26.536	17.9209	24.8566	23.5405	80.1285	110.449	89.656	131.772	17.1935
WDR3	ENSG00000065183.16	73.7944	26.0392	0	0	11.5749	14.0365	12.7949	47.4888	23.3338	12.8703	57.3137	30.9586	36.4209	41.4262	41.1958	43.6562	32.877	41.331	0	0
PKN2	ENSG00000065243.20	45.4108	104.157	353.207	184.825	185.192	161.425	153.536	100.255	163.336	151.87	155.566	296.321	113.816	91.1363	158.897	93.3869	95.5728	167.866	131.772	171.935
WDR18	ENSG00000065268.10	22.706	22.783	58.8678	0	11.5749	7.01824	12.794	15.8285	11.6669	2.57405	0	61.9177	15.9337	27.6158	27.9545	25.4188	24.4662	46.4211	0	0
TRAM2	ENSG00000065308.5	0	19.5294	0	33.6027	46.2997	7.01824	59.7094	10.5531	58.3344	34.7497	16.3753	17.6906	2.27631	16.5705	27.9543	16.5783	6.88124	31.7931	0	0
NTN1	ENSG00000065320.9	0	0	0	0	0	0	4.26496	0	0	0	0	0	2.27631	0	1.47128	1.10522	0.382291	0	0	0
GLP2R	ENSG00000065325.13	0	0	0	0	0	7.01824	0	0	35.0006	3.86108	0	4.42266	2.27631	11.0473	10.2987	6.07904	0.764582	0	0	0
MCM10	ENSG00000065328.16	0	0	0	0	23.1498	0	0	10.5531	0	0	24.563	0	0	0	2.94271	0.55261	1.14687	0	0	17.1935
DGKA	ENSG00000065357.20	79.4601	32.5464	0	112.014	23.151	28.0729	42.6436	52.7785	11.6669	37.3253	32.7507	114.983	138.858	135.331	191.274	78.4644	77.6017	21.6171	0	137.534
ERBB3	ENSG00000065361.15	28.3842	9.76471	117.736	50.4045	23.1498	28.0729	25.5893	21.1061	46.6675	78.5061	90.0579	92.8723	91.0563	11.0475	5.88541	156.941	53.1376	29.8855	210.835	206.32
ROPN1	ENSG00000065371.17	0	3.14163	0	0	0	13.5712	0	0	0	0	0	0	0	9.83845	0	0	0	0	0	0
ANKRD44	ENSG00000065413.20	22.7071	117.175	176.609	224.015	92.5993	105.275	59.7098	58.0413	11.6669	99.0966	81.8767	698.765	282.266	35.903	33.8394	66.3119	63.8424	159.603	0	257.911
KARS	ENSG00000065427.14	62.4409	58.5879	117.736	5.60044	23.1498	49.1242	17.0594	36.9346	58.3344	46.3354	32.7507	30.9573	29.592	16.5691	30.8979	51.394	56.5793	55.9577	105.417	51.5805
ADAT1	ENSG00000065457.10	28.3825	26.0389	58.8737	56.0044	34.7259	21.0547	51.1778	5.29816	11.6669	35.9388	49.126	22.1124	12.9501	23.3881	32.3673	19.4852	23.7327	13.989	26.3544	17.1935
PDIA5	ENSG00000065485.20	5.67649	13.0196	0	0.0364029	23.1197	0	21.3248	5.27653	81.6681	14.1573	0	13.268	11.4223	30.4016	45.6332	22.1283	16.8985	2.57092	0	17.1935
TBC1D22B	ENSG00000065491.8	34.059	29.2941	58.8678	39.2031	11.5749	7.01824	34.1197	47.4888	35.0006	16.7313	8.18767	4.42266	40.9735	27.6175	10.299	26.5253	25.6135	59.1351	26.3544	68.774
NDUFB4	ENSG00000065518.8	0	3.2549	0	5.601	11.5749	0	8.52991	0	0	7.72215	8.18767	4.42266	2.27631	16.5705	2.80235	8.80307	11.4595	1.90759	0	0
SPEN	ENSG00000065526.11	147.589	188.784	0	168.013	150.474	154.401	234.573	332.425	210.004	229.09	155.566	70.7626	157.065	57.9967	64.7363	90.6288	90.9853	288.039	368.961	257.903
MYLK	ENSG00000065534.18	34.0578	61.8445	58.8678	72.7996	23.1487	42.1094	8.52906	15.2423	11.6669	43.7589	16.3753	70.7626	45.5261	35.9002	48.5549	86.7554	81.5563	50.2327	52.7087	34.387
ZC3H15	ENSG00000065548.18	28.3825	48.8236	0	61.6082	81.0256	0	76.7692	58.0418	70.0036	66.926	98.2562	22.1146	77.3967	71.8046	60.3226	67.9722	81.4276	108.732	0	17.1935
MAP2K4	ENSG00000065559.15	5.67649	42.3147	0	39.2031	0	49.122	29.0431	10.6565	0	26.5852	8.18767	57.4941	20.1273	49.1409	129.202	62.3015	80.2932	104.281	0	0
TMEM206	ENSG00000065600.12	17.0295	9.76471	0	39.202	81.0244	21.0547	17.0594	0	11.6669	7.72215	0	30.9586	27.315	8.28524	1.47128	13.2627	11.0864	13.3531	131.772	0
SNAP91	ENSG00000065609.14	141.916	113.926	294.339	44.8019	46.3031	49.1277	42.6534	42.2112	140.018	101.681	73.6891	75.1786	143.411	245.784	281.026	276.863	395.288	80.7514	131.772	103.168
SLK	ENSG00000065613.15	181.648	208.314	235.471	173.614	81.0244	112.292	217.513	247.995	233.338	198.202	188.317	92.8759	84.2233	135.326	75.0353	104.996	136.096	363.077	131.772	103.161
CYB5R4	ENSG00000065615.14	0	16.2745	0	11.2009	11.5749	14.0365	17.0598	36.9357	11.6669	10.2962	65.5014	35.3813	31.8683	41.4262	23.5405	13.8152	15.2916	17.1683	0	17.1935
COL17A1	ENSG00000065618.21	0	0	0	5.60044	0	0	0	0	0	7.72215	8.18767	4.42266	4.55261	0	5.88512	1.10522	1.14687	3.81517	0	17.1935
SEC61A2	ENSG00000065665.21	11.3536	3.2549	0	33.6077	0	14.0365	12.7949	5.27653	11.668	9.00905	0	44.2262	20.4863	60.759	72.0964	52.4968	48.9336	10.1733	26.3596	17.1935
PRKCQ	ENSG00000065675.15	28.3802	9.76536	0	28.0022	11.5761	0	0	5.27706	0	3.86069	131.003	17.6906	22.7631	5.5235	11.7696	15.4721	21.4083	15.2607	0	0
TLE2	ENSG00000065717.15	45.4137	84.6285	235.471	134.409	92.6063	42.1108	81.0367	137.196	116.662	34.7473	139.19	39.8013	72.8447	267.885	167.734	174.066	132.648	129.717	0	0
ASB1	ENSG00000065802.12	17.0295	3.2549	0	11.2009	0	28.0729	8.52949	5.27706	0	7.72215	0	17.6906	25.0384	8.28524	10.299	11.6049	9.17491	5.08689	0	0
FAM107B	ENSG00000065809.13	0	0	0	5.601	23.1545	28.0701	8.52991	5.27653	0	2.57431	0	39.8013	27.3148	0	0	8.84165	9.17579	7.62951	0	34.3922
ME1	ENSG00000065833.9	5.67649	26.0392	58.8678	11.2009	23.1498	21.0547	17.0598	10.5531	46.6675	20.5924	0	8.84532	34.1446	63.5202	86.8055	66.3132	63.078	37.5158	0	51.5805
TBC1D1	ENSG00000065882.16	170.29	185.527	58.8678	117.614	46.2997	77.2034	255.903	174.124	116.668	101.675	163.753	176.907	138.851	168.467	92.6933	130.414	80.2821	78.2135	369.03	103.166
CDK13	ENSG00000065883.16	85.1463	104.155	58.8619	162.419	92.6051	147.396	98.0855	131.91	139.996	145.428	65.5071	92.8816	56.909	146.365	170.668	133.73	109.335	171.683	158.126	0
MTHFD2	ENSG00000065911.12	11.353	0	0	5.60044	0	0	17.0598	10.456	0	15.4443	16.3762	8.84576	36.4209	11.0459	4.41384	7.73637	10.7046	0	0	0
SLC9A7	ENSG00000065923.10	11.353	32.549	0	5.60044	0	21.0533	8.52991	0	11.6669	0	0	22.1133	15.9341	22.094	27.9543	23.2099	31.3469	2.54345	0	17.1935
FOXJ2	ENSG00000065970.9	96.5004	42.3138	58.8678	16.8013	34.7247	63.1641	17.0598	31.6592	11.6669	30.8886	16.3753	39.8039	22.7631	2.76175	7.3564	19.894	26.3781	29.2496	26.3544	17.1935
YBX1	ENSG00000065978.19	115.819	71.8003	0.100075	79.948	89.1616	104.212	186.225	157.532	0.0770014	119.317	271.511	52.3453	92.3156	42.4801	39.4147	71.2961	72.8255	82.4909	78.6836	196.68
PDE4A	ENSG00000065989.16	28.3825	9.76406	0	22.4018	69.4472	42.1094	4.26496	36.9357	81.667	29.6019	0	8.84532	68.291	66.2811	57.3796	50.2875	54.286	0	0	34.3853
PPP2R5A	ENSG00000066027.12	11.353	39.0588	0	28.0022	0	28.0729	25.5897	42.2112	23.3338	30.8886	0	13.268	6.82892	16.5708	10.299	22.657	22.1729	49.5963	0	17.1935
CTNNA2	ENSG00000066032.18	124.882	94.3968	0	67.2053	23.151	112.292	34.1188	84.4287	93.3362	135.13	49.126	119.411	241.284	276.177	386.949	327.148	397.193	92.2085	26.3544	34.3836
ELAVL1	ENSG00000066044.15	22.706	48.8236	0	16.8013	11.5749	7.01824	21.3248	10.5531	0	14.1573	32.6164	0	6.82892	11.047	7.3564	20.4479	21.026	31.7931	0	17.1935
TIE1	ENSG00000066056.14	868.504	550.079	294.339	504.04	370.397	533.392	690.923	722.882	665.012	773.505	204.698	8.84532	40.9726	2.76175	35.3107	21.5518	38.9937	452.734	131.772	275.096
DIP2B	ENSG00000066084.13	278.148	91.1373	58.8678	100.805	92.5993	189.492	68.2393	116.084	93.335	162.165	155.566	402.461	282.262	190.561	203.037	251.437	209.116	188.851	421.67	171.935
SMARCD1	ENSG00000066117.15	79.4709	91.1376	0	95.2081	69.4483	56.1445	59.7111	163.576	93.335	86.2334	49.1269	39.8057	72.8443	60.7587	75.0345	57.4699	60.0205	73.1237	26.3544	34.3905
KDM4A	ENSG00000066135.13	76.8291	28.6314	58.8678	95.2075	56.0781	93.2408	56.2616	68.5986	23.3338	63.76	57.1197	135.877	97.6444	105.305	148.54	101.49	91.7298	270.711	0.803808	34.387
NFYC	ENSG00000066136.20	68.114	68.3579	0	67.2025	46.295	91.2357	68.2389	84.4266	116.675	66.9203	32.7532	114.984	66.0131	22.0954	48.5583	30.9465	43.96	82.6603	26.3596	34.387
ZMYND12	ENSG00000066185.13	0	0	0	0	11.5749	14.0365	0	0	0	0	0	4.42266	0	0	0	0	0.382291	0	0	0
SLC9A3	ENSG00000066230.12	5.67649	0	0	0	0	14.0365	4.26496	10.5531	0	0	0	0	2.27631	0	0	1.65783	3.44062	0	0	0
NGEF	ENSG00000066248.15	136.236	192.033	58.8678	50.404	69.4506	63.1641	63.9744	94.9775	128.336	82.3702	106.441	150.372	273.163	687.675	640.013	484.651	570.365	122.72	0	171.933
ASPM	ENSG00000066279.18	0	0	0	0	0	14.0365	0	0	0	0	0	0	0	0	0	0.55261	0	0	0	0
CD84	ENSG00000066294.14	5.67649	0	0	16.8013	11.5772	14.0379	4.26538	5.276	23.3384	0	40.9376	61.9168	6.82846	5.5235	0	2.21055	1.14683	0	0	34.3853
ELOVL1	ENSG00000066322.15	0	32.5516	0	39.2048	11.5772	28.0729	81.0265	52.7653	23.3314	30.8859	8.18686	8.8462	18.21	16.5705	1.47128	28.7349	18.7324	0	579.854	0
SPI1	ENSG00000066336.11	5.67649	6.50981	117.736	11.2009	23.1498	28.0701	46.9145	5.27653	0	5.1481	0	114.989	97.8811	0	0	3.31588	6.88124	0	0	85.9641
ZNRD1	ENSG00000066379.15	0	0	0	0	0	0	0	5.27653	23.3338	9.00918	0	22.1124	0	2.76202	2.94256	0.552665	4.58749	5.08639	0	0
MPPED2	ENSG00000066382.16	0	29.2945	0	28.0022	69.4495	91.2364	46.915	10.5531	23.3338	5.1481	16.3753	22.1146	13.6581	19.3325	23.5389	32.6033	26.3781	20.3476	0	0
ZBTB11	ENSG00000066422.5	11.353	48.8236	235.471	33.6027	11.5749	49.1277	21.3248	47.4888	46.6675	25.7405	40.9384	79.6079	59.1839	33.141	39.7245	43.1036	42.8166	45.782	0	34.387
ATXN3	ENSG00000066427.24	62.4414	68.3172	0	33.6021	115.714	112.405	59.683	26.3805	69.9721	68.1983	40.9245	97.3184	52.3386	57.9716	55.9267	37.0281	32.8742	60.4271	0	85.9331
GOLGA5	ENSG00000066455.13	34.059	13.0196	58.8678	44.8035	0	35.0912	29.8547	5.27653	46.6675	33.4627	16.3753	17.6906	29.592	38.6645	39.7245	48.0771	39.376	68.6731	0	17.1935
FGFR2	ENSG00000066468.22	136.251	45.5687	235.483	67.1992	69.4541	70.1824	17.0598	15.8296	81.6681	47.6205	237.433	212.294	113.799	63.5329	20.5978	185.143	138.011	4.45103	79.0631	51.5771
LRRC40	ENSG00000066557.6	11.353	16.2745	0	11.2009	46.2997	49.1277	12.7949	5.27653	46.6675	16.7313	0	35.3813	43.2498	30.3792	44.1384	38.1301	38.2291	18.44	105.417	51.5805
ISOC1	ENSG00000066583.12	0	0	0	0	0	0	8.52991	0	0	0	0	0	4.55261	0	0	3.86827	1.52916	5.08689	0	0
EML1	ENSG00000066629.17	51.089	100.901	58.8678	145.617	115.748	77.1999	170.598	21.1061	303.343	86.2288	106.44	44.2266	102.434	69.0448	101.52	50.2875	58.1083	345.271	263.544	68.7757
TRMT11	ENSG00000066651.20	39.7372	58.5853	235.483	89.6071	115.749	77.2041	115.155	31.6581	104.998	68.2102	49.126	97.2959	91.054	204.371	139.771	124.338	88.6891	59.7688	0	34.387
THUMPD1	ENSG00000066654.14	11.353	26.0405	117.736	5.60044	11.5749	42.1094	21.3265	21.1061	23.3338	19.306	0	30.9586	6.82892	5.5235	29.4241	19.894	16.4394	14.6248	0	0
MSANTD3	ENSG00000066697.14	0	3.2549	0	5.60044	0	14.0365	8.53034	10.5531	0	2.57405	8.18767	4.42266	2.27631	2.76175	11.7702	6.63126	9.17498	2.54345	0	0
KIF26A	ENSG00000066735.14	51.0884	29.2941	58.8678	78.4062	162.049	42.1094	85.2991	26.3826	58.3344	19.3054	24.563	0	11.3815	5.5235	10.299	9.39437	8.79269	44.5103	0	103.161
ATG2B	ENSG00000066739.12	170.295	113.922	412.075	168.013	162.049	189.492	153.538	105.531	210.004	265.127	180.129	132.68	172.999	276.175	342.808	254.201	224.023	181.221	184.481	103.161
ARFGEF1	ENSG00000066777.9	244.095	169.255	412.075	302.426	243.073	378.985	328.402	274.385	198.338	271.562	311.132	256.52	302.754	325.886	276.599	240.385	234.727	369.436	52.7114	120.355
ACSM2B	ENSG00000066813.14	25.165	3.2549	29.4339	24.8044	34.5858	16.5708	10.0815	23.7449	5.83344	1.28703	16.2386	12.8726	5.69076	5.38154	6.64798	2.21044	0.955728	0	39.5315	25.7903
ZFAT	ENSG00000066827.16	5.67649	48.8236	0	11.2009	23.1498	7.01824	29.8547	36.9357	58.3344	16.7313	32.7507	35.3813	25.0419	30.3784	48.5502	29.8392	18.7316	0	52.7087	17.1935
MTFR1	ENSG00000066855.16	0	26.0392	0	16.8019	23.1498	28.0729	29.8547	21.1072	11.668	7.72215	8.18767	48.6506	27.3159	16.5688	10.299	11.6051	5.73452	0	0	17.1935
STAG3	ENSG00000066923.17	0	3.2549	58.8737	0	23.1521	0	4.36732	0	0	5.17989	0	57.7453	27.4848	2.93684	10.7209	8.06175	2.09989	0.635862	0	34.387
FECH	ENSG00000066926.11	5.67649	9.76471	0	44.8041	11.5749	0	34.1231	15.8296	58.3344	24.4535	16.377	30.9599	13.6581	38.665	22.0692	36.4727	27.9071	0	0	0
MYO9A	ENSG00000066933.16	232.733	162.745	235.471	257.62	381.961	329.852	392.382	232.153	198.333	328.199	196.519	185.765	100.152	386.619	344.288	275.738	252.696	387.889	52.714	275.1
DDX3Y	ENSG00000067048.17	181.648	439.408	117.736	134.416	23.1498	140.36	187.662	195.22	34.9995	155.728	198.501	194.597	136.582	149.142	140.182	115.492	125.01	0	79.0631	653.364
PFKP	ENSG00000067057.17	306.531	273.41	117.742	162.411	127.323	140.362	336.936	374.629	163.325	252.257	131.003	137.113	252.528	336.876	250.116	363.081	375.431	125.266	263.544	51.5788
IDI1	ENSG00000067064.11	17.0295	29.2941	0	5.60044	11.5749	0	4.26496	21.1061	11.6669	6.43513	8.18767	4.42266	70.5636	5.5235	7.3564	16.5588	28.2898	7.63034	0	0
SP100	ENSG00000067066.17	323.544	419.881	294.339	453.635	532.478	280.744	243.094	432.684	116.669	195.628	286.584	393.617	525.817	0	1.47128	12.7097	27.5242	323.015	553.484	85.9744
KLF6	ENSG00000067082.15	124.883	120.431	0	212.801	81.0244	49.1277	371.052	379.91	408.341	92.6659	180.135	30.9586	11.3815	0	4.41384	5.5261	19.1145	88.3848	105.417	412.644
PLPP1	ENSG00000067113.17	22.706	26.0392	58.8678	11.2009	0	42.1094	81.0342	47.4888	0	77.125	32.7507	4.42266	9.10522	5.5235	5.88512	16.0257	12.2333	33.0648	0	0
NEO1	ENSG00000067141.17	28.3825	97.6481	0	28.0017	23.1487	98.2546	25.5893	42.2117	128.34	92.6612	49.1252	79.6035	68.2901	88.3798	160.367	136.501	121.186	75.6718	158.142	17.1935
TRAM1	ENSG00000067167.8	39.736	32.549	0	16.8013	34.7247	0	46.9154	52.7658	11.6669	41.1832	8.18767	22.1133	2.27631	24.856	44.1387	30.9462	26.3781	47.0538	0	0
PHKA1	ENSG00000067177.15	12.7778	65.9255	0	37.8528	23.1498	70.049	9.29419	35.6456	175.021	34.7201	8.18849	19.9073	43.5576	6.13218	0	24.7608	48.6722	36.3717	210.835	17.1952
TNFRSF1A	ENSG00000067182.7	198.681	39.0592	58.8678	28.0022	11.5749	63.1592	157.796	68.5986	69.9989	108.11	32.7507	66.3461	145.683	5.52377	1.47128	4.97343	14.1445	55.3193	210.835	34.387
CACNB1	ENSG00000067191.16	73.7944	87.8873	0	50.404	34.7259	28.0729	34.1188	47.4888	163.336	45.0462	16.3745	53.0701	141.132	193.321	256.003	171.856	264.176	61.0462	26.3544	51.5822
EVI5	ENSG00000067208.14	11.3524	39.0588	58.8678	33.6015	57.8734	28.0708	46.9145	58.0423	23.3349	65.6408	65.5014	185.756	93.3313	115.993	139.77	108.312	77.9891	118.902	52.7087	68.774
STOML1	ENSG00000067221.14	11.353	6.50981	0	11.2003	0	0	0	10.5531	0	14.1565	0	8.84576	11.3824	33.1426	11.7695	18.7881	23.3186	3.81517	0	34.387
PKM	ENSG00000067225.18	351.957	465.47	0	414.412	266.196	245.651	430.769	432.671	770.024	409.237	376.656	362.645	393.777	229.214	311.937	693.944	802.838	463.558	158.142	326.663
DHX29	ENSG00000067248.10	22.7054	35.8007	176.621	56.0044	115.75	70.1824	46.915	31.6592	11.6669	102.953	40.9384	35.3777	61.4541	110.471	122.116	95.6007	77.6039	155.782	0	0
DNTTIP2	ENSG00000067334.14	22.706	84.6275	0	5.60044	0	7.01824	8.52991	15.8296	23.3338	11.5832	32.7507	35.3813	19.5762	11.047	7.3564	15.4737	27.5253	29.2496	0	17.1935
METTL22	ENSG00000067365.14	11.3524	13.0203	58.8678	50.404	11.5749	49.1263	21.3248	15.8306	11.6669	20.5938	32.7507	39.8039	47.8026	41.4248	26.4835	19.894	18.3497	6.99442	0	34.387
TP53BP1	ENSG00000067369.13	79.4675	133.444	117.736	106.409	208.345	98.2553	89.5632	147.742	93.3467	154.445	98.2496	172.483	132.029	303.809	332.505	242.594	269.131	202.219	184.467	68.7671
TRO	ENSG00000067445.21	39.7383	35.8056	0	72.8063	81.0221	84.2224	17.0594	84.4208	81.6646	63.0657	0	57.9218	84.2219	165.705	129.474	146.997	128.067	3.17931	131.772	0
RRP15	ENSG00000067533.6	5.67649	16.2745	235.471	0	11.5749	0	4.26496	31.6592	11.6669	0	0	4.42266	6.82892	16.5705	4.41384	7.73654	3.05833	37.5158	105.417	0
RHOA	ENSG00000067560.12	124.883	136.703	58.8678	61.6049	34.7259	140.365	264.439	189.95	210.004	167.315	155.569	30.9595	61.4612	22.094	20.5979	107.763	135.713	181.221	26.3544	154.745
DHX8	ENSG00000067596.12	136.226	126.941	117.742	100.808	57.8711	133.349	81.0282	105.531	140.003	164.738	65.4973	128.266	141.131	168.482	108.875	98.3645	100.16	134.167	26.3544	34.3836
PMS2P4	ENSG00000067601.8	13.56	0	0	16.8013	28.8076	7.01824	10.4253	5.27653	11.6669	3.88244	0	13.2065	14.0111	35.6384	23.5405	20.4856	8.85715	23.927	0	0
PRKCZ	ENSG00000067606.17	68.1174	55.3373	0	27.9994	34.7247	21.0547	12.7957	63.321	46.6628	79.7993	131.003	26.5351	127.483	157.422	191.272	151.409	194.968	31.1586	342.641	171.937
ZFY	ENSG00000067646.12	11.353	6.50981	235.471	5.60044	0	7.01824	0	5.27653	0	5.1481	0	4.58851	6.58603	6.02006	9.71206	7.90437	9.53847	0	0	0
IARS2	ENSG00000067704.10	5.67649	39.0588	0	50.404	34.7247	133.347	25.5897	21.1061	46.6675	38.6108	98.2521	88.4532	18.2104	57.9967	51.4948	51.3927	60.0197	123.993	0	103.161
SYT1	ENSG00000067715.14	147.595	192.046	117.724	95.2031	185.199	105.268	93.8282	105.532	454.998	259.99	114.636	154.786	450.712	778.844	638.534	725.572	1089.54	338.281	105.423	154.745
NAV3	ENSG00000067798.16	39.7366	13.0199	117.736	61.6049	0	112.287	42.6496	15.8296	81.6681	99.101	179.814	676.689	270.884	289.985	311.904	213.862	233.575	75.0344	131.772	34.387
IDH3G	ENSG00000067829.19	85.1531	32.5455	58.8737	50.4057	34.7236	77.2013	46.9171	42.2117	46.6722	75.9361	8.18686	70.7634	104.709	30.3795	44.1384	53.0471	70.7207	41.3346	105.417	68.7757
ROGDI	ENSG00000067836.12	15.6291	102.585	117.742	84.01	92.597	137.962	67.3253	36.9336	116.68	57.0188	90.0652	109.244	76.4768	143.842	136.773	160.365	133.961	109.811	26.3544	34.6896
PDZD4	ENSG00000067840.12	17.0295	48.8232	58.8678	84.0066	46.2997	35.0912	51.1799	63.3215	11.6669	104.249	65.5014	53.0719	118.369	82.8491	132.416	216.07	289.389	50.2323	0	85.9658
ATP2B3	ENSG00000067842.17	73.8012	26.0392	58.8678	44.808	23.1545	7.01754	29.8543	15.8296	35.003	90.0918	16.3745	66.3461	91.0522	254.08	169.208	153.728	188.948	90.2924	0	0
ROCK1	ENSG00000067900.8	223.917	262.139	647.546	387.948	532.446	244.037	296.975	226.485	186.671	259.051	199.548	281.237	325.803	251.405	250.966	210.476	138.414	491.938	527.087	534.409
CBFB	ENSG00000067955.15	34.059	55.3343	0	22.4023	57.8746	14.0365	38.3863	26.3842	0	39.8981	8.18767	30.9595	40.9705	11.047	0	8.84126	9.93976	18.4381	0	34.387
PDK3	ENSG00000067992.15	39.7355	3.2549	353.207	22.4018	11.5749	14.0365	17.0598	15.8296	11.6669	21.8794	0	17.6906	18.2104	22.094	35.3107	37.0245	45.1103	26.0703	0	0
HYAL2	ENSG00000068001.14	136.236	9.76471	0	22.4018	11.5738	7.01824	243.103	131.913	81.6681	51.4846	49.126	0	2.27631	0	0	4.97349	13.3799	52.7724	0	0
HDAC4	ENSG00000068024.16	198.676	208.312	588.66	201.619	127.328	70.1845	89.565	205.794	268.339	240.669	212.884	199.017	198.045	234.747	217.762	160.808	185.408	138.618	26.3544	68.774
RASSF1	ENSG00000068028.17	147.614	84.6275	58.8619	28.0045	23.1498	28.0701	72.5043	137.181	11.6657	24.4535	49.126	48.6497	22.7633	8.28524	14.7113	6.63132	6.11658	40.6952	26.3544	120.365
FGFR3	ENSG00000068078.18	73.7927	120.453	58.8678	78.4051	196.774	70.181	191.904	79.1416	58.3344	172.462	57.3113	221.151	257.23	0	4.41384	408.937	339.092	230.175	685.256	51.5822
IFI35	ENSG00000068079.7	56.7678	45.5687	0	44.8035	11.5749	35.0912	42.6496	21.1061	0	20.5927	16.3753	17.6893	2.27631	0	0	2.76305	0.764582	86.4806	0	17.1935
HEATR6	ENSG00000068097.14	17.0283	16.2755	176.603	11.2003	34.7247	42.1094	0	31.6581	35.0018	30.8886	73.6891	57.4946	20.4879	27.6169	27.9559	40.3431	16.4383	19.0759	26.3544	17.1935
COASY	ENSG00000068120.15	62.4414	55.334	0	22.4018	0	21.0533	21.3248	58.0429	11.668	29.5993	8.18767	39.8079	11.3818	22.094	17.6777	24.8678	30.2006	89.0216	26.3517	0
PLEKHH3	ENSG00000068137.15	0	16.2742	0	44.8013	46.2997	49.1277	8.52991	10.5531	11.6669	18.0162	0	8.84576	4.55216	19.3317	7.3561	10.4993	14.1453	15.8965	0	34.387
MEF2A	ENSG00000068305.17	198.677	292.942	294.333	117.607	173.627	196.499	486.201	153.022	256.658	146.718	188.317	769.543	402.925	107.71	88.2768	128.204	115.067	431.118	790.618	137.545
OTUD5	ENSG00000068308.13	164.61	126.94	0	78.4034	81.0209	84.2167	72.5102	110.807	210.007	111.984	131.004	128.258	86.4916	74.5672	54.444	69.0788	91.754	100.461	0	103.182
TFE3	ENSG00000068323.17	68.1134	81.3755	0	67.2053	34.7247	63.1641	81.0325	68.5949	11.6669	51.4835	32.7507	70.7626	75.1181	22.094	14.7128	31.4988	38.2291	40.6952	0	17.1935
TBC1D25	ENSG00000068354.16	5.67649	16.2745	58.8737	0	46.2997	35.0912	29.8547	31.6592	0	48.9065	8.18686	8.84532	27.3157	19.3322	16.1826	20.457	12.0095	21.6186	0	0
ACSL4	ENSG00000068366.20	124.891	78.1213	117.736	28.0017	127.306	70.1831	51.1744	79.1479	23.3314	52.763	98.2701	70.759	100.153	55.2396	33.8391	46.971	111.627	122.08	79.0552	34.3887
INPP5A	ENSG00000068383.19	96.5004	45.5687	0	56.0044	57.8769	168.438	63.9735	68.5949	70.0013	90.0922	16.3753	17.6906	22.7628	24.8563	39.7244	40.8931	46.2572	31.1572	26.3544	0
GPKOW	ENSG00000068394.11	17.0295	19.5294	58.8678	11.2009	34.7247	42.1094	63.9744	63.3183	0	43.7589	40.9384	53.0719	36.4209	46.9497	30.8969	85.1019	62.3134	51.5048	0	68.774
GRIPAP1	ENSG00000068400.13	448.431	410.129	588.684	515.2	416.706	315.819	422.224	406.262	338.318	418.305	409.376	309.591	478.022	947.317	922.577	709.582	648.8	392.954	26.3544	429.836
FTSJ1	ENSG00000068438.15	34.059	29.2935	58.8619	28.0028	46.2997	14.0351	29.8543	31.6586	23.3338	18.0178	0	17.6906	20.4861	2.76175	13.2417	17.6837	13.3805	15.8965	26.357	0
PRR11	ENSG00000068489.12	0	0	0	0	0	0	0	0	0	1.28703	0	17.6906	9.10613	0	0	0.55261	0.382291	0	0	0
REEP1	ENSG00000068615.18	11.353	48.8236	0	28.0022	11.5761	0	0	5.27706	11.6669	9.00918	0	4.42266	13.6576	33.1418	30.8947	39.2348	51.2269	2.54345	0	0
ATP11A	ENSG00000068650.18	1248.84	358.027	58.8678	257.636	104.164	133.351	255.912	738.761	291.672	562.392	466.657	247.677	243.545	173.993	120.638	135.391	100.152	249.278	210.835	120.355
POLR1A	ENSG00000068654.16	113.53	42.3138	58.8678	134.411	57.8757	224.584	123.684	131.915	46.6675	91.3793	81.8767	88.4558	143.407	157.42	244.233	177.938	177.764	42.6023	263.544	34.387
LAPTM4A	ENSG00000068697.7	62.4414	32.549	0	39.2031	11.5749	98.2553	42.6496	31.6592	105.002	36.0367	98.2521	4.42266	20.4867	13.8087	2.94256	15.4731	18.35	93.4717	158.126	34.387
TTC7A	ENSG00000068724.17	73.7973	201.804	235.483	168.012	173.619	63.1641	383.843	253.265	245.004	144.138	245.673	358.264	118.358	55.2341	73.5675	74.6021	53.137	20.3476	210.809	154.742
IP6K2	ENSG00000068745.15	11.353	48.8219	58.8678	72.8058	46.3008	21.0547	29.8547	36.9357	0	12.87	0	35.3813	47.8022	52.474	36.7829	30.3935	33.2607	11.4465	0	0
SRBD1	ENSG00000068784.13	34.059	42.3138	0	28.0022	57.8746	105.274	21.3248	73.8714	0	32.1756	98.2521	26.536	25.0394	8.28524	13.2415	21.5518	12.9979	137.982	26.3544	0
KIF2A	ENSG00000068796.16	22.702	29.2925	58.8678	42.5242	81.0279	133.347	59.7098	31.8744	23.3338	65.6391	188.19	110.563	59.1837	55.2355	133.929	116.148	128.838	67.9161	105.649	68.7706
RASGRP2	ENSG00000068831.19	90.8211	257.137	117.736	229.595	231.499	154.408	132.211	126.641	210.011	296.037	155.586	88.4545	52.3564	71.8027	54.4409	51.3938	34.7902	146.251	0	68.774
PSME4	ENSG00000068878.15	261.119	354.785	0	128.81	92.5993	175.456	234.573	242.72	221.673	168.599	155.566	309.586	289.086	129.802	213.335	202.256	154.062	134.167	26.3544	137.548
IFT80	ENSG00000068885.15	11.3553	61.3807	235.471	5.60044	127.068	34.2076	21.3261	9.86658	23.3361	44.9411	24.0415	103.182	63.5424	154.432	119.348	158.015	84.0165	32.3989	0	17.1935
SIRT2	ENSG00000068903.20	34.0595	52.0768	58.8678	22.4023	81.0232	84.2181	42.6521	36.9331	116.684	56.632	16.3753	35.3791	72.8418	41.4265	83.8631	87.8639	88.6896	55.3226	26.3544	34.3905
ERLEC1	ENSG00000068912.14	85.1474	78.1177	58.8678	33.606	11.5749	28.0729	12.7949	26.3826	35.0006	75.9345	8.18767	66.3399	25.0394	57.9967	57.3799	71.8393	82.9571	71.8524	0	103.171
PPP2R5B	ENSG00000068971.14	39.7355	104.156	0	61.6049	127.329	105.274	127.949	105.531	58.3344	87.5199	24.563	30.9586	81.947	38.6636	73.564	80.1284	102.072	115.727	395.279	85.9675
PYGM	ENSG00000068976.14	17.0295	26.0392	0	5.60044	11.5749	0	4.26496	10.5531	0	6.43513	0	39.8039	52.355	2.76175	1.47128	25.4201	37.8468	6.35862	0	0
TRPC7	ENSG00000069018.18	0	0	0	5.60044	0	0	0	10.552	0	0	0	0	0	0	1.47128	0	0	0	0	0
MAST4	ENSG00000069020.18	289.491	559.826	58.8678	207.198	208.346	189.484	204.708	464.337	256.653	177.614	253.819	70.7577	143.407	295.508	395.795	244.818	279.086	215.573	26.3544	120.353
ADGRF5	ENSG00000069122.19	306.531	458.941	412.075	341.631	231.498	442.149	469.145	332.421	385.007	444.02	401.19	26.536	29.592	19.3322	19.1266	36.4722	32.4947	1041.55	0	189.129
SDK2	ENSG00000069188.17	5.67649	19.5294	235.471	39.2031	34.7247	42.1094	8.52991	10.5531	46.6675	18.0184	0	26.536	11.3815	63.5202	50.0239	44.2088	51.2267	1.90759	474.378	17.1935
ADAM7	ENSG00000069206.15	0	0	0	0	11.5749	0	0	0	0	0	0	0	0	0	0	0	0	0	0	0
NUP133	ENSG00000069248.12	51.0884	45.5687	235.471	70.0414	81.0244	21.0547	72.5043	58.0418	81.6681	106.823	57.3137	167.427	104.71	176.752	153.013	122.127	86.0155	33.7007	210.835	85.9675
NUCKS1	ENSG00000069275.13	62.4414	218.079	412.075	67.2053	57.8746	210.547	51.1795	47.4888	23.3338	102.962	106.44	88.4532	138.855	66.2819	76.5065	218.833	274.103	127.172	105.417	120.355
VPS35	ENSG00000069329.18	22.706	94.3844	58.8678	61.6043	69.4506	112.295	119.423	28.8178	23.3338	46.332	8.18686	44.2275	141.13	80.0879	131.543	148.543	201.036	131.623	26.3544	154.742
DNAJA2	ENSG00000069345.12	107.853	52.0785	235.471	22.4023	69.4495	14.0365	76.7692	73.8714	128.336	43.7589	24.5614	53.0719	102.434	55.235	48.5522	108.864	182.353	89.0206	0	51.5805
BCL3	ENSG00000069399.15	193.007	55.3334	58.8678	78.4051	23.1498	42.1115	123.691	205.784	116.678	88.8057	131.003	22.1133	104.711	0	1.47128	2.76305	10.3219	3.81517	0	103.161
KCNAB2	ENSG00000069424.15	141.919	100.904	0	72.8114	46.2927	98.2553	21.3261	68.6001	105.021	99.0996	57.3096	97.2954	184.377	157.427	213.334	281.835	341.769	87.7544	184.483	171.964
ABCC9	ENSG00000069431.11	295.215	155.055	176.603	211.938	414.174	390.844	128.616	183.855	396.571	184.874	220.962	165.02	169.743	81.0788	65.7173	46.3795	34.7657	97.5998	405.768	169.497
GAL	ENSG00000069482.7	0	0	0	5.60044	0	0	0	5.27653	0	0	0	0	2.27631	0	0	0	0.382291	0	0	0
[truncated: 59,553 more rows]
